# Supplementary material for: Commensal protists in reptiles display flexible host range and adaptation to ectothermic hosts
Source: mBio. 2023 Nov 14;14(6):e02273-23. doi: 10.1128/mbio.02273-23 (PMC10746265; doi:10.1128/mbio.02273-23)
Supplement: Table S1 — List of differentially expressed genes in T. batrachorum grown at room temperature versus 12˚C. [file mbio.02273-23-s0002.xlsx]

## Sheet: Cold
T. batrachorum Transcript_id	baseMean	log2FC	padj	putative_fxn	Sequence
TRINITY_DN378_c0_g1_i9	47315.3	-19.1644	1.11e-56	Adhesin AP65-1	GTCGCTTCAAACAGCTACAGCTCAAGCTCCAATCTTTGCTCGTGCCTTCGCCCAATGCAAAGCTACTCTTCCAGTCCGCAAGGTTGGGATGGATCTTCTTAAAGATTCCGGCCTTAGCAAAGGTACTGCTTTCGACAGAGAAGAACGTGATCGTTTCCACCTCCGTGGTCTTCTTCCACACAAGGTTGCTACAATTGATGAACAAGCAGCTCGTATCAAGCGCCAATTCGAACTTATGCCAACTCCAATGCTCAAGTACATCTTCCTTTCCAACGAACGCGAAAAGAATGAGCAATCATTCTGGCACTTCCTCTTCACATATCCACCAATCAAGACAATGCCAGTTCTTTACACTCCAACTGTTGGTGAAGCTTGCACCAAGTGGGCTACCCACAGACA…
TRINITY_DN101_c0_g1_i1	1431.58	-14.118	1.33e-30	Cytosolic heat shock protein 70, putative	GGCTGCTGTTGGCATTGATCTTGGTACAACCTACTCTTGCGTTGGTGTTTTCCGCCACAACCGTGTGGATATCATCGCTAATGATATGGGTAACCGTACAACCCCCTCTGTTGTTGCCTTCACTGAAGATGAACGTCTTGTTGGTGATGCTGCTAAGAACCAGGCTGCTATGAACCCAATCAACACAATCTTTGATGCCAAACGTCTCATTGGACGTAAGTTCTCTGATCCCATTGTCCAAAAGGATATGGAACATTGGCCATTCAAGGTTATCCGTGGTGATGGAGATCGTCCCAAGTTCCAGGTTGAATTCAAGGGTGAAACCAAAGAATTCTTCCCAGAAGAAATTTCCGCTATGATTCTCGGAAAAATGCGTGATGTTGCTCAAACTCAACTTAC…
TRINITY_DN43_c0_g1_i4	1302.85	-13.9818	7.6e-17	Phosphoenolpyruvate carboxykinase	AAATGTCTGCTCCTGCTTGCGCATCTGCTAAAGTTAAGGCTTGGGTTCAAGAATATATTGACCTCTGCACTCCTGCTAAGGTTCATTGGTGTGATGGAACCAAAGAAGAAGCTGATAAACTCTTTGCTGAAATGGTTGCCTCTAAAATGGCTATTAAGCTCAACCAAGAAAAGCGCCCAGGTTGCTACCTTTACCGTTCTGATCCACGTGATGTTGCCCGTGTTGAATCTCGTACTTTCATCTGCTGCAAAGAAGAAGAAAATGCTGGCCCAACTAACCACTGGAAAAACCCAGAAGAAATGAAAACAATCCTCAAGGGACTTTACAAGGGCTGCATGGAAGGCCGTACAATGTACATCATCCCATTCTCCATGGGTCCATTAGGTTCCGACATCGCCA…
TRINITY_DN3_c0_g1_i1	20677	-8.3605	0	Uncharacterized protein	GATCTTAATGGTGAATTTTACAATTGCTCAAATCCGTGAAGTTATGGACAGGAGAGAAAACATCAGAAACTTTTCTGTTATTGCTCACGTTGATCATGGTAAATCAACATTAACAGATTCTTTAATTGCTCGTGCAGGTATTATATCCTCAGCTAATGCCGGAACCACACGTTACACAGATACCCGTCAAGATGAGCACGACCGTTGCATTACTATCAAATCTACAGGTGTTTCTCTTTATTATACAATGCCCGAAGAAGACGTCCCAGAAGGCCTTGCCAACGGTTTCTTAATCAACCTCATTGATTCTCCCGGACACATTGACTTTTCAGCCGAAGTTACTGCTGCCCTTCGTGTTACAGATGGTGCTCTTGTTGTGGTCGATTGTATTGAAGGTGT…
TRINITY_DN38269_c0_g1_i1	6253.79	-7.5202	0	Elongation factor 2	ACAAAGATGGGCGTTCTTTGTGATGAACCATTAAGAGGTGTTAGATTTAATATTCTTGAAGTTTATCTTCACTCTGATGCTTCTCATCGTAATGGAGGACAAATTTTGCCTGCTGGTCGTCGCGTTCTTTATGCTTCAGAATATACAGCCGGTCCAGTTCTTGTAGAGCCTGTTTATCTTGCTGAAATTACATGTCCTTTGGTGGTTTGTGGTGGCGTCCATAGCGTTATTAGCAGGAGACGTGGAAGGGCATTTGATCAAACTCAAAGGGAAGGAACACCTTTAATGACAATTAAAGCATACTTACCAGTTCTTGAATCATTTGGATTTGATAAAGAATTAAGATCAGCTACATCTGGGCAAGCATTCCCACAAATGATCTTTGACCACTGGGAATCA…
TRINITY_DN3_c0_g1_i3	9600.34	-7.20147	5.21e-143	Uncharacterized protein	GATCTTAATGGTGAATTTTACAATTGCTCAAATCCGTGAAGTTATGGACAGGAGAGAAAACATCAGAAACTTTTCTGTTATTGCTCACGTTGATCATGGTAAATCAACATTAACAGATTCTTTAATTGCTCGTGCAGGTATTATATCCTCAGCTAATGCCGGAACCACACGTTACACAGATACCCGTCAAGATGAGCACGACCGTTGCATTACTATCAAATCTACAGGTGTTTCTCTTTATTATACAATGCCCGAAGAAGACGTCCCAGAAGGCCTTGCCAACGGTTTCTTAATCAACCTCATTGATTCTCCCGGACACATTGACTTTTCAGCCGAAGTTACTGCTGCCCTTCGTGTTACAGATGGTGCTCTTGTTGTGGTCGATTGTATTGAAGGTGT…
TRINITY_DN2262_c0_g1_i4	141.526	-7.10277	1.09e-31	Unknown function	CCCAAAAAAGAGTAAACATGAGAAAAATGCAGAAGCAGCCAAAAAAGAAGCAGCAGCCTTAAAAGGAGCAGCCAGTGGGCATCCAGTAACAGAACCTAAACCAGCTCCACCTCCAGCAAAGGGCAAAAAAGGAAAATAAAAAGAACTAAACTATCTTTACCTTAAAAAAAAAAAAAAAAAAAAAAAAAAAAAAAAAAAAAAAAAAAAAAAAAAAAAAAAAAAAAAAAGGGGGGGGGGGATCGG
TRINITY_DN44461_c0_g1_i1	265.323	-5.27491	4.39e-69	Uncharacterized protein	AACCAATCGAAACTCGCGCAGATGGAAAGACGATTCAAAGTCCATAACTATCTTGTGGGCTCCAAAATCGGGTCTGGAACATTTGGGTCAGTCAGATTCTGTAATTCATCTACAACCCTCAAAGAATACGCTGCAAAAATCACTCCCAGACGAAGGCTCTCTCAAACAGCTGATGGAGAATCAATCATTTTCAATGAACGCATATTAGCTCCCCTTTTTTGTCATCCTTACATTTTAAAGATTAAAGAAGCTGTTGATTCACGTAATCAAATTTTTCAATTCACTAAATTTGTCAATTGCGATCTCCTCCAACAACTTAAGGAAGGACAGGTTGCTAATTCCATCAATACGTGTATCAAAATGATGAATCAGCTTCTTTCCGCTGTTAATTATCTTCAT…
TRINITY_DN980_c0_g1_i4	1051.82	-5.20732	2.39e-169	Adenylate and Guanylate cyclase catalytic domain containing protein	AAACATGAGAAAAAAGCAGATGCCGCTAGACACGAAGCTAACTTCGAGAAAACTAATGGACACGCTTCAACTGAAGCTACCAAAGAAGCTGTCCCTGCTCTTGATGAGCACGGCAGACCACACCATGAAGGAAAGCATGGCAAGTAATAGACTCTAAACTGTTTATATACCCGCAAAAAAAAAAAAAAAAAAAAAAAAAAAAAAAAAAAAAAAAAAAAAAAAAAAAAAAAAAAAAAAAAAAGGGGGGGGGGGGGGG
TRINITY_DN485_c0_g1_i2	916.721	-5.15188	2.44e-192	Aminotransferase, class V family protein	TTTCAAGCAGAAGACGGCATACGAGATACTTACATGTGACTGGAGTTCAGACGTGTGCTCTTCCGTCTGTCTGCTGAACGTGTCTTCAACTTCTCTGCTGGTCCTGCTGCCGTCCCACTCGAATGCCTTGAAAAGGCTGCTTCTGAGATGACCAACTGGCGTAATTCTGGAATGTCCGTCATTGAATGCTCCCACCGCTCTAAGCCATGGGCTGCTGAAATGGCAGAAGCCGAAGCTAACCTTCGTAAACTCATCAACGTTCCAGAGAACTTCCACGTCCTCTTCCTTGCTGGTGGTGCTTCCCTCCGTTTCTCCGAAGTTGCCTTTAACTTAATTGGTGATGCCAAGTGCGTTGATTACCTTACCACCGGAACATGGTCCACCAAGGCTATGCAAGAA…
TRINITY_DN38294_c0_g1_i1	4675.99	-5.10322	2.43e-209	Malate dehydrogenase, putative	CTTCCGAGATGAACCCACTCCATATTCTCATTACCGGTGCAGCAGGACAGGTTGGTTATTCATTGACCTTCCGTATCGTTGATGGTTTCCTCTGCCCCGATCGTAAGATTGTTCTCCATTTCTGGGAACCAAACATGGATAAGATCAAGGCCCTCGCCATGGAAATCCATGACTGCGGACGTACTCCTGTTATCGATATTGTCACTTCTACTGATCCACACGTTGTTTTCAAGGATGTTGATGTTGCTTTCCTTGTTGGTGCCTTCCCTAGAAAGGCAGGAATGGACCGTAGTGATCTTCTTGCTAAGAATGCTGCAATTTTCAGAGAACAAGGTGATTTCCTCTCCCGTTATGCCAATCCTAACGTTAAAGTTCTTGTTATTGGTAACCCTGCCAATA…
TRINITY_DN49531_c0_g1_i1	343.511	-5.05945	4.72e-60	Uncharacterized protein	AGCTCCAAACACGCTAGGATTCTGATTGATCCCATCCAAAGTTATTTTGAAGTGTCTTAGCTCTTAGCTTTTGATCCATTCTTGGGGTAATTTCACCTGCTTCCAAAGCAGTAACCAAACTTTCTGACAAAGGCGCTGCTTGTGCCATAAGTCTGTTCAACTTGTTTGCTGATTTAGACATTGCAACGACATCTGATAAATGAGTAACAGATTCTCTAAATGAAACAACTGGTGGAGATCTAATAATTGGAATACAAG
TRINITY_DN29045_c0_g1_i1	575.496	-4.87494	1.37e-100	Uncharacterized protein	CGATCTGTAAAGAACTACATTTAAGAGTACAATGGCCCAGTGGAACGATGCTTCCTGTCTTAACGCATCCAGATGCAACAGGTGCAGAACTCTTAAGACTCCTTAGGTTTGCTTGTTCAACCAAAGAAGAAATCGTTTTATCACATAATGGCATTGTATTAGATCCTGACTTAACTCTTGAAGGCCAAATTATAAAAGATGATGATGTAATTAATGCTTCAATTTCCAAGAAAAAAGGATCAGATGAACCAGAATTATCTAGAAAAATTCGAGAATTAGTGCTTGAAGCGGCTCGTGTTAATGACAGACATTTAAACGCAATGGAGTTAGTTCAAACTCATCCTCAATCTCATGCGAAAGCCTCAACAGATGACTCATTTGATTATTATGAAGAAACAC…
TRINITY_DN5371_c0_g1_i1	12515.5	-4.79663	0	Fe-hydrogenase assembly protein	TTTTTTTTTTTTTCTCATCTGATGCTTGGAAGCCTTTCCCAAGGGCATTTCTTTACAAGATTTCTTTCAAAACAATGCACCTTAGGAACTAAATGGTCTCCAGAAAAAGAACCCACAAAACTTCCCGAAGCCAACGAAATCATTAAAGAAGACGAGATCATGAAAGCAATTGTTGAAACCAATGATAAATCCAGAGATATTGGTTATATTCGTTCGATTCTTGCCAAAGCTAAAGAATGTGCCATTATGAAAAATGCACCTGCTTCAAATCAGGAATTCATGCTTGGATTAACTGTTCCTGAAACAGCCACTCTTCTTAATATCAAGAACACGGATCACAAGATTCTGGATGAACTATATACCACAGCATTTGACATTAAAAATCACATTTATGGAAAT…
TRINITY_DN34020_c0_g1_i1	175.145	-4.67476	5.07e-42	Uncharacterized protein	CAAGGGATTGAAAGGGGCCATTGCAGCTTCCATCGATGAACCATTCAGCTTCATTGTTGGACAGAAATCATATGATTGCCCTCGATTTTTAGCTGATTTTTTATCTCCTGCTGTTTGTGAACTCCATCAGGTAGATCCAACAGCCGACTCTTTTTTTATTAACGTATGTGATAAAGTTAATTCTTTTTCAAATGTGCTCAAACTTATCCAAGGCGAATCAGTTGAATTTTCACCTGACCAAAATATAATTCTTTTGCAAATTTTCCATGCTCTTAAAAACGATGAACTTCTATCGCAACTTACGCAAGGTATGTCCAAAAATGAACTTACGATTGAGGATGCAATAGAGCAGCTTATTTTCAAACAAAATTTTTCGAATCTCAAATATGATGAAGAAAT…
TRINITY_DN45016_c0_g1_i1	427.366	-4.65128	5.68e-90	Myb-like DNA-binding domain containing protein	CAGAATCTCATTTTGTACAAATGAATTTCCATGAGATTGATGAGCAAAAAGAAGTAACAAAGAAAAAGTTCACCCCTGAAGAAGACCAGAAGCTTCAGAAACTTGTTGCCAAGCATGGGCTCAAGAAATGGAGAACAATTGCATCCTCAATGAAAGGCAGATCAAGCCGTCAATGTCGCGAGAGGTGGAAGTATTATCTCTCAACACCTGCAGGAACTCAAGAATGGACACCAGATGAAGATGCCCTGCTTATGAAAAAATATTCAGAAATAGGAGCTCATTGGGCCCAAATTTCACACTTTTTCAAAGACAGAACAGACATAAACCTTAAAAATCACTTCAAGAAGCTCCAAAGAAATGGTTTTCAAACATCATCACCAAACTATAGTAGTCCTGGCT…
TRINITY_DN48904_c0_g1_i1	194.8	-4.48979	1.22e-48	Glutamate dehydrogenase	ATGGAAGCAATCCAAGCAACAATTGAAGCTGTTAAAGCCCGCGATCCAAATCAACCAGAATTTATCCAGGCTGTTACTGAGGTTCTTACATCTCTTGCCCCAATTCTCGAGGCTGAACCAAAGTATCAAAAGCTTCTCCCACTCCTTGTCGAACCAGAACGTACCATCATCTTCCGTGTTCCATGGGTGAACGATAAAGGCGAAATGGTTGTCAACCGTGGTTTCCGTGTCCAATTCAACTCTGCTATTGGCCCATACAAGGGTGGCTGCCGTTTCCGAGGCAACGTTAACCTTTCCATCCTCAAGTTCTTAGGTTTCGAACAAATTTTCAAGAACTCTCTTACTACTCTCCCA
TRINITY_DN980_c0_g1_i5	588.834	-4.47225	1.01e-137	Unknown function	TCTGAAATACCTAAATACTCAAATTATTATGAGCGGGCACGCTCATAATACTCACTTCATTCTTCAAAATGCCAAAAAAGAGCAAACATGAGAAAAAAGCAGATGCAGCTAGACATGAAGCTAATATGGAACATAGTAATGGTCGTCCAGCAGAAGCAGTAAAAGAAGCAGCACCAGTTGCAGAAGAACATGGTGGACCACGCCATGGAGGAAAGCATGGAAAGTGAAAGACTCTAAACTGTTTTTATTCACCTAAAAAAAAAAAAAAAAAAAAAAAAAAAAAAAAAAAAAAAAAAAAAAAAAAAAAAAAAAAAAAAAAAAAAAAGGGGGGGGGGGGGGG
TRINITY_DN319_c0_g1_i2	11932.9	-4.40404	0	Thioredoxin	CCGGAATCCAACACTTGAGTTCACTAATTAAAATGTCCAATATTGTTGATTTCAAAGGTGATCTTGCAACACTTACCAAAACAGTTGCTGATAAAAAAGGAATTGTTGTAGTTGATTTTTATGCAACATGGTGTCCTTCATGTACCAGATTAGGACAACTACTCCCTGGAGTTGCTGCAGAAAATCCAGATACCCTCTTCTTAAAAGTTGATGTAGATAAAAATGAACTTTTAAAAAGCCATTATGGAATTACCTCAATTCCAGTGATCAAATTCTTCTCATCAGATGGAAATGAACTCAAAGAACAAGGAAATATCTCAGGTGGAGATATTCCTGCGATCAAGCAAACCCTTGAATCCCTCAAAAAGTGATACATAAACATTGATCCTTTTAAAAAAA…
TRINITY_DN515_c0_g2_i2	5195.36	-4.37746	2.83e-255	D-isomer specific 2-hydroxyacid dehydrogenase, putative	GATCTGGCAAAAGTTCTTATTGCTGATCAATGCGACCAAAAGACCGTCCGTCTCCTCAAGGAATCTGGCTATGAAGTCAGAATGGACCCAGCTATCACTGAGGCAACCCTTGCTACTGAAATCAAAGATTTCAACATTCTCATTGTCCGTTCCAAGAAGGTTAACCGTGCTGCTATCGAAGCTGCTAATGCCCTCTCCATCATCGTTCGCGCTGGTGCTGGCGTTAACACAATCGATGTTGCTGCTGCCTCCGAAAAAGGAATTTACGTTTGCAACACCCCAGGATGCAACAATGATGCCGTCGCTGAACTCGCTATGGGCCACATCATCGCTTGCGATCGTCAAATCTGCACTAACACTGCTCACCTTCGTGCTGGCGAATGGCGCAAGAAGCTCTTC…
TRINITY_DN29979_c0_g1_i1	389.191	-4.27009	2.7e-63	Uncharacterized protein	TTTTATTAGGTAATGCCCAGAGTTGCCGCAGAAATCAGCAACAAATTTATTAGAAGCCAAGTTGGCACAGATGTACTTGACTCACGAGTTTATGCTGTGGTCGCCGTTCGTCGTCCACTTGACATTCCTACTTTTAAAATTGATCATGTTTGTGGAAAAGTCCTTTCTCACTCGGGAATGGTTGTCACCACTTCAAGAGGATATGTTTTGGTTGAGTACATGAATACCAATCAAGTTTATGTTTCAATGATTAACACTTATAACCCACATACAAAGACTTTTACCAGAGGAAAGTTTACATTCGTTCATGATGATATGGCTCAACAAGTTCCTAATCAAGTCATTACTCTTCGCCAATTAGTTGAAACAATGGTTGATTTTATGAAGGATAAAAATTTC…
TRINITY_DN515_c0_g3_i1	6281.11	-4.26553	0	D-isomer specific 2-hydroxyacid dehydrogenase, putative	CATCAGCAGCTGGTTTGCAGTTGACGTTAACGCAGTTCTTGGCCTTTCCTTCTCTAACGAAGGTGTTGACAACATCAACTGTGGCATCAGCAATAACATCACCAGCTTGGTTGGTGGAGGCACCAATGTGGCAAGTGCAGGAGCAGACAGCGTTAGCAAGATCCTTGTGTGGGAAATCGCCCATTGATGCTGTTGGTTCACCTTCGTAAACATCGAGACCAACCTTGATCTTCTTGGCCTTGATGGCTTCGAGCATGGCAGCAGTGTCGACGACTTCACCACGGGAGGTGTTGACGAAGATGGCGCCATCCTTCATAGCGTTGAAGAAGTCAGCGTTGATGAAGTGGTGGGTTTGTTCCTTATTGTAGGAGATGTGGACGGAAACGGCATCAGCAACAC…
TRINITY_DN30790_c0_g1_i1	108.258	-4.25547	2.8e-26	Myb-like DNA-binding domain containing protein	ATTGCAGAAAGCCAAAACAAACTGGGAAAATTCGTCATGTATTCACCAAGGAGGAGGACGCCAAGCTTTTAAACTTAGCCCAAGAGTATGGAGATAACAATTGGAAAACAATTGCAAGCTTTATGGAAAACAGAAACGAAAGACAATGCAGAGATCGGTGGAATTTCTTCTTGAGGCCAGATCTTACTTCATCAAAATGGTCGAAAGAAGAAGATCAACTTCTTTTGGAGAAATTTCAATTATATGGAACAAGATGGAGCCAAATAGCAAGATTCCTGGTAAATAGAAGCGAAATTAATATTAAGAAAAGGTATTGTATCCTCCACAAACAGCTGTTATCTCCAACAATTGCTTCGATCTCCAATCCCAATCAATATTATGGATCAGGATCTTATTATT…
TRINITY_DN491_c0_g1_i2	16419.3	-4.25395	0	Calcium-transporting ATPase	CGCATTTCCCATAACTTACGATGCCTATCGAAAACAAAGACATCATCAATATGTTCGAGCGAGGCGATCTCGATAAATTCGCCGAGCTCGGAGGTATAGAAGCATTTGCCCGTGAATTTGAAACAGATCTTAAACAGGGTCTATCCCAATCCGAAGCTGATGAAGGTTATGCGACAAGAAAAACTAAATACGGTCAAAACGTTCTTCCTGATCCACCCAAAGAAAGCTGGTGCCACATGTTCCTTCATTGCTTTACCGATTTAATGTTAATTATTCTTTTAGTTTCTGCCGTTGTTGCCCTTATTCTTACCTCTGTCTTCCCCGAAGGTGACAAGCCCAAAGTGGAAGATTACATTGATACTATTTCTATCTTTATTGCCGTTTTGTTGGTCGCTCTTG…
TRINITY_DN1861_c0_g1_i3	377.45	-4.20571	4.02e-70	Uncharacterized protein	ATCTCCCCCCCCCTTTTTTCTTTCATTAAGAATGATTATTCTTTTTTTTTGTAAATATCACAAAGAAAGATTCATAACTTCCATCTTTCTTCATTAAACAAGAATGAACTTCGAATTCATCAATTCGAATTCCTTAAATCGCTTCAAGCAAAACTAAAAGTAATATGGGCATGTGTTGAATACAATCATTTGCATTATCTTCACTTTCATCAACTGTGAAATCAAGTGTTCCCTGAATACATTCTCCTTCCCAATTCGGATGAAATCCATATCTGCATACTTTGCATTTCAATTTATTTCCTTCCCAATCACAATATCTACAATTGCCCAACCTTGAAGAACATGGGTAACAATTTTTATTCTCGAGATAATTCCCATGCTCACACACTGTACATTCCC…
TRINITY_DN515_c0_g2_i1	13824.5	-4.19906	0	D-isomer specific 2-hydroxyacid dehydrogenase, putative	GATCTGGCAAAAGTTCTTATTGCTGATCAATGCGACCAAAAGACCGTCCGTCTCCTCAAGGAATCTGGCTATGAAGTCAGAATGGACCCAGCTATTACTGAGGCTACCCTTGCTACTGAAATCAAGGATTTCAACATTCTCATTGTTCGTTCCAAGAAGGTTAACCGCGCCGCCATTGAAGCTGCTAATGCCCTCTCCATCATCGTTCGCGCTGGTGCTGGCGTTAACACAATCGATGTTGCTGCTGCCTCCGAAAAAGGAATTTACGTTTGCAACACCCCAGGATGCAACAATGATGCCGTCGCTGAACTCGCTATGGGCCACATCATCGCTTGCGATCGTCAAATCTGCACTAACACTGCTCACCTTCGTGCTGGCGAATGGCGCAAGAAGCTCTTC…
TRINITY_DN29312_c0_g1_i2	2135	-4.10331	2.2e-175	S-adenosylmethionine-dependent methyltransferase	TGAAAACAGGATTCGATCGGCCATAATTCCAAAATGTTAGCGACTCCGCAGGTTTTTTCCAAAAACCTCATACAAGTTTGTTCATCTCACATTGCAAATGTCATTAGAACAGCAACAAGCCAAACCAGGATTACCTCAAGACTTTGAAAGCCGCAAGAAAGCCCTTGAGTATCACCGAAATGGTAATGTACCCATTTTAGGTAAACAATTAGCAGAGTACATTTCAGAGCATGAATCAGACAAAAATATCAGAATTCTTGATTTTGGATGTGGAACAGGCCATGTTGGAATTCACCTACTGGGTCATTGTAAAACAATGGTTTTCTTAGATCCTAGTATTGGAATGCTTGACATTCTGAAAGAAGAACTTGATAAACAACCCAATAAAAACTATGAAAT…
TRINITY_DN5241_c0_g1_i1	32179.7	-4.00592	0	Glutamate dehydrogenase	ATGGAAGCTATCCAAGCCACAATTGCAGCTGTTAAAGCACGTGATCCCGACCAACCTGAATTCATCCAGGCCGTCACTGAGGTTCTTACCTCCCTTGCCCCAATTCTCGAGGCAGAACCAAAATACCAAAAACTCCTCCCACTTATGGTTGAACCAGAACGTATGATTCTCTTCCGTGTTCCATGGGTTGATGATTCTGGTGTTATCCGTGTCAACCGTGGTTTCCGTGTTCAATTCAATGGTGCAATCGGCCCATACAAGGGTGGCTGCCGTTTCCGAGGCAATGTTAACCTTTCCATCCTCAAGTTCTTAGGTTTCGAACAAGTTTTCAAGAACTCTCTTACTACTCTCCCAATGGGTGGTGGCAAAGGTGGTTCCGATTTCGACCCAGCCGGCAAA…
TRINITY_DN406_c1_g1_i1	206.267	-3.99637	2.84e-32	Myb-like DNA-binding domain containing protein	GATTCCCAAAATGCCCCAATTTAATCCTCTTGTTGAAGTAGGAATCAATGTTGTTACCGAAAATAGTTCAATAGACCCCGTAACCTTGGAGAGTATTCGAGGAAAGCTTTTATCATTTGTTGAACATCAAATTTCTTTTGAAGCAATTTGTTCCTTTTTAGTTTCTCTGGTGGAGAACCATTCAGCCGCTGATAAAATCCAAGCAATTTTACAATGTCAAAATGATCCAATTCCTTTAGCTCCTGAGGCCGAAGTTGACGAAGGTTCAAGAAAGAAAACACGATCGTGGACAGCAACAGAAGACAATAGGCTTCTAATGGGCGTTCAGCTTTATGGACTTGACAATTGGAATGTTGTTTCACAATTTGTTGGAAATGGAAGAACAAGAAGCCAGTGTAG…
TRINITY_DN515_c0_g1_i2	223.98	-3.83997	6.37e-56	D-isomer specific 2-hydroxyacid dehydrogenase, putative	CCCCCCCCCCCTTTTTTTTTTTTTTTTTTTTTTTTTTTTTTTTTTCAAACTAGGAACGTTTTACTTGCAAGCAGCGCAGCCAACACCAAGAACGCCTGGGATAGCAGCAACTTCTGCCTTGAAGCAGTGATCGCACTTCATTGTGAGGGTAAGGGATTGTGCTTTGTCACCCTTGAGAACGCAGTTGTTAACAGCAAGGATTTGGGCATTGTTCTTAGCGCAAACAGCAATAATTTCTGAAAGGC
TRINITY_DN696_c0_g1_i1	3552.7	-3.79248	3.46e-180	Uncharacterized protein	AAAAAAGAAATCAAATTTTTCTCCAACTATTCCTCTTTCCATCCTATATTTTTTGTTCTTGTTTTTCTCTCTGCGATGTGACAATTCCAATTAATTTGTGGTGTTTGGACTTCAATTGCAAAGCAGGGAAAGCAAAGAAAATTGAATTGAGATCCGATCTCAATTCCGGTAGACGGTGGACGGTAACAACCACGGTGATTTTTTTTTCAATAGGAAAAAGCGTTTTCAAAGTGACACGTTGAATAGATTCTCTCAAATTTGAAAACCAATGAGCGGGTTTCTGCCATTTCATTTTCTAATTAACATGGCAAAGAAGCTATATATTCGTGTTTTAGAACTTTATTTAAAGACCGAACCTCATCCTCATCCCCGCTTAAGGATCAAAATTGATACCAAAAT…
TRINITY_DN22072_c0_g1_i1	161.571	-3.70498	7.4e-44	Uncharacterized protein	ATTTGGCAAAGCAAAAGCACAAAATATAGCTCTGTCAAATCAAAAGTAACCAATTTTTCATCTTTTTCAAGCAAAAGTGGAGATCATTTTCGAAAATCAATTACTGCTCAGAACATATGCGACATTTTGCATGGAAATATTACAATTAAGAGTAACCTGATCTGTACCAATCCTCAAAATACTATTATCATTTCAAATTTTGAAATGAACACACTTTCCCTCTTTGTTCAGTCTTCAGGAAAAATGGTTTCATCGAATCCAATTTTGATTAATCCAACAAATTCAGGAATTGTATTTATGCACCTTAGTAATCTTCATATAGAAACAAAAATTCAACCTCCAATCCATGTAAAAAGTGGAATTCTTCAACTAGAATTTGAAGGATATAACGAATTGCAT…
TRINITY_DN101_c0_g1_i3	1623.3	-3.7046	1.06e-108	Cytosolic heat shock protein 70, putative	GGCTGCTGTTGGCATTGATCTTGGTACAACCTACTCTTGCGTTGGTGTTTTCCGCCACAACCGTGTGGATATCATCGCTAATGATATGGGTAACCGTACAACCCCCTCTGTTGTTGCCTTCACTGAAGATGAACGTCTTGTTGGTGATGCTGCTAAGAACCAGGCTGCTATGAACCCAATCAACACAATCTTTGATGCCAAACGTCTCATTGGACGTAAGTTCTCTGATCCCATTGTCCAAAAGGATATGGAACATTGGCCATTCAAGGTTATCCGTGGTGATGGAGATCGTCCCAAGTTCCAGGTTGAATTCAAGGGTGAAACCAAAGAATTCTTCCCAGAAGAAATTTCCGCTATGATTCTCGGAAAAATGCGTGATGTTGCTCAAACTCAACTTAC…
TRINITY_DN4457_c0_g5_i1	138.316	-3.70036	3.11e-21	CAMK family protein kinase	GCCCTCCCCACCTCAAATTGGGCCCTATGTTTTTCTGGAATGTATTGGTGAAGGATCTTTTGCTACTGTGAGAGTTGCTAAACATAAAGAAACCCAAGAAATTTTTGCATGTAAAATTATTGCTAAAAGCCGAATATCACAACCAAGACAATTCCTCAAATTTGAATCAGAAGTTCGAATTATGCAACGCCTGCGGCATCCGTGTGTTGTTCAGCTTTATGATTTGTTAAAGGATGACAATAATTATTACTTATTTATGGAATATTGTCCAAATGGTGATTTGTACCATATGATTCTTCAAGACCATTTTCTTTCAGAAGAAAAAGCCAAGATTTACTTCATACAAATGGTTCAAGCTCTTCAATTTATTCATTCAAATGGAATTGCACATCGAGATAT…
TRINITY_DN652_c0_g1_i1	185.615	-3.69652	0.0704	Uncharacterized protein	TGCTATGCATATGGATTTGATTCTTCTCTTAGTTTTGGAGGTGGTTTTTATGCGGAACACTCTGTTGCTTATATTGAAGGGTGCAATTTTAACAGTAACGAAGCTCTCATTGGCGGGTCTGTTGCTCTCTTAGATTCAAACCTTGTTCTTCTTGGTCATCATCCCGGCCAAACTAGCAGCACAACAACTTCATTTGAAAATGATCGTTCCTTTCAAATGGGAGGTTCACTTTTTTTTTATTCATCAAAATATTCTCCTGCTGATCAAAATGATGATACTGGAGATCAAACCGGATACATCTCCGATGTAAGTTTTACCAATTGTTCTTGTGATGAATTTCATGGTGCAGCAACTTTTATTGGAATATCTGATCTTTTTGCTACAAAAGTAAATATTTCT…
TRINITY_DN7565_c0_g1_i1	281.991	-3.69589	3.72e-34	XYPPX repeat family protein	CTAAAAACTAAAATGCAACTGAATGTTCGCGTAATAGAAGCTCGTGATCTTCCACGTATGGATGGTATAATGGGAAAAAGTGATCCTTACTGCATCATTAGAATCTCTGGTACAACAGCTGTCCAACGAACCCAAACAAAGAGCAATACTCTTAGCCCCAACTGGAATGAGACTTTCTTCTTCCCAATTCCATGGCCAACAAGCATGTCCCTTGATATCCTCATCAGAGACAAAGATGTTGCTGCTGATGATGATATGTGCAAAGTTTCCGTTCCATTAAGCTCTCTCGCTGTTGGCCAGAACCATGATCAATGGTACAACTTGACCCCATGCAAGGCTCTTCACAAGGGTGGTTCTATCCATCTTATGCTCCAAGTTGCCCCAGCCGGCACACCAGCC…
TRINITY_DN33475_c0_g1_i1	1299.93	-3.66161	4.39e-134	Dihydroorotate dehydrogenase family protein	AAAATCGTCATTTAAAAAAGCAAAAAACGAAGAAGTGCTTTATCATTTATGAATTGTGATGACATACGAAGCTTTGAAAAAGAAAGAAATCCATCTTTGTAAAAATTCAGCCAACGTTGGGGAGAAACGATCAGGTTGCAAAAAGAGATTTTGGGCGAAAAGGAAAAAAAGGTAACTGTCAAAAATTTGTAAAGGGCAGTTGAACGATAACCAAACCACCAAGGTTGAAAGACGATATTTTCAATTTTTGAAGGTGGAGAACTTTCATCGTTTTTAATGAAATGGAGAATAACATCGTTTTGGTTCAATTGAATTTCGAATTCGGCCGCTATTGACCTCACTTTTATATGTTGGATATCGAAGATTTAAGAGTATCTACTCGTCCTACATGCGAAGCTC…
TRINITY_DN48209_c0_g1_i1	667.261	-3.62946	5.9e-121	Integral membrane protein, putative	TGATCCCTCACATTTTGGTTTTTCGAAAAACCAAGAGTCATGAATTGTTCTCCTCTTGTTATCATAATTTGGGTGATTGCTGCCTGCCTTTATGGATCAGCTTATGCTGGTGTTGCACAAGGATTAAAGTATTTCACCCCGGGTCTTTTTCAAACTTTCCGAATGACATTTGGTCTTTTATTTTCACTTTGCGTCTTGGGGTTTAAATTAATCCGGGACAAGAATGGCTTCCGCCAAATTTTCCGGGCTCATTTTACTTCAGGATTCAAACCTATTTTTTGGCTTTTAATTGGAGGCCTTATAAACTTAGGTATTCCTCATTGCATTTCATCAATGGGTCAACAGTGGGTTCCTTCTTGCTCCGTCCAACTCATGCAACCGTTCTCTGCTGCTGCTGGC…
TRINITY_DN46896_c0_g1_i1	214.614	-3.60868	1.14e-35	CK1 family protein kinase	CATGACAAAAGATTTATCGCCTGGCACACGCGTAGGGAAGTATAAGCTTCTTCGCAAACTTGGCGAAGGAGGTTTTGGATCTATTTATGCAGCAGAAGATCCGATTTCACATAAAGTTTATGTATGTAAAGTTGAAAAACTTGATATTACAACCCCAGTTCTTGAAAAAGAAGCTAACATTATGCGTCAATTACCCTCGAGTCCCTGTTTCGATGCATTATATGACTCAGGTGTTACGGAATCATATAAATATATAATTATTGAACTTCTTGGTCCATCAATTGATACCGTTCGTAAAGAGACTTTTGCATTTCATTTTACATACGGAACTTCGATTCGTTTGGGAATTCAAATGCTCCGTGCGATTAAGGAATTTCATTCTTATGGTCTGGTTCATTG…
TRINITY_DN34464_c0_g1_i1	1382.21	-3.60728	1.6e-177	Tyrosine phenol-lyase	TTGCAATGGAATTACCCTATGCTGAATCCTGGAAAATCAAGATGATCGAACCAATCCGTATGAGCACACGTGCTGAACGTGAACAGTGGATTAAAGAAGCTCACTACAATGTTTTCCAACTCAAAGCTGAACAAGTTTACATTGACTTAATTACAGACTCTGGAACTGGCTCTATGTCACAAGGCCAATGGGCAGCTATGATGCTAGGCGATGAAAGCTATGCTGGTGCAACTTCCTTCTTCAATTTAAAGGATTCAGTAACTAAGATCACTGGATTCCCATTTGTTATCCCAACTCATCAAGGTAGAGCTGCTGAAAACGTTCTCTTCTCTTACCTTGTTCATGAAGGAGACGTTTGCCCTGGAAACTCTCACTTTGATACAACAAAAGGCCATATTG…
TRINITY_DN319_c0_g1_i4	2298.15	-3.57407	2.05e-252	Thioredoxin	CCGGAATCCAACACTTGAGTTCACTAATTAAAATGTCCAATATTGTTGATTTCAAAGGTGATCTTGCAACACTTACCAAAACAGTTGCTGATAAAAAAGGAATTGTTGTTGTTGCATTTCATGCAACATGGTGCCCTTTATGCACTAAACTAGGACAACTTCTTCCAGGAGTTGCAAAAGAATATTCAGATATTCTTTTTTTGAAAGTTGACGTTGATGAAAATGAAATCTTAAAGAGCCATTATGCAAATTCCGCAGTTCCAGTGATCAAATTCTTCTCATCAGATGGAACCGAACTCAATGAGCACGGAAGCATATCAGGTGGAAGCGTTCCTGCAATCAAACAAACTCTTGAATCCCTCAAAAAGTGATATAAACATTTATCATTTTGTAATTTTT…
TRINITY_DN5241_c0_g1_i4	1162.41	-3.56689	8.68e-98	Glutamate dehydrogenase	ATGGAAGCTATCCAAGCCACAATTGCAGCTGTTAAAGCACGTGATCCCGACCAACCTGAATTCATCCAGGCCGTCACTGAGGTTCTTACCTCCCTTGCCCCAATTCTCGAGGCAGAACCAAAATACCAAAAACTCCTCCCACTTATGGTTGAACCAGAACGTATGATTCTCTTCCGTGTTCCATGGGTTGATGATTCTGGTGTTATCCGTGTCAACCGTGGTTTCCGTGTTCAATTCAATGGTGCAATCGGCCCATACAAGGGTGGCTGCCGTTTCCGAGGCAATGTTAACCTTTCCATCCTCAAGTTCTTAGGTTTCGAACAAGTTTTCAAGAACTCTCTTACTACTCTCCCAATGGGTGGTGGCAAAGGTGGTTCCGATTTCGACCCAGCCGGCAAA…
TRINITY_DN44147_c0_g1_i1	993.467	-3.53745	1.21e-84	Uncharacterized protein	ATCTGCTCAAGAAGGATGTTGTTCCAATTGCAAATGTGGAAAAAACTGTCAATGCACACCTGAGTCCAAATGTTGCCCCGAGTGTACTTGTAACCATCCACATCAAGAATGTGAATGCAAATGTGATTCCAATTGTCAGCGTACTCCTGAGCATAAGTGCTGTGCCGAGTGTACCGGTGAGAATTCAGGAGAAAAATGCTCTTGCCCTGATGGGGAATGTGAAGCAAAGAAACAAAGTTGCACGAATTGCAAATGTGGTACTAATTGCCAGTGTACTCCAGAAAAAAAGTGTTCCACTGAATGCAACTGCAATCAAGACCATTAATCATTTGGGGCAAAATAATGAGTAAACCAAAAAAGTGAAAAAAAAAAAAAAAAAAAAAAAAAAAAAAAAGGGGG…
TRINITY_DN6818_c0_g5_i1	395.14	-3.49707	1.29e-39	Uncharacterized protein	GGTTTTTTTATCCTTTATGTCAGGCGTCGCCGTACCAGTTCCAACCCAAAGCCGAGCAAGTATAAGACATATACATTAACAAACAATGAAGGATTTTGCTATCCTTATACAAATAATGAAACAACTTCGGAAAATATTACCATTGAATGTGATGGAAAATGTTATTACACTTATGTTATTTCAAGTGGCTATACTCAAGCTCCAGATTGTTTGAATTTTGAAGATATTAAATGGTGTGAAGTTCCAAATGTTAATATGTTTTTAATTTGCATCCCTTGGTTCACAACTGTTCTTCTTGGCTTGGTTTTTATTTGCTGCACTCCATTTAAGCTATCTTTTTGCAATATACTTTTATCGCTTCTGTTTGGTTTTGGTCTTTGTGCAGGAATTTCTTATTCA…
TRINITY_DN17562_c0_g1_i1	163.211	-3.49505	2.06e-32	Transporter	GGAAGATCAAGAAGAACAATCCGTAAATCCACCAAAAACCAAATTAAATTACGTTCACAATGTTGTCGTTGTTGTCCTTTGCTGTCTCGCTTATGCCCTTGTTTTTTTCCATCGTTCAATGCCAGCAATTGTTTCAGCTCCAATGGCCGAATATTATAAAATTGATTCTGCTGACCTTACCATTTTCTCTTCTATCTTTTTTTGGCCCTATGCTGTGATGCAACTCTTTGGAGGACTTCTTGCTGATTTATTAGATCCTGCTATTTTAATTGTTGTCATGATTGCTCTTGCTAGCATTGGCTCTTTAATTGATGGTGTTGAAAAATCTATTGGGATTGGCATTTTCGGTCGATTTATAGTTGGGGTTGGTTCAGGTCCTATTTTTGTTCCTATTAGTCG…
TRINITY_DN979_c0_g3_i3	191.276	-3.44559	5.98e-50	PE-PGRS protein, putative	ATCGGAAAGAACAAAATTTTCCATGAAAACTTTATTAGAACTCCTAAGATCCTCAATCCCAGGGGTTAGCTGTATATCGCAGTCTAAGAATAATATTACTTGTGAATTTCGACCAAATTGTGATTTGTTTGAAGATGATAAATGTTGGATTTATCCTTTATTACTTGAGCCTGGTAATTATGATTTTGAATTATATGGCGCAAGTGGCAGCGAAAATCCTTATGGTTTTGAAAATAATAAAGTTACAACAGCGAAAGATCCTAATAATCGTTTGACATGTCTTTACACTGCTGATGAAATCAAGAAAAAATGGAAAGGAAACACAGAATGTCATACTGCAGGCTCAAACTCTGGTGCTGGTGGTTATTCCAAAGCATCTCTCTCTCTATTTGATACAAT…
TRINITY_DN11634_c0_g1_i1	255.66	-3.44438	2.47e-06	Uncharacterized protein	TTTTAAAAAATGGCATCTGCCCTTGATAGAGCTCTTGGTGAATATAAAACCAGAACTAAGGATGAATCCGGAGCACGCAAAACTCGGACATCATTAATATTTGAGCCACGTCAAGCTTCATTCATTGATGCAGATACTTTTTATCAAGTAGGAATTCAGGGATTTACCGAACTTCAAAAAACTGATAGCCGAATTGCAGATTTTGAAAAAGCTCTTTTTGCTCCATCATGTATTCAAATTGATCCAGCATTTTTAAATGAATCTGAACGTAAACAATTATTTTCTAAAATCAAGAAGGCCTTGTTTCTATTAAGTGATTATATTATGATGGATCCAACTACAAAAATTCTTGAATATTTCATTCAACAATATGGAATTAACCGTCTCTGTCCCAATATT…
TRINITY_DN378_c0_g1_i7	29885.6	-3.37699	1.39e-98	AP65-3 adhesin	TCAAGCAGAAGACGGCATACGAGATACTTACATGTGACTGGAGTTCAGACGTGTGCTCTTCCGATCTGTCTCTTCAGGCATCTGCTACTCAAGCCCCAAGCTTTGCTCGTGCATTCGCACAATGCAAAGCCACTCTTCCAGTTCGCAAGGTTGGTATGGATCTTCTTAAGGATTCCGATATTTCCAAGGGAAGTGCTTTCACTCGCGAAGAACGTGACCGCTTCCACCTCCGTGGTCTCCTCCCACACAAGGTTGCTACTAAGGATGAACAAGCTGCCCGTATCCGCCGCCAATTCGAACTTATGCCAACCCCAATGCTCAAGTACGTCTTCCTTTCCAATGAACGCGAAAAGAATGAGCAATCCTTCTGGAGATTCCTTTACACATATCCACCAGTCC…
TRINITY_DN28764_c0_g1_i1	683.174	-3.35556	2.56e-139	ABC transporter family protein	CAAAGGCTTGATCTCATTTTTATTATGGCTGACGCAACAAATGAACAACCCCCAGGTGGCTCGTGGAGTGAGAGACATCCATCCTTTCACAAAAGTGTCAACGCTCTCTTCCTTAAGAGTACTTTAATTAAACTCCGAACTGCAACTGTTTTTGTTGAAGAATTTATTGCTTGCGCTTTAATTGGTATTCTTGCTATTTTAATGAATTTTGCTACAAATACTTACGAAGATTCTCCTAATCCTGTAATTACTCCTGCTTTATCTAATTATGATGCTGCCATGACTTTTTTGCAACGTGGTGGTGAAATGTTCCGTGCTGTTGGTGATGAAAAAGGTCGACTGAAAGAACAGATTGATAATTTCTTTGGTCCATCAGGTGAACTTGCTAATTTATCTCTT…
TRINITY_DN10702_c0_g1_i1	112.989	-3.35224	5.29e-28	CAMK family protein kinase	TGGCCCTCATTTCTAATGATTGTTTCTTCAAAGGACCAATATGTTTTAGGTGAAACAATTGCATCGGGAACGCAGTGCAGGGTTAAACTTGCAACAGCAAAATCTTCTGAAACCAAAGTTGCAATCAAAATTATTCCAAAATATACTGTAATTGGGACAGAAGCTAAAGATCAAGTAAAAAATGAATTTTTAATATTATCTCGAACAGGAAACCCGGGAATTATTGAATATATCGATGATTTTGAGGATAAAGATAATTATTATCTGGTCACAGAATATTTTGAAAGCCAATCGCTACGAGAAGTTACTGAAGCTATATGCGGCCTATCCGAAGATCGTGCTATTCGTATTTATGCTCAAATACTTGATGTTATCAACTTTTTACATTCCAATTGGATT…
TRINITY_DN5241_c0_g2_i1	1846.12	-3.31669	1.74e-133	Glutamate dehydrogenase	CGCAGCCAAAGGCAAGCATAGCATCTGCAACACGCTTGAAGCCAGCAAGGTTAGCACCCTTGTAAAGTGGAACCTTGTAGAGCTCAGAAGCTTCATGAGCAGCATCAAAGATACGCTTCATGATTTCCTTAAGCTTCTCATCAACTTGTTCAGCAGTCCAAGCGAGACGTTCAGAGTTTTGGGTCATTTCAAGGCCAGAAACGGAAACACCACCAGCGTTAGCAGCTTTGCCTGGGCCGTAGAAGAAGTTGTTCTTCATGTAGAGTTCGATGGTCTCGTTAGTGGATGGCATGTTAGCACCTTCAGCAACGAGTTTGATTCCATTCTTGACCATAACTGGAACGTGTTGTGGTTGAATTTCGTTTTGGGTAGCGCATGGGAGAGCAAGTTCGCATGGAA…
TRINITY_DN47400_c0_g1_i1	239.962	-3.2813	8.77e-26	Uncharacterized protein	AAATGCGCTCTCGACCCCTTGAACCCCAATATTCCACCGACCATTCTTTTTCAACACTCGCGAATAAGGTTGACCATCTTTGGGCATCTCGTGATCTTTCTTCAGCCGAAGAGAGACGAAGAAAAGCGCGAGAATACGCAGAAGATTTAGAAAAACAGATTGCAGAGAAAAAACAAGCGCAAGGCATTCAACAACGTGAAGTGTCAAATCGGGTACCGATGATGAGTTCGATACAGCAACCAATTACGATTAATCAAGGAAATTCCCCTTATTCTACTTTTTCAAGGGCAGGAACAATAAAAAATAACACTTTTGCCGATAGCCTATGTGCACAAATAAATTCTCAGCAACCTGCTCCCATGATTGCTCCTTTTAGCAGCGTTCCGCCGGTCTCTTTTG…
TRINITY_DN5232_c0_g1_i1	3772.85	-3.27146	8.92e-244	Uncharacterized protein	ATTTCACCTCCATTTTACTCAATGAATTTCAAACTCACCATCGTCGGTGCTGATGATCTTCCAGCTGCAGATCTCAATGGAAAATCTGATCCATATTGTATCATCTACCAAACAGCTTTCCGTGATATGTACCTTGGAAAAACAGAAGTTGTTAAAAAGACATTAGCTCCAAGGTGGAATCAATCATTTGATTTCCATGCTATTCGTGGTCTCCAATTCAAATTCGTTATTTACGATTGGGATCGCCTTGGTAAAGATGATAAACTTTGCAAAGGAAAGTTAAATACTAAAAATGTCTGTTTAGGCCGTGATTTCCAAATTAAACTGAAGTCCAAGACTCTTCTCTCCAACAAGCATCCAATCCTTACCGTACGCCTTGATCCTATTCCTGCTACTCCT…
TRINITY_DN5119_c1_g1_i1	290.82	-3.25007	6.57e-23	Alcohol dehydrogenase, iron-containing family protein	GTCATAGTGTACAATGGGTCAACTAAAGAGAAAGTTGGGAATGATTTTTCGTACCCCCCTGATACTTTTTTATTCAGAGATCTTCTTGAAACAACAAAACCATTGTTCCATTCGGAACCAGTGGCAGGGAGAGTCATAACAGCACCAAAGTTATAATTTTCCGATGGGTATCGACCGTGGACCAAAATTTCTTCCCACGGATCAACGTTTTGAGGGAGTTTAGCAGCAATTGAAATGAATTTGGTTCCATCAAGGGTTGAGCCTCCTCCAATAGCAAGGAGAAAGTTTGGTTGGATTTTTCGAACGACTTCGACAATCTCCATGAGACGATCATACTCAGGATTGGCACAAATACCACCCTCCCAGGTTACTTCGCATTCTAAAGCAGCAAGTGCTTCC…
TRINITY_DN7565_c0_g1_i4	6519.81	-3.24771	7.11e-213	XYPPX repeat family protein	CTAAAAACTAAAATGCAACTGAATGTTCGCGTAATAGAAGCTCGTGATCTTCCACGTATGGATGGTATAATGGGAAAAAGTGATCCTTACTGCATCATTAGAATCTCTGGTACAACAGCTGTCCAACGAACCCAAACAAAGAGCAATACTCTTAGCCCCAACTGGAATGAGACTTTCTTCTTCCCAATTCCATGGCCAACAAGCATGTCCCTTGATATCCTCATCAGAGACAAAGATGTTGCTGCTGATGATGATATGTGCAAAGTTTCCGTTCCATTAAGCTCTCTCGCTGTTGGCCAGAACCATGATCAATGGTACAACTTGACCCCATGCAAGGCTCTTCACAAGGGTGGTTCTATCCATCTTATGCTCCAAGTTGCCCCAGCCGGCACACCAGCC…
TRINITY_DN7208_c0_g1_i2	120.716	-3.18269	1.47e-31	Adenylate and Guanylate cyclase catalytic domain containing protein	ATTGTGTTATATGTTTATACCTTAATTATCATTTTAATAATTGGTTTCATTCTTTTTTCCAGTTGGTATTTGAATAAAAAAGCAAAATTACCTCAATGGATCTCCATTACTCTTTATATTGTCCTGAATACCATTTCCTATTATTTGCATCCTTTGAACGCGTACATCATGGGGGAAAGTATTGGGATGATAATTGCAAATCCTCGACTTCCAAATCAAATTATGTATATCATTTCTATTATTTTAGCAGGATTTAGTGCTTTTTTGTTTTTCTTAATATTCTCTGAAATGACAACCACATCTATTTTCTTCCGTCCAACTTCACTTTTTTCCCTTTTTGGATCACCTCAAAAAGTATTTCTTAGTCATTGTATAATTATCAATATTTTAGCAGGAATT…
TRINITY_DN43072_c0_g1_i1	101.468	-3.16016	5.37e-23	Unknown function	CTAATTTTGTATCATTTCATAATATGACAGAAGTTCAAGGTGAATCAACACCAGAAAAAAACCAAAATCCCCAAGAGGTGCCTGTTACAATTGAAGAACCTACAAATAATAAAGAAAAAGAGAATGAAACAGGTGAAAATCAAGAGAATTCAAATAAAACACATGAAGAAGAAAATGGAAAAACAAATGAGGAAACAACTGAAGTGGCAAACGGAGAAGCAAACCATGAAACAAATGAAGAAGTAAATGATGTTCAACCAGAACAGCAAAAAGAAAATCAAGAGGAAGGTAAGGAAGAATCAAAACTTGAAGAAATTAATGAATCAATTGAAAAAGCAGAAAAAAAAATCGAAGAAGAGGTAAATCCTTTAGCCGAAAAATTTGATGAAACAGTTGGAA…
TRINITY_DN863_c0_g1_i4	6590.59	-3.11238	7.86e-156	Peroxiredoxin-1	AAGTTCAAGGCTATCAATTGCGAAGTCCTCGGAATGTCTGTTGATTCCTGCTTTACCCATAATGCTTGGATCGGAACCCCACGTAAAGATGGTGGTCTCGGCCCAATCAAGTATCCAATCATTGGCGATCTTGGTGGCAAGGTTTCCAAGGCTTTCGGCTTTTACATGTGTGATGCTGGCCACGATCTCCGTGGTACTGCTATCATTGACCCAGACGGTATGGTCCAGCACATTTCGATGAACCAACCAGATGTTGGTCGTAACATTGAAGAAGTTCTTCGCTTAGTTCAGGGTTATCAATTTGCACGTGAACATGGCGAAGTTTGTCCAGCTCAATGGCATGAAGGTGATGCTACCATCAAGCCAGGCATCAAGGAATCTAAGGAATTCTTCTCCCAT…
TRINITY_DN863_c0_g1_i1	21959.7	-3.09383	3.05e-203	Peroxiredoxin-1	GCTGCTGTGGAAAAGTACAAGAAGTTGCTAGAGTTGGTCAAAAAGCGCCATGCTTCAAGACCCAAGCCATCTTTCCTTGCCTTGACTTCAAGGAAATCTCCCTCTGTGATTACAAAGGAAAATGGGTTATTCTCTTCTCTTATCCATTAGATTTCACTTTCGTTTGCCCAACCGAAATCATTGCCTTCTCTGAAGCCTATGAACAGTTCAAGGCTATCAACTGCGAAGTTCTTGGAATGTCTGTTGATTCTTGCTTTGCCCACAATGCATGGATCGGAACTCCACGCAAGGAAGGCGGTCTTGGTCCAATTAAGTACCCAATCATCGGTGATCTTGGAGGCAAAGTTTCCAAGGCTTTTGGCTTTTACATGTGTGATGCTGGTCATGATCTCCGTGGTA…
TRINITY_DN34896_c0_g1_i1	139.533	-3.08541	2.76e-27	Myb-like DNA-binding domain containing protein	TCGAAAATGTAGAAAAGGATTCTGAACAAGATCCTTTAAAAATACAACGAATAAAACAATTAGTAGAACAATTAAAAAATTATATCACTCAAAAAGCATTTGATACTTGGAATCCAGAGGCAAATACTCTTCGCTCACAAATTAGCATTAAGAGCCGGCAATTAAAACTTCTCCAAATTGATCTTCAAAATACCCGGAACACCGCTCAAATCATGCGCCAAAAAGCTCTCACTAAATTGCTCATAACTCAGAATGATTCACGCAATAAATATGAAGAATCATATTGCTCCGAACTCCCAATTCGCTTTTATAATTTATGGTTACCCATTAAAAATCATTATGATGCGGCTCTAACCATGCGGATTGCTGGGAAAATTGAACAATCAGAAAGTGAATATG…
TRINITY_DN7587_c0_g1_i1	429.184	-3.08109	4.79e-68	Uncharacterized protein	TTTTCTTTCAAGATGATGGAACTTATAGCCTTTCTCATTTCTTCCCTGAAAGGAATTACATTAAATGGTGTTACAGGTTTTACAAATGGTCCGGAATTAATTGATGTTCCCCCTGGCAAGTATCAGTTCATTTGTCATGGAGGCCAGGGCGGCGGCGGATACGATGATGGCTCCAAAGAATCATGGGGTGGGCGAGGAGCTCGCGTTCAAGGATATTTAAAAATTGTTGAATCAACTAGGTTGTTTTTTCGAGTTGGTGGAATGGGCATTTCAGACCAAAGAGGAGACCGAGCAGGTGGATGGAACGGAGGTGGTCGTTCAGGAGAAGATACGGACTCGATAGGAACTAATGATGGTTCTGGAAGCGGAGGAGGAGCAACAGATATTAGAATTGCGATT…
TRINITY_DN41209_c0_g1_i1	447.43	-3.07898	3.4e-36	Histone acetyltransferase	ATCTTGAAAACCCAATCAGCTGATGCATCAAATTCCCCTAATAAAAGAGTAACCACAATGGCGAAGCATGGGCAAACAGTTCTTTCGAATAAAGATCTTAAGATACATTATTTTGCTCCTTCTCCTTTAGATCTATATTTCATAAATGGAACCTATGTTCCTGAAGCATATTCCCAAAGATACACACGCCCAACGGGACCATTGCCTTTTCCGCCTCGTGCTCAAAAGCAAAAGAGAAGAACATCTCTTGAGTTTCCCATGCTTCCTCTCCCAGATACTGCTTTTGATGTTGAAAGAACTCAACAAAAGCTTCAAAAGATAAAACAAGATGATGAGGAGTTTAGAAAATCTCGCCGCATCTCCAAGCCTGAAGCACCTTCGAAAATTGATTGGTTAAAT…
TRINITY_DN43344_c0_g1_i1	788.976	-3.07467	7.01e-134	Sugar transporter ERD6-like 6	GTCATTTTCCAGAATGGGCTTTTTCCAAAAGGCTCTTCTTCATGTTCTTGGAATTTCATTCGGGACAATGGAAGTTGGCCTAGTGCTTGCATATTTCTCCCCTGCATATTCTTCTCTCACCAAAGAATTTTCATTTACAAGTATTGACGAGTCATTATTTAATTCATTAGCACCAATTGCTGCTATTATTGGTGGCATTCTTGTGCAATTCCTTACCAATCATTTGTCTCGAAAAATCATTGTATTTTCTGGAACAATTTTTTCTGAAATTGGCTGGGTTCTTTTAATTATTACTAAGAAATCTTACAAGCCCTTATTATTTGTTGCTCGTGTTATTTCTGGTCTTGGTATTGGTGCTACATCTACTATTTCTCCTATTTTTGTGGCGGAACTTTCCCC…
TRINITY_DN13896_c0_g1_i1	166.915	-3.0465	9.04e-18	CAMK family protein kinase	ATTTTATTCGAGAGATGGAATCTGAGCAACTTTCAAAGTATTCTTTTGAACAACTCATCTTGAGGAATCAATGGGGATCCATTATGAGAGCAAAAGAACGGACAACTGGCTGTGAAGTTACAATACATAATATTGTTTTTGACAATCCGGAAGAAAAAGAACACATAACGCAAAGTCTCTCTTTTATTCAAGCATGTGATTTTCCTAGCATTCCAAAAATCTTTGAAGTTATCAGCGAAGAAGAACAAATTTCAATCGTTTCAGAATTTTTCCAAGGATCTTCCTTGACTCAGATCATCACTACTCGTAGCCATTTAACCGAAGATACTGTACGTCACATTTTTATTCAACTTATTGATCTTTTAAAATATCTTCATGAAGAAAAAGATTTTATCCTCG…
TRINITY_DN3323_c0_g1_i1	133.913	-3.04389	7.45e-17	Uncharacterized protein	GGATAATAGAATATGCTTATTTCTCTTTTTGCTATTTTGTATTACTTAATGTAATATACTAAACATGTTTTTCTTTAATGCATTTTTTTTTGACGGAAAAATAAGATAGTTAATACGTTTAGGGAACCTGAGCATGTTTATTCACACCTCAAACAAAAAAGCTTCTTGTGTGGTTGGAGTTTTGAAAATTCAATATATCTCAATTTCCATATAATCCCAAAATTTTATTTGAAGATTTAAAACTAATTAACACCTGGCATTAAGGTATCTCAATCTCGTTTTGAAACATACTTACAACAAAATAGTGGGACATTTTTTTGAGGAATCAATCAAAAATTTTTTTAGCTCTCAACTTGGTTTCGTTAAGAATGTCTTTTCAATAATCATAACGTGGTCCAA…
TRINITY_DN1505_c0_g1_i2	1326.24	-3.03857	6.52e-80	GTP-binding nuclear protein	GGAAGAGCCTATTCTAGTTGCTAAACTCGTACTATGTGGTGATGGTGGTGTTGGAAAGACAACATTCGTCAAAAGACATATTTCAGGAGAGTTTGAAAAGAAATATACACCAACACTTGGCGTTCAAGTCAGTCAATTGACATTTCAAACTACTCGGGGCCCTATCCTCTTTAATCTCTGGGATACTGCTGGTCAAGAGAGATTTGGAGGGCTTCGTGAAGGCTATTACTTAGAAGCTGGTTGTGCAATTGTTATGTTTGATGTCACTTCTCCTGCAACTTACCGAAATGTTGCCACATGGCACCGCGATCTTGTCCGTGTTGCTCCAAACATTCCTATCGTCCTCGTGGGAAACAAAATCGATGTAAGAGACAGAAAAGTACCTGCCAAAAGAGTTTC…
TRINITY_DN2357_c0_g1_i1	171.269	-3.03758	1.38e-35	ABC transporter family protein	GATGCTTTCAACTTTCGATCAGCTTTCATTTCATTCTTCCAACATCAATGGATAATTTAGAGCTGAACGAAATTTCAAATAATGAAAAATCAGAGTCTTCCTCAAGTTCAAGTTCAATTACATCAGAACCAAACTCAATTCCAACAGAAAAAGCAAAGTATGAAAATAAACCAGAGAAAGAAAGCAACCCACAAACAGAGCGTCGCAATACAGAAGGTTCTCGAAGAAGCTCAAGTATTCATCTTGAGAGAAGAACTTCCGAGATTATGGAACAATTTGACAACGTAGATCCCGAAGTTGAAAGTCAAATGGATAAAGACTTCCACCCACGTTTGCCCCACTTCAAGGCCATTCTTTTCCGCCGTTGGATTGTTATTAAAAGAACAATTGGTTCTGTTA…
TRINITY_DN33728_c0_g1_i1	3034.45	-3.03701	1.14e-128	Pyruvate decarboxylase isozyme 3	TGGGATCGAAACCAACCCTTCATTTTCTAAAATGAAAACAACTGTTGTTGAGTATTTATTGATTCAAATCAAAAAGCTTGGAATCAAAGATATCTTTGGAGTTCCTGGAGATTATGCCTTCCCAATTGATGATGCTATTATGGCTGATCCGGATCTTAAATGGGTTGGCAATTGCAATGAGCTCAATGCTTCTTACGCTGCTGATGGTTATGCTCGCATTAATGGATTTTCTGCTATGAGTACAACTTATGGTGTTGGTGAACTATGTGCACTTGGTGGCTTAGCAGGCGCTTATGCAGAAAAAAGTCCAATCATTCATATTGTTGGAATGCCAAAATCATCCTCAATGAAGGATGCAAAAATTGTTCATCATACTCTTGGAAATAATGATTATGATGC…
TRINITY_DN485_c0_g3_i1	362.735	-3.03172	1.94e-51	Aminotransferase, class V family protein	CTGCAGGTGGGGTGTTGTAGAGACATCCGTTCTTGGCTTGGATACGCCAGTCGAGAGTAATTGGGCAGAATGGCTTCAAAGCACGTTGTTCAAGGAGATCCTTACGAACGATGACAACGGTCATACCAGCTGGGCCGAAGTTCTTTTGAGCGCAGGCGAAGATACAACCGACTTTTTCCCATTCAGTGATTGGCTTGGAGAGGAAATTGGAAGACATATCAATAACAAGTGGTGGCTTCACGTCTGGGAACTTGGCGAATTCAATTCCTT
TRINITY_DN3651_c0_g1_i2	126.711	-3.01393	1.76e-29	Uncharacterized protein	GAAGAAATTGATGATACAATTAACCAAATCAATTTCTTTCGATACCTTGTTGGTTTAAATTCTCATAAGATTGTTCAAGATCCTAGTGAAGAAATTCTGAAGCAAGTTATTGAATGCGTTGGAACTAACGCACTCAAATTTAATCTCTCTAAGGGCCAAACAGCCACTCTGACACATTATCCTTTAAAAGACAATTATCCATGTGCAACTGCCGCTGCTGAAGATGCATGTTCAAAATCAAACATTGCATCAATCACGATACCTGTTCTTAAGAGTCCCTTGGGAGATTACATGAATGGCCCAGATTCAATTGCAGCTTTTGTTGAAGATCCTGGAAACTCAAATAAAAAAGTGGGACATAGGAGGTGGCTATTTTATCCTCAATTGCATCATGTTTCA…
TRINITY_DN979_c0_g3_i1	119.919	-2.99784	2.3e-22	PE-PGRS protein, putative	ATCGGAAAGAACAAAATTTTCCATGAAAACTTTATTAGAACTCCTAAGATCCTCAATCCCAGGGGTTAGCTGTATATCGCAGTCTAAGAATAATATTACTTGTGAATTTCGACCAAATTGTGCTTTGCTTGAAGATGATAAATGTTGGCTTTATCCTTTATTACTTGAGCCTGGTAATTATGATTTTGAATTATATGGCGCAAGTGGCAGCGAAAATCCTTATGGTTTTGAAAATAATAAAGTTACAACAGCGAAAGATCCTAATAATCGTTTGACATGTCTTTACACTGCTGATGAAATCAAGAAAAAATGGAAAGGAAACACAGAATGTCATACTGCAGGCTCAAACTCTGGTGCTGGTGGTTATTCCAAAGCATCTCTCTCTCTATTTGATACAAT…
TRINITY_DN3088_c0_g1_i2	110.694	-2.9949	3.28e-13	Uncharacterized protein	ACCCGAGATTCCGGATTGTGACTGGAGTTCAGACGTGTGCTCTTCCGATCCAACTTTGACAGATGCATCAAATGTATTGACAGATGCATCAAATGTATTGACAGATGCATCAAATGTATTGACAAATGAAAAATCAAAAACGCAAACACATCTAAAGCCAAATGAAAGAGAGATAGATTTAAGTGAAATTCATAATTCTTTTGTATCTGATATGAAAGAATTTGTTACACAATGGAAAGAATCAGATACACAAGAGCTTTTGATGTTACTTCCAAGGTATGCTTTAAGAGAAGACCAATTTTCAATTGTTAATTCAATTGCACTTCATTCCACTCTTTCACAAAGATTTTCACCAACAGTTATTTCACTTAGAGCTTTGATAATTCATCAATTCAATTA…
TRINITY_DN4627_c0_g1_i1	549.038	-2.98677	5.09e-84	Surface antigen BspA-like	CAATTGTTCAATTTTTTAAAAACAATTTTTTGGACTTTTATGGTACTTTTTCTTCTTGTTGCAAGTCATTTTCAAACCCCCAAATTTTGCTTGGCTTCGAAAAGCCCCTGGAAACCATTTTTGCAAGCATTTAACTCCCAGAACAATTATAATTCAAAAAACTCTGATTCCCAGACTACCAACAATAAGAAACCATATTCCCCCAACGAGGTTGCTTTTTCATACCACCACCAAACCACCATCAAAATTTACACTCTATTTGAAATTATTCCGATTTTATCAGGTAATTCTCTCTCAATTACAGGAGATGGGGAGATACCGAATGGTGTAAGTGGAACTTCTTTCACTTGGTCTGCTTTCCACGAATCCATCACAAATGTTGATATTGGCACTGAGATT…
TRINITY_DN319_c0_g1_i6	292.292	-2.9817	5.35e-40	Thioredoxin	CCGGAATCCAACACTTGAGTTCACTAATTAAAATGTCCAATATTGTTGATTTCAAAGGTGATCTTGCAACACTTACCAAAACAGTTGCCGATAAAAAAGGAATTGTTGTGGTTGATTTCTATGCAACTTGGTGTCCTTCATGTACCAGATTAGGACGACTTCTCCCAGGAGTTGCTGCAGAAAACTTAGATACTCTTTTCTTAAAAGTTGATGTGGATAAAAATGAAGCTTTAAAAACCCATTATGGAATTACATCAATTCCAGTGATCAAATTCTTATCATCAGATGGAACTGAACTCAAGGAGCAAGGAAATGTTGAAGGTGCAAATGTTCCTGCAATCAAACAAACTCTTGAATCCCTCAAAAAGTGATATA
TRINITY_DN633_c1_g1_i1	25542.9	-2.97461	1.8e-235	Pyruvate:ferredoxin oxidoreductase BII	AATTGATGATTCTGCGTTCCCTCTTTAATTCTTTCTTAGGCTTCTGGTCATTTCACATTTAAATGTTACGCAACTTTGGGAAACGCGTTCCAGGTGATGGAAACACTGCCGCTACTTCAATGGCATATGCTTTGAGTGAAAGTTCTTTTATTTATCCCATTACTCCTGCTACAACAATGGGAGAATTAATGGATAGTTGGATTTCCAATGGACGAAAAAATGTGTGGGGAAATTCTGTTCATCTTAGGATGATGCAAGCAGAATCCGGTGCTGCTGCTGCTTGTCATGGTGCTTCTGCTGTTGGTTCTCTTTGCTCAACTTTTACAGCTTCTCAAGGCTTCTTATTAATGATTCCTGATCTTTATAAAATCGCTGCAGAAATGTGTCCTGTGGTTGTTC…
TRINITY_DN485_c0_g1_i1	15872.2	-2.97419	1.99e-145	Aminotransferase, class V family protein	TTTCAAGCAGAAGACGGCATACGAGATACTTACATGTGACTGGAGTTCAGACGTGTGCTCTTCCGTCTGTCTGCTGAACGTGTCTTCAACTTCTCTGCTGGTCCTGCTGCCGTCCCACTCGAATGCCTTGAAAAGGCTGCTTCTGAGATGACCAACTGGCGTAATTCTGGAATGTCCGTCATTGAATGCTCCCACCGCTCTAAGCCATGGGCTGCTGAAATGGCAGAAGCCGAAGCTAACCTTCGTAAGCTCATCAACATTCCAGAGAACTTCCACGTTCTCTTCCTTGCTGGCGGTGCTTCCCTCCGTTTCTCCGAAGTTTGCTTCAACTTAATTGGTGATGCCAAGTGTGTTGATTACCTCACCACCGGAACATGGTCCACCAAAGCTATGCAAGAA…
TRINITY_DN30280_c0_g1_i1	1276.87	-2.945	2.24e-92	Alcohol dehydrogenase, iron-containing family protein	GAAGTTTCTTTGGGTAAACTCAACTCAAATTGCCTTTGGTCAGAATGCTGTTCGTGAAAATATTCCCAGATGGATAAAAAAAGGAATGAAAATTGTATGCACCTTTGGAGGTGGCTCAATCGAAAAGAATGGTGCTAAGAAAGATGTTTCGGAAGCACTTGCTGCTTTAGAATGCGAAGTAACCTGGGAGGGTGGTATTTGTGCCAATCCTGAGTATGATCGTCTCATGGAGATTGTCGAAGTCGTTCGAAAAATCCAACCAAACTTTCTCCTTGCTATTGGAGGAGGCTCAACCCTTGATGGAACCAAATTCATTTCAATTGCTGCTAAACTCCCTCAAAACGTTGATCCGTGGGAAGAAATTTTGGTCCACGGTCGATACCCATCGGAAAATTATAA…
TRINITY_DN40518_c0_g1_i1	112.067	-2.94076	1.6e-18	Secreted nuclease	CTTCGATTCTGGCACATCTTCCATCACTTCACCGTCTTCGGGTTGGCGAAACGGTTAAAGAACAACTCAAGCGATTATATGGTGATCATACAGCTTATTCTTACAAAAATGCAAGAATTAAATTGTACAATGACATCGATTGTGAAGATGATAAAATATGGCTCGAATATTCAAGTGCCCGTACTCCATTCAAATGTGGTGGCACATCAATGCCATCTTCAGCTGTTGTTAATGCAGAGCATACTATTCCTCAATCTTCTTTTAATTCTAAATCTCCTATGGTAAGCGATCTCCACCATCTTCTTGCATGCCCAACAAAACTTAATACTGCTCGTTCCAATTATCCATTTACAGAATTTGATTATGATTCCTGCAGTAAGTGGTGCCAAGGCGAATCTT…
TRINITY_DN6654_c0_g1_i1	193.083	-2.93869	0.315	Alanine dehydrogenase	GATCTCATGAAGATTGGAATTCCTAAAGAGCAAAAGAACAACGAGAACCGTGTCGGTCTTACCCCGGGCGGTGTTGTTGAATTTATTCACCATGGTCACGAAGTTTACGTCCAGCACGACGCTGGTACTGCAAGTGGTTACCCAGACGAAGAATACGAGAAAGTTGGTGCTAAAATTCTCCCCACCATCGAAGAAATCTACAAGGTTGCTGACATGATCTACAAAGTCAAAGAACCAATCGCTTGCGAGTATCCTTTAATTCGCGAAGGTCAAATTATCTTCGCTTACTTCCATTTCGTCTCAGAGAAGGAGCTTACAGAGGCTGTGATCAAACAGAAGCCTATCGCTATTGCTTTTGAAACTGTCAGAGGTCCAGATGGAAGATCTTTACCATTATTG…
TRINITY_DN2465_c0_g2_i2	283.608	-2.92764	6.52e-41	Uncharacterized protein	ATTTTAGATGAATAACGATGATGCACTATCTGCTCCAATGTCCCCTCGAGAACCACCAAATCGAGGGTATTTACCAATCCGCCCGAAAGTGTTGCTTCCACCGAAAAAAATGGACTTTCATTCCACATCGCATGAAGCACCCGAATCTTTTTCATTACCAGCAGCAATCCCGCAAAAACGTTTACCAGACATATATACAACTTGCCCAGAATTAGCTTTGTTTACTCCAATTATTAATCTTCCAGCCCTTCCAATTGCTTCCAACGATTCTCCTCTTGGTCAAGACGATTCCGAAACTTTTGATCCAGAGGAAAAGTTTTTAAGACCTCATGAACTTGGTTTTGCTCCACGCTCCGAATGGCCCCCACAAACTCTTTCTCTATGGGATTTACGCCAAAT…
TRINITY_DN47054_c0_g1_i1	7676.18	-2.9202	1.85e-212	AMP-binding enzyme family protein	TGATTGCTGAATTAATCAAAATTCAAAATGGGCTCGACACAAAGTGTTGCTTGTGAACCTATCATGGTTCCTCTTGATGAACCTGCCTTGGAAGGCGAAAGTCACATTTATAGAAGCATTCATACTTTTAAAAATGGTGGACAACTGAACGCAAGAATGTTTTCAATGCCTGGAGCTTCCACAATGATTGAGATGCTCCAAGCTGCTTCTATTAAATATAAGGATTCCGACTGTTTAGGAGAAAGAATTCGGAATCTAGATGGATCTTTTGGTGCTTATGAATTTATTACTTACGAAGAGTTTTATAAACGTGCCATTTCTTTTGGGCGAGGATTGTCTGAACTTGGATTTCTCCCGGGTGATCGGATTGGCATCTATGCCCAAAATCAAATATGGTGG…
TRINITY_DN29985_c0_g1_i1	218.373	-2.91555	7.42e-39	Uncharacterized protein	TTTTTTAAACTCATGTACTTCTTTTTTGAAGTATTTCTTTCTTTTTCAAGTCGTCCCAAAGAAGAATCAATTGCTCGCCAGCTCACATTCAACTTAAAAAGTAAGGATGCAAAAATTCGGAGCAAAACCAAAAATAAGTCCAAAATAATTCGAAGGCATCAACAAATCAAACCATTTAAAAATCATAGCAGCTATCCTGTTTTTGGAACATGTCCACCTGGCCAATTTTACTCTGCAAGTCAATACACTTGTCTCTTATGTCCCATAGGTTTTACCACAAATGAAACTGATTATTGTGTCAGATGCTCTGGTAAAGTGTCGAAAGAAATTTTTGCTGGAGGACAAGCAATTCAAATTTGTGAGTCATGTAGCTCGGGTTCCTATCCAAATTTTGCTAGA…
TRINITY_DN3267_c0_g1_i1	6479.35	-2.90577	2.48e-196	Uncharacterized protein	ATCTGCTAACGAAGGATGCTGCGCCAATTGCAAATGTGGAGGAAACTGCCACTGCACACCAGAGCACAAGTGCTGCCCTGAATGCACTTGCAACCATCCAGCCCAAGGATGTGGCTGTTGCCCTGGATGCAAATGTGGACCCAATTGTCAATGCACTCCTGAGCATAAGTGCTGCTCTGAATGTACTTGTGATCACTCCTCAGAAAAATCACAATGTTCTTGCTGCCAAAATTGCAAGTGCGGAACAAAATCCCAATGCTGCGCAAATTGCAAATGTGGTGCCAATTGCCACTGCACTCCAGAAAATAAATGCTGCCCTGAATGCACTTGCAATCATGGTAATTAAGCATTTGAGCTAAAATGATTAATTAATCAAAAAAAAAAAAAAAAAAAAAAAAA…
TRINITY_DN42744_c0_g1_i1	349.459	-2.88442	6.79e-27	Myb-like DNA-binding domain containing protein	CGGATGTTCAAGCGCGATTCCCCCGAATCTAGTCCAGCTCCAGCATTGGCACCCACCAGAACAAGACAGAGAAGCCAGAAGGCATCTAACACAAAATTTTGGAACCCCGAAGATGATGCTTTACTCTCAAATTTAGTAAATCAGGCGGAAATTCCTGATTGGACAATTATCGCTCAGCATTTTCCAGGGAGAAGTATTAACCAAGTTGCTTCCCGTTGGGAAAAAGTCTTGGACCCAACTTTGGTCAAAGGTAGTTGGACAAGAGAGGAAGATGAAAAGATTATTTCATATGTTAGACAGAACGGAACAAAGAGCTGGTCAAAGCTAGCACTATTGTTGCCGGGCCGCATTGGAAAGCAATGTCGCGAGCGCTGGGTGAATCATTTAGACCCAAATGTT…
TRINITY_DN2422_c1_g1_i4	6219.51	-2.84956	3.44e-124	Uncharacterized protein	TATGGCTGTAAATATCACCTGGACACCAGCTTCCATTATTCAATTACTTGGCATCTTGTTCTGTGCCTTCTTTCTGATCTCTGGTATAGTCAGGCTCTTTATTGTCACAACTTTTGTAGGAGTCATGAATTCTTTATCTGCAATTGCTTTGTGCGTTTTTGTTGGATTCTCCGAACTTTATATTTTCTCTTTCTTTAGATTCCTCGGCTTCATGTTCCGTTATTGGGGAAAAGCAATTATTTACTTTTTCCTTGGTTGCATGTTAAACGGAACTGGATATTGGCTTGCTTGCCTCATCATGTGCTGGATATTTGCTGTTGGTTATCTTGTTTGTGAGTTTCTCATTCCAGGTCGCCCCGAACCACCACTTTTCCAACAAACAAATTCACCTTCTCTTTT…
TRINITY_DN11319_c0_g1_i1	194.505	-2.84065	8.1e-32	Ammonium Transporter Family protein	ATGCTTTTTGCTCTCTTTTTGGGGCTCATTGTTTCCAAATATGTTCCCGGCGAGAAAGTTCTCCCCAAACCAAATGCTACAGAGAATTCTATCTTTAATAAAATCTCTGATGTTTGGTTTATGACTGTGTTAATTGCAACCCTCATGCTTCCAATGAAGAACTTTGAGTGGACTGTCATTGTGGAGTCTCTGATAACTATTGCAACAAGCTATGTAACATTTATGATCATACATGTTCTCATATTTGATCATGGATATACAGCTGAAGCACAAGCCGAAGGAGTCATCTGTGCTATCACCGCAGTTATATCTATTGGTGTTTTTCTTGGTACCCTAAAAATGTGGCAGTATACCTATGTCGGAATCTTATTTGCAATTTGCTATGCCTTTGTCCAATGG…
TRINITY_DN33916_c0_g1_i1	1443.34	-2.83519	1.57e-129	AMP-binding enzyme family protein	AAAAAATGGGCGGCATCCAAAGTGCAACAACACCATATATGGTTCCCACAAACGACCCTCACGGTGAAGACGAAAGTCCTATATATAGGAACATTCATTGCTTCACCGAAAATGGTGGCCAATTAATTCCAACATTTCGTGGTCAACCAGAAGCAACAACTGTAATCGGCCTCCTTGCTGGCAGCGCTGTTAAATTTGCTGACGCAGATTGCATGGGTGAAAGAATTCAAAATCCTGATGGTACTGTAGGAAAATACGTTTACATCTCTTATGCAGAAGCCTATAAGCGTGCTCTTGCTTTTGGACGTGCCCTCCTTGATCTCGGACTCAAGCGTGGTGATCGTGTTGGCCTTTATTCTGTTAATTCAATGTGGTGGCAACTCACTGCCTTTGGTGCCT…
TRINITY_DN4611_c2_g1_i1	148.527	-2.82262	2.32e-23	CAMK family protein kinase	TACGACATAAAAATTTCCTTTGTCATTCAATGTCACAGACTGTTATTGCTCCTTCTAAAATCGGCGTTTACTCCCTTCGGGGAACCATTGGCGAAGGCGCCTTTTCTATTGTGAAATTAGCTTATAACGAAGGATTAAAAAAATATTGTGCTTGCAAAATCGTTCCAAAAACTCGACTCCAACATGGAAATCTCGAAAGGCGTTTTGAAATCGAAATTCGAGTGAACCAGCAAATGCATCATCCTGGAATTGTCCAATTAATTGATGTTTTACGAGATGATTTTAACTATTATATCTTTATTGAATTTTGTCCCAATGGAGAATTATTCCAATACATTATTGATCGAGGACGATTAAGTGAGACCGAAGCAAAACCTTTAATTTACCAAATTCTTGATT…
TRINITY_DN34649_c0_g1_i1	339.32	-2.80637	5.9e-48	Uncharacterized protein	TTTTCGAAAATGCTAGGAAGTGCACAACGCACACTTACTCCATTGGAAAAATTTTGTTTTGATTCAGAATTCAATATCCACCTTGGATTAGAATTTGATCAATCAAGTTTTGTACCAATTGCTGTCGAAAGGTTAAAAGAAAGAATCTTAGGGCTCCATTTAAAATGTGATCCAGGTCATATATTTTCAACAAATGAGCCTGTTACCGTGAATGAAATTCCCAACATGTGCCGAACTTTAAAAGAAGCTACTAAATGGGTTATTCATAATAAAATGCCTAATCCTAGTGAAAGATTAGGAACAATTTCCGCTGGCAAAAATTGTGTTGTTTTATCATTAAATCACATGATTGCAGATGGAGGACTTCTCAGATTTACTATAGAAAACCTCCCTAAAGAT…
TRINITY_DN47081_c0_g1_i1	1431.02	-2.79784	2.46e-97	Myosin-cross-reactive antigen	CGCAAAATGATTTGAGTTCATTTTTTTCAAATGCGAACTATTGGAAAAGCCTATTTGCTTGGAGGTGGAATTGGAACACTTTCCTCAGCTGTATTCATGATCCGAGATGGTCAGGTTAATCCTCATGACATCACAATCTTTGAAGCTCTAAATGTTGATGGTGGTTCAATGGACGGAGCTGGTGAAGCTGCACAAGGATATATGATTCGTGGTGGCCGCATGCTTAACTTCCCTGCATATGAATGTTTATGGGATTTAATGAAGTTTATTCCTTCTGTTGATCATCCAAACCAAACTTTGTGGGATGAAACTGTACAATTTAATAAAGAAAACCCGACCGAAGGTCATGCTCGTCTTGTTGATCATAACCGCAAGCGTGTTGATGTTACAGACATGGGA…
TRINITY_DN1122_c0_g3_i2	104.737	-2.77816	1.95e-17	Adenylate and Guanylate cyclase catalytic domain containing protein	GTATTGGAGATTGTTATATGGCAGTAGGTGGACTATTTATGGAGGTTAATCAACCTTCTGTTCATGCAAAAAATGTTGTTGAATTTGGTGTTGAAGCACTAAAAGCATTATCAAAAGTAAATCAAGAATTGAATTTGGATAAGAAAATGAGGGTTGGTATTAATACAGGTGGGCCATTGTCTGGAGGAGTTATTGGTTCAGGAAAACCAACTTTCGAAATCATTGGTAATCCAATAAACATAGCACAACAAATGGAACATTTTGGTGTTCCTATGCAAGTTCATATCTCACGGTCAACTTATGAACTGATATATGGTGGAATGTTTACAATCAAAGAAAGAGGACAAATTGATATTAAACAAGGTTCAGTAGTTACTTATCTGGTTGATCCTGA
TRINITY_DN316_c0_g2_i1	10918.4	-2.77269	7.27e-204	Hydroxylamine reductase	GTTTCAGTTCACATACCAGTTGAACAATGCTAAGCAGTCTTTCTTCTCCAGGAGTCTCTCTAAGATGGACTTCATTTTCTCCAAGTCGATCCTTTTCCCTCTTTGGAATTTGCAAAAAGAATGAACTTTCTGACTGCTTGAAAAATGTTCCTAAAAAAGGAATGTTTTGTTTTCAATGCCAAGAAACCAATAACAACAAAGGTTGCACCATTCGTGGAATGTGTGGTAAACTTGCACATACTGCTAACATGCAGGATAAACTAGTTCAAATTGTTAAAGAAATATGCCTTGGATGTGAAGGAGATAAAGACTTGATTCAAAAGCATGGGCTTTTTATTCTACAATCTCTTTTCATGACAATCACCAATGCTAACTTTGATGACAAAAGGTTTGAAGCAA…
TRINITY_DN28899_c0_g1_i1	883.78	-2.77193	2.78e-94	SNF2 family N-terminal domain containing protein	TTTTTCTCAAAAAATTATCTCATGTGAGGTGAACTGATTTTTGAGAAATTTTCCCAAAAAAATTGAATCTTCACGGGTGTCTCATCGTTTTTTTGAATATTGAATTTTCAGAGAGACGATGAGATGAATTGAATTAATCTCGAATCCCCGATGAGCTTCCCGGTTGGCCAGCGCCAAGATCTTGGTGGACCGCCTCTCATTGAAGCGAGGCCTATCGTAGAAAACAAACTCGGGGTAGCTAATAAAAATCCTCTTCAACTACTTCAAACGTGCTTGCGACCACCAATACCATCGATACCAACGTATATTATTCAAGGAACTCTCATGCCTATATTACTTCCAGGTGCAACCACTGTTTCTTTTTTTAATTCTTTGACAATTGATCGCATTTTTATGAGT…
TRINITY_DN29213_c0_g1_i1	436.332	-2.76546	3.28e-69	Tubulin beta chain	TTTCATACATGTTTCGGTTTGTTTGATTCATTTTGCCTAGGCGGATCTGAGATAGACATTTTGCATTCAAAATTGGGAAAACAGTTGTTTCATTCAAAATATTCATCCTTTTCTGTACGAAACATTGGGTGGTTAAAAATTTGGTTCGCTGGCCGGCAAGGTCCGTTTCTTAATTTTTCTGAGAGGTTGATTCACTTTTTTCAGAATTTTTCGAGAAGGCCAAAATTTTCTGTATTTCATTTCATTTTTTACAAATGGTACGAGAAATTGTGCACATCCAAGTGGGACAATGCGGCAATCAGATAGGATCGAAGTTCTGGGAAGTTATCTGTGATGAACATGGAATAGATCCAACTGGTGCATACCATGGTGATTCTGACCTTCAGCTTGAAAGGATAA…
TRINITY_DN30674_c0_g1_i1	876.752	-2.76017	2.76e-45	Thioredoxin	CCCCTTTTTTTTTTTTTCATGGCTGCTAACTTAAAAGAGTTTAATGGTTCTCCTGAACAATTTAATGATTTCCTGAAAACTCAAAAGGGTCTCATTGTTGCTGATTTCTTTGCTTCCTGGTGTGGCCCTTGCCAAAGAGTGTTAAAACTCCTCCCATCTATTGCTCAACAAAATCCAGAAGTCACATTTGTTGAAATCAACACCGAAAAAAATGTTGAACTTTCAATGGATTACAAAGTCCAAGCAATTCCTCATATTTGCTTTATCAAAAGTGGAGAGGGTCAGATTGAAAAGGTCGCACTTACATTGGGTGCAAATATTCAAGAAATAAATGCAAACATTGCCAAATTCAAGTAAAAATCCTTTTCAATTAAAAAAAAAAAAAAAAAAAAAAAAAAA…
TRINITY_DN27345_c0_g1_i1	1279.34	-2.74719	3.19e-111	Alanine dehydrogenase	TCGCAATGAAGATTGGTATTCCAAAGGAACAAAAGGACAACGAGAACCGTGTTGGTCTTACACCAGCTGGTGTTGCTGAATTCATCGCCCATGGCCATGAAGTTTACATTCAGCACGATGCAGGTTCTGCTTCTGGTTATCCAGATGAAACCTACGAGAAAGTTGGTGCTAAGATCCTTCCCACAATCGAGGAGATCTACAAAATTGCTGATATGATTTACAAAGTCAAAGAACCCATCGCATGCGAGTATCCACTCATCCGCGAGGGACAAATCATCTTCGCTTACTTCCACTTCGTTTCCGAGAAGGAACTTACTGAAGCCACCATCAAAGCTAAGCCAATTGCTCTTGCATTTGAAACAGTTCGTGGTCCAGACGGCCGTTCTCTTCCACTTTTGA…
TRINITY_DN48997_c0_g1_i1	104.853	-2.74635	1.27e-15	MYB21	AATGAAATAGATCAAAACGTTTCCTACCAAAACTAAAAGAATTCATGGCAGGATATTCACCCCAGCTTCAAAAAGGAGATGAAGTCATAGTTAATGAGGAAATGAATCATAGAAGACAAAAAAAACAAAGGTTTTCTCCTGAAGAAGACGACCAATTGAAAAGGCTTGTTGATAGTCATGGTGATAATTGGGTTAAAATTCGGAATGAAATGCCAAATCGATCTTTAAGGCAACTCAAAGATCGGTGGACTATCTATCTTTCGCCAAATATAAAAATGGAACCATGGACAACTGACGAAGATTCCCTCCTTATTGAAAAACAGAATCTTTATGGAAACAAATGGGTCAAAATTGCTAAATTTTTCCCATTAAGAACAGATGCTCAGATCAAAAATCGTT…
TRINITY_DN11071_c0_g1_i1	157.171	-2.7128	1.09e-14	CAMK family protein kinase	TCCGGATAAAAGGACACCATGGAAGGGGGTTCATCAGATGGTTTTCAATCAATCATCCAAGCAAGCAAAGGGACCCATGCGGCAACAACGTCAAAAATACAAGAAGGCTGTTCGGAAACACTTACATCTGATCAAAGTTCAGAATTCGAAGAAGAAGAAGATCAATCAATTCCACCCTTAGAATCAATTGATATACCAGACACTGTTGGTCCTTATAAAATTCGAGGTACTATTGGTGAAGGTGCTTTTTCAATTGTCAAACTTGCTTATCATCCTGAAACATCAACTTATTTAGCTTGCAAAATCATCCAAAAGCAACGCCTAGTGAAAGGAAATCTTCTTCCTCGCTTTGAATGTGAAATTCGTGTTCATCAACAACTGCATCATCCTGCTATTGTT…
TRINITY_DN195_c0_g3_i6	312.523	-2.70708	4.54e-39	Unknown function	CACAAACAAGTAATGGAAGAACATGGCCAACACAATCCCCTTCACCTCAAACACCTACAGTCTCAACAGGTATGGGAACACCAGAAGCAACAGCCTTATCACCATCACAATCTTACTTTGGAGATATTCCAAAACCAACAGGAACAGCATCAATTTCATTCTTAAATGAACCATCCCAATCATCTATGGCAACACAAACACAAAATGGAAGAACATGGCCCACACAAACAGCAACACTTCAAACACCTACAGCATCAACAGGAATGGGAACACCAGTACCAACAGAATTCAGTCCATCAAAGTCATATTTCGGAGATATTCCAAAACCAACAGGAACAGCATCAATTTCATTCTTAAATGAACCATCCCAATCACTTGTTGCAACCCAAACACAAAATG…
TRINITY_DN34052_c0_g1_i1	458.684	-2.70674	4e-74	Uncharacterized protein	CTTCCATACATTTTATCTGTACAGCCGTGCAAATGACGCAGCGAATTGATGATCCCATGACACCACTCGTTGCACTTGCAAGAAAGCCTCATGAAAAAACATCTCTAGATCATCAGCTTCGTTCAGGTCGAAAATCATTAGAATTTCGAAATGTCGCACCGCTCTTAATCACAAAAGATCCAATAATAGCTTTTGATTCGCATGTTTCTGATGTTGATTCGAATGCTCCTATTGAATTAGGTATTCGTCAACCTTCCTTTACCTCTTTATCGGATCGGCAATTAGTCCCGAAGGGCTCTGATTCCATGGCAGATTTTACACCAATTCTTGAAGAAGTCGAGCCCTTACCTGAGGCAACCATTGATGAAGAAGATCCTGATCCAAACGTTTTATTAGTCC…
TRINITY_DN913_c1_g3_i2	154.577	-2.70617	3.71e-10	CAMK family protein kinase	ATTCCGAATGAGTAAGGCTCCTCAAGTTGGTGATTATGTTCTTGGGCAAACACTAGGTGAAGGTACAACAGGAAAAGTTCGCTTAGCATTTCACAAAGATACTCATAAAGAAGTGGCCATGAAAATAATCAAAAAAAACATGTTTGAAGCTAAACCAGATTTAGAAAGAAAAATCCGACGGGAAATTGCGCTAATGCGATTACTTGATCATCCACATATCTTAAAATTAGAAGGCGTTTGTGAAAGTCCAAGACATCTTTATATTGTTGTAGAATATGCAAAACATGGTGAACTATTCGATTACCTAATAGCTCATGGAAAGTTATCTCCCGAAGTTGCTATAAATTTCTTCAGACAATTAATATATGGCTTAGAATACCTTCATGCACATGCAATCTG…
TRINITY_DN864_c0_g1_i4	294.157	-2.69631	4.45e-47	Uncharacterized protein	GTAATTTTATGCTATCGCAAATTATTCGCGCCTTTTTTTGAGAGTAAATAAATTTTTATGAATGAGGAAAATCCGGCAAATGGTGGATACCCCGATTTAATTCCTTATTACATTACATCATCAGGTTATTTAAACACACCTGCTCCTGATGAATATCATGTTAGACCAGGAAACCTTGAAGGTGTCCCAAAAATTTCAATGCACATTAAGCACCATGTCAATGAAGATATTACACAAGCCCCTTATAGAAATCTTGGATCTACTCTAAGTGGGCCTCAATTTTCAATGAAAAGTCGAAATTCAGAGACAATTGAAGTTGAAAATGGACCAGAATATATTCCTCCTGCTTTTGGAACAAATAGTGCTACGGCCAGCATTCATGGAAAACTGTCAAGCCCT…
TRINITY_DN38_c0_g1_i1	1008.57	-2.69568	3.1e-72	Iron only hydrogenase large subunit, C-terminal domain containing protein	TTGAATTTAAGCTTGCTGTTTTCCTTCATTCTTAATGTTTACAGCCAAGATTAATGGCATTACAGTCCAAGCTCCAAAGGGATCCACCATCCTCGAAGCTGCAACTCAAGCTGGAATTTACATTCCAACTCTTTGCAACCATCCTGACGTTCCCCCAGCCGGACAATGCGGCATATGCCTTTGCAAAGTAAATGGAACTGAATTCTCCCTCTCATGTTCTACTAAGCTTGCTGAAGGCATGATTATAGAAACAACTTCTCCCGATGTGAAGAACAAAGCTTTTGAAGCTTTAAATAAGTTCAATGATATGCCCATGATGCCTCGCACACCAGAGATTGAACAAATGTATGAATACTTTGATGCCCGCCGTCCTCAACGGACAAGAAAAGCCGAAAAGAC…
TRINITY_DN35412_c0_g1_i1	138.875	-2.69462	9.65e-09	Uncharacterized protein	TCTCCTCAACCCAAGGCAGTGTGTGGCCGAAATTATCAAAAGAAGACATGGGGCTCAATATATATGAAGATTCTGAAATGTATTGATGAAAAAGATCTCTTCCCAATCATTCGAAAAATAATTACCCCAATCTTAAGGGAAAACAATATTAATGTTAAAAAAGAGCACCAACGGAATAAGAACAAGTTTGCAGAGCTCTTGGATTCCCCTGAAGCTTCCCAAATTCTGACAGTTTTTCTTAATAATCCTGGTAATTGTGTTTCTCTCAAGCAAGCTTATCAAACACTGGTAAAAAAAGAACCATGTGAAAACCTTAAAATGGATAAAGAACCGAAGTCATTGGAAAGCCCTCAGATTCTTGTGAATGAACCTCGCAATTTGGAATCCGAAGAAATCGAG…
TRINITY_DN35718_c0_g1_i1	440.057	-2.68373	2.71e-23	Flagellar biosynthetic protein FlhB	AAATTTTGGTGTTCTCTTCATTTTTCCAAATGAGTACAAAGAGTGAAGAACCATCAAACCTCCCATTTGAAGAGAGACGAGCAATGTATAATCAAGGAACTCGACCCGTTTTCCCAGAGGAATATTTTCAGCCTGCTCAAACAAGAAGAAGAGCCCAATCTTTATGTCAAAGACCAACAAAACAAGTGCCTCATGTTGTTTGGGAAGTAGATGTTTCACAGCACCGTCCAACAACAAAAGAAGAGAGACTCAAATACATGACAACCAGAATCCCAAAAACAAACATACAGCAGAAAGAGTCAGAATTCCATGCTTTCAAAGAAGGCTTTGAATATTTTGATCAATTAGTTGGAAGCCGTCCCCGTTCCCATTCGCTTGTAAATCGAGAAGTTGCTCGTC…
TRINITY_DN101_c0_g1_i2	495.062	-2.67387	1.11e-06	Cytosolic heat shock protein 70, putative	GGCTGCTGTTGGCATTGATCTTGGTACAACCTACTCTTGCGTTGGTGTTTTCCGCCACAACCGTGTGGATATCATCGCTAATGATATGGGTAACCGTACAACCCCCTCTGTTGTTGCCTTCACTGAAGATGAACGTCTTGTTGGTGATGCTGCTAAGAACCAGGCTGCTATGAACCCAATCAACACAATCTTTGATGCCAAACGTCTCATTGGACGTAAGTTCTCTGATCCCATTGTCCAAAAGGATATGGAACATTGGCCATTCAAGGTTATCCGTGGTGATGGAGATCGTCCCAAGTTCCAGGTTGAATTCAAGGGTGAAACCAAAGAATTCTTCCCAGAAGAAATTTCCGCTATGATTCTCGGAAAAATGCGTGATGTTGCTCAAACTCAACTTAC…
TRINITY_DN41162_c0_g1_i1	191.303	-2.67013	2.38e-37	Uncharacterized protein	CGATCTGGATGCGCAACCAAGAACTTTTGGAAATTTAAAGGCAAATCCAAGAGCACGAGGCAGGCGTGAAAAGGTCAAGTTTTTTGATTCGGCTGATTGGGCGATGAAAGGAGAAACACCAACTATTCCAGGAGTTACCTCAACAGCCGAAACAAATAATCAAGTTACACCAGAATTAGCTCAAACACTCGAATCAGATCCAGATACAACATCTCCTCTTCAACAAGAAAACTCTCCTCTCTTCGGATGAAAAAAAAGTTATTAAATTTTATTTTTTGGTAAAAAAAA
TRINITY_DN7253_c0_g1_i3	246.446	-2.66509	0.0215	Unknown function	TTCCGATCCCCCCCCCCCCTTTTTTTTTTTTTTTTTTTTTTTTTTTTTTTTTTTTTTTGATCATTTGACTTTTTAATTTTGTATTTTCATCAAAAATGATTTACTTTTCAGATGTGGTCTCTGGTGCAGGTGCCTCTTCCTTGCTTTCTCCAGCTTTTTCTTCTGGCTTTTCGTCGGCTTTTTCCACCTTGTTTTCTTCAACTTTTTCCTCTGGTTTCTCTTCTTTATTTTCTTTCTCAGGCTGTTCTTCGGCCTTTTCTTCGGCTTTTTCTGTTTTAGGCTTTGCTTCTTCTTTTGGAGCCTCCTCGGTTGTTTGAACCGTCGTGACTTCTGCATTTAAAGCTTCTTCAATTGCTTTTTTAATTCCTTCTTCGTCTGGCTTTGTTTTCGTTGAAAATC…
TRINITY_DN14809_c0_g1_i1	237.154	-2.65678	1.42e-19	Uncharacterized protein	GTTCAAAGGTAATTTCATAAAATGGATCCGAATTCATCAGCAAAGACTAAAACAGCAAAGCTGCCTTTACGCCCTTCTAGAACGGATCCATCTACTCGAAAGAAAACTGCTGATCAACTCTACACCTTTCTCCAAGATCAAAAAAGGCACTTAACAATTTTACAGAAGAAACTTCAAGATGAATTTTCAGCTGATGAAGTCAGCGATACTAGCTGTCCAATTGGTTTCATGAATCAATGCATATCATCTCTTGTTCGATGCCATTTCTGTGATCTGAAAAAAAAATCTGATTCTTCTGTTCAATTACTTCAACAATTATTGTCCAATAATACAAACCTCAAGGTAGAAGGTTTTGCCTCATTGCTACTATCCACATTCATTTCAATTTCACATTTTAAT…
TRINITY_DN1337_c0_g1_i1	59441.9	-2.65663	5.24e-134	Pyruvate, phosphate dikinase	GTCCGAAAACAAGCGATACATTTACTTCTTCGACGAAGTTAAAGAAGTTGAAGAACGTTGTGGTGGAAAGAAGGATGGTGTTCTTGGTCTTCTTGGAGGAAAAGGAGGAAACCTTGCATGGATTGCCCGCCTTGGTGTTCCAGTTCCAAAAGGCTTCACCATCACTACTGAAGCTTGCAATGATTTCTACAAGCAGAACCCACCCACATTCCCACCAGGTCTTTGGGAAGCACAAGAAATTGCTCTTAAGCGTCTTGAAAAGGAAACAGGCAAAGAATTTGGCTCAGCTACTCAACCACTTCTTGTTTCTTGCCGTTCAGGTGCCAAGATTTCAATGCCAGGTATGATGGATACTGTTTTGAACATTGGTCTCAATGATCAAACTGTCCAAGCTATGAT…
TRINITY_DN465_c0_g1_i1	570.052	-2.65175	7.3e-86	Clan CD, family C14, metacaspase-like cysteine peptidase	TTTCACTTCTCATATGAGTTCCGATCCAATTCGTAACCTGAAAACCTACGGCCATGATCTTTCTGCAATGGCCATGTCAAGGCTTCCCAAAGATATTACCAGGTGTGGCTTTATATGCGTGAATACTTATCGTTCCTATAGATTAAACCTTGGTACTGGTCCGATTAATGACGCTGTTTCCATCGCCAAAGGCCTCAAGAATTACTTTGGGTTTGATGTCTATTTCCTCCATAACCCGACTTCGAAGAATTTCTTGAAATATCTTGATTTCATGCTTCAAAATACAGCTGATCATCTTGTCTTCTTCTATGTTGGTCACGGAACAAGTGTTCGTGATACCAATGGTGATGAAGGTGATGGTAACGATGAAGCCTTCGTTTTTGATGATGGTTATATTAT…
TRINITY_DN44340_c0_g1_i1	1523.49	-2.64511	6.75e-147	Thioredoxin family protein	GTTTTCTCTCTTCGCAGAGCATATATTTTGCGAAGAAAACTGGGTAAATTTAACAGATGAGAACTATACAAGTTTTCTGAATCGAAATGAGAAAATTTTTATCGAAATTTGGTCTCAATGGTGCCCACATTGCAAAGAATTTATTCCTGTTTGGGATTCTTTAGCCGTTGACCCAACTCTTAACTTCCAAATTAGCTTCGCCAAAATTGTAGTTGAATCTAATCCTGAAGCAATATCATCTTTTCCAGGAACCGAGACACCACGCCTTTATTATCTTGAACCAGCCAATGGAACACAACTTCAGTATGACGGTCCTCTTAATCAACAACATATTAGCACATTTTTAAAGAAACAATTAAGTTATCCCCTATTATACTCTTCTAAAGAAGAAGTAACAAG…
TRINITY_DN3818_c0_g1_i1	540.938	-2.64481	5.35e-46	Uncharacterized protein	CCAAAAATGAACCCTCGTGGTTATCCAATGCCCCCAACTTATTCACAACCAGTTGGGCGGCCTCCAATGGCACAACCTGTCTATTATGATATGAATGGAATGCCTCAACAATATTATGCACAACCCCAATATTATCAGACTGTTGGAGGATATCCTCAACAAATTCAAATACAACAGCCAATGATGTACCAACCTCAAATGGGCGGTCAACCAGTTCAATTTATCCAAATTGATCCTCGTCTTCAACAAGTTGCTCCAGCCGATCATCAAATTGTTTATCAACAATATGCACCACCTCAATATCAACAAGCACCTCCACCTGTAGAAGTCGTCCAGCAACCATCCCCTCAAATGCCGCTCCCACCTAAGCTCAAGGGAGATCCCAAAATGATGCAAAAA…
TRINITY_DN5241_c0_g1_i5	1068.5	-2.62959	1.63e-62	Glutamate dehydrogenase	AAGCAATGGAAGCAATCCAAGCAGCAATTGATACCGTTAAAGCACGTGATCCCGACCAACCTGAATTTATCCAGGCCGTTACAGAAGTTCTTACTTCTCTTGCTCCAATTCTTGAAGCTGAACCAAAATACCAAAAGCTTCTCCCACTCCTTGTTGAACCAGAACGTACCATCCTCTTCCGCGTTCCATGGGTTGATGATCAAGGTGTTACCCGCGTTAACCGTGGTTTCCGTGTTCAATTCAATGGTGCAATCGGCCCATACAAGGGTGGCTGCCGTTTCCGAGGCAATGTTAACCTTTCCATCCTCAAGTTCTTAGGTTTCGAACAAGTTTTCAAGAACTCTCTTACTACTCTCCCAATGGGTGGTGGCAAAGGTGGTTCCGATTTCGACCCAGCCG…
TRINITY_DN34516_c0_g1_i1	300.259	-2.62571	2.36e-52	Uncharacterized protein	GTTCAATCAAGTTGACGACTCAGGAAAACCATCAAAGCTTGCAATTATTATTATTGCTGCAGCTGTTGCTTTCGCAATTGGCTTCATTGTGTGCTTGGTCATTGCATGTGTAAAAGTTTGGGATTCAAACCCAGGCAAAGTGAAAAAGGATGGTTTATTGACTCCAGTCGCTGTTTTCTCCCAAGGATTATCTGGAGCAGCTGCTTATTATGGAGAAGATGAAGTTATACCTTCACCCTACTTTACCCAAATTGATTTCTATAACAAGAAGCCAACCAAAACTCTAAAGATTTTTGAAAAGTTCAAAACTTACCAACAAACCACAGAAGATACTGCTGGAGCCGCTGCAATTCTCATGGCTCTCCATAATCTGTACGGCGATGATAAAATGACTGAAAA…
TRINITY_DN35806_c0_g1_i1	407.137	-2.62318	3.34e-38	Uncharacterized protein	CCCCAATTTCTAAAATGAATTCCGAAAAACTTCAGCTTCCATCAATTAGCACACTAATGCCAAGCTTTCCTGAGATGGACCTAAGCTCTTACATCCAACTTCCTCCTCCCCCAGAAAACCAAGAAATTCCCCAAAAATTAGAAAAAATTCCAGAAAAAACACCTCAATACATAATGGCTGATGACTTGCTAATACTTAAGACAATCGAGTCTTATTATGGCCCAACTTTCACGGGAACAGTGCCCTGGTCATTCTGGCAAATTTTCAGAAAGACTACAGGACATCCAAGAAGCTCTTCATCTCTTTACCACCACTGGAAAGGTTCGATGGCCAGAAAGTATGGGCAGTTTCTAAATCATGGACGTCTTCATGAGTGCATTTTGTGGTTGGAAACAGCCT…
TRINITY_DN40310_c0_g1_i1	233.484	-2.62236	1.22e-20	CAMK family protein kinase	TCTGTTTCTTGATGTCTCGACCAGAAACTGATACCAAATTTCCGATCACTGATCCAATAAAGCAAATTGCATCACATGATTTTACCACCGTATACTGTTGTCATCATCATCTTTGTGATTCAGACATCATTATCAAAAGAATAGCAAAAAGCTCAGTTTTAACAGGTGTAAGGCGCAGAAATTTTGAACGCGAACTGGCGAATCTTCAAAGTTTCGATCACCCTTTTATTTGTCAATTATTTGGGATAGATTTTCAACCAGATCAAATTTCTTTGTTTCTCGAAAATTGTGAAGGAGGAACTCTAGCAGAATTCCTTGAAGCTAATCCTCATCTCCGCGAAAGCGATCAACAACGCATATTTTGTGAATTAGTTTCTGTTGTTAGGTATCTTCATGAAA…
TRINITY_DN16225_c0_g1_i1	140.796	-2.61373	3.62e-11	Lecithin:cholesterol acyltransferase family protein	TTTTTTTTTATTTCTTTTCATCCCCTTCGAGATCATGATTGTCTTTCTTTCGATTGCTGCATCAATTCTCCAGCCCATCATACTAGTTCCACCGATGTATGGCTCGCAACTTTATGCTACATACGAAAACCAATCTGATCTTTACTGGTATTGCCCCCAAAAAATGAATGATGAACTCCTTTGGCTCAAGCCTCATCTTGCAGTACCTCCAATGTTTAATTGCCTTACACAGCTTCTGAAAATTCAATTAGATAATAACGGAAAAATGATTTCAAGAAACAATATCAGTATTACAGTCCATGATTTTGGAGGCGATACATCAGTTAATTATGTGGATTCTGGTGTTATGGGATTTCACTTTGTTGAAACCTTTAATACTTTTATTACCTCTTTTAAAAT…
TRINITY_DN552_c0_g1_i3	227.782	-2.61153	0.0115	Uncharacterized protein	AATTTAGGGAATTCCGTTTTTCATCACGTGTTAGTAAAGGAACGTCAACAAAACTACGAATAAGAATAGCAATTGCTAAAAGCTCCTTGAAGTTAACACCTGTGGAAAATTTTTGCTGGAAAAATTGCCAAACAAAGGCAACCTGAGGTTCAAAATTACATTTCGGACTGAGAGCGACGGCGGTGTGAGCCACAAGAATGATTCGAATTGCTATTGCTGCATATGGGCGGCTGGTGCCATTTCATCGTCAATATTGACTTGGGGTGGTTATCGTCAATATTCTCTAACCTCCTTTGAGGGAAATGAACGATCAAATGACCTTGGCTCTTTCATGGGGCGCTCCTTCAAATTTGAAAGTCGACTTTTTGACAAATTCTCTGGAATTGAAAACTTTCCTCA…
TRINITY_DN41224_c0_g1_i1	2992.45	-2.60826	4.99e-147	Nitroreductase family protein	GATGCTTATCAAACACTTCTCAACAGACATACAATCCGGAATTATGAAACTGGATATGTAATTCCCAAAGATATTCTTACAAAAATAGCAGAAACTGTACATATCACACCATCTTCAATGGGTGCTCAAGATGTTGATGCCATTGTTGTTACAAACCAACAAAAACTCCAAGAGATTACCGATGCATCTCTTGAAGCCCTTCCTGCATTCCGTGACCATCTGAATTCACGTAAAGAAAACTTCAAAGTGAAGAATGTAATCACTTGCGATGCTTCTGCAGTTATCTATATCATCAAGAATGCTGAAAGAAGTGGTAATGATGTTAAAATTGATGCAGGCATCGCAGCCTTTTCAATTTGTGTTGCGGCTTCAAGCTTTGGACTTTCTACAATGTGTCAT…
TRINITY_DN34427_c0_g1_i1	210.625	-2.59241	3.61e-21	Uncharacterized protein	CAGCATTTCAATGAATAGCAAGAAATTAGACACTAAGACAAAATTCACTTCATTTACTTCAAATGTCACATATTTGCAGAGAAGGAACAGAAGAACTCGATGATCTAAGAAATGCTGATGAGTATGCAAGAATCCACCACATTGATCGAGCTCAATTCCATATTTTTGGAACAGAATTTTCAGCTGAATCAATGATAGAGCAACCCCAAGCAGAGAAAAAGCAGGCTCTAACGCAAAAAGATTACCGTGATGATTTGCCCTATGATTGCTAAATTTTTTATTAAATTTAAAAAAAAAAAAAAAAAAAAAAAAAAAAAAAAAAAAAAAAAAAAAGGGGGGGGT
TRINITY_DN702_c0_g1_i2	234.205	-2.5867	2.06e-38	Uncharacterized protein	AGATTGAGTTTGATCCATAATTAGGTTTAGACCGTTTTATTTCCTTGCCTCAAATGCTGAATGTTTCTGTTTAACTTTGAATAAATTTGCAGAGGATCTCTGTTTAATAGGTTTAAATCGAACAATTATTTTACCTGATTGGGGCTTGCTTATTTCTTTTGTCAGGAGTGCGCACTCTTCCGCTTTAATTAAAAAATGGAAAATGATGGGTATTATGCCGTAGACTCACTCAATGACATTGAAACATATTTCAATGCATGATTTGGCAGGCTTTTATGGTACAAAAGCTTCATATTGAAGGAATAATAATCCTCCAACCCAGGCATCAATTCCCTGCCGATCTTCTTGATCGCCATCTTCATCTGCAGGTGTTGTGAAATCAAGTGTTCCTCTTGTACA…
TRINITY_DN748_c0_g1_i5	671.689	-2.57092	2.58e-57	ABC transporter family protein	CCATGCCAAATCCAAAGCAGAAACAGCAAATGATAACGAAATATGCAACAAATGACATCATGAATGCACTCAAGAAGTTCACAAGCCAATATGCAGTTTCAGAACAGCCCATTAAGAACATCAAAGTTTGAAGATGCATATCTTTTTCATCAAGAATTTGGGCAGTATCTGGCATGGATGCAATAACAATCTGCATACTTGCGAAGAAAGCAACAGCAATACCAAGAGGAAGTTCTGCAGTAAATCCTGGGACAGGGTAAGGTGAATTGGCGATTTCAGGAGAAGCTGTTGGTGGAATTTGTAAAGAACCGAGGAATTGCATCATTCCTGATTGTGTTTGAAGCGTTTGCATTATACCTCCAACGATTTGTTTCAGAGCAGTAGCTCCAGCTTGTGGTG…
TRINITY_DN19_c2_g2_i1	585.568	-2.56389	2.04e-39	Uncharacterized protein	TAAATAATGTTTTTATTTGCGTTACTTGCGACCTCAAAACATTCCCATTACCACAAAAGGTGGCATCCATTCGCACGCGCCGAAAAGAACGGAATCCCTGGATCGGGGGTCGGTTATTTTACATGTGCCGTGAAAGTTCGTGCAGGACCCTCAACTGGCGATGAAGAAGTGGCAATGTATCAACCTGGTGATTCAGTTGTATATGATTCAGTTGTTGAAAGTGATGGAAGAACTTGGATTTCTTATATTGGTGGTTCCGGGTACCGTCGTTATTGCTGTGCTATTGATGCTGATGGATCCTGGTTAATGCGCTTCGATGGTGGTGGTGATGATCCATCAGGTGATGTATTTGGTGGACGCACTGGAATGAAATATATTCCACCACAAAATGAATTCGAT…
TRINITY_DN601_c0_g2_i1	876.332	-2.55045	3.45e-63	Uncharacterized protein	CGATCTGTTCTTTCTTCTAAGTTTCGTGACTGCAAGAAAAAGTCTCATTGGAGAATATGAAGCAAAGCCTCGGCATTACCTTAAGCCAGGCATTACCTCTTCCATTTACAGAGGTAGGCGTCCACAAATCCATGTGTACCCAAAACCTGAGGATGAAAATATTGCTCCTCTAATTCCCATTCTAATTGGTCTCATTCCCTCTGTTGTCTCAGCCATTCCTCACATCATTGATGCTATACAAGGAAAAGAAGAAGAAAATTTCAAGTTTGGCCCATCTATTCCAAAGTTGACCGAAATATTCACACCTATCCTTAAAGATACTGCCAAAAAAGTTGGACAACGAGTCACCGAGTTCATTATTGCAAAGAAACTTGGTCATTTGATGGAAAATTCTCAATT…
TRINITY_DN5676_c0_g1_i1	1820.54	-2.54905	3.03e-103	Oxysterol binding protein	GTTGTACACTAGACTTGGAGCTCCAAATGGAAATAATCCAGTGGTAATGGGAACCGTTGATGGGAAGCCCATTCACAACACTTCATACATTGGAAATGAACCCCAAGAGCTTCAACCATGTGACGACGATTATGCAGGGGAAAGAACAAGAGCCCAAACACGAAATTCAAAAGAAGGTGTCCAACCAATGACGCCTGAAGAACTCAGCGAAGAACGCACTCTTGATTGGCAATTAGTGAAAAAATTCACAATGAATATTTTAAAATGTGATCTCACTTCTTTTAGTTTTCCAGTTGGATTTTCCGAACCACGTTCTTTCCTCGAACGAACTGCAGACCTTTTCACATTTCTTGCCAAACCCTATGCAGATAGAGCTTATGAGTGTAAAGATCCTTCAAA…
TRINITY_DN18646_c0_g1_i2	121.851	-2.52304	2.58e-14	S-adenosylmethionine synthase	TGATAATCATGAATATCTGACCAACTATTTCCTTTTGGACTTTTTTGATTTCAAACACTGCCTTTTTACTAAATAATACTTTCACCAGAACAGCCGTTTCTGAATTATGAACAACGGCTGTACAGATGCTTTTCTCCAACGTAATGATCAAAGATGGAATTGAGAGACCTAAAAAGATCACCCTATTTTAGGTCTAACACCAATAAATGCACTAAAAAAACTTCTTGTTTTGGAAAAAAGACAGAAAAAAAAGAGAGCACAATTGATTTGTCCTTCATCAATATATGAACAAAACAAGAAACCTAAAAATAAGTTAATTCAAATTGTTTCTGACTACCATTAACATTAAAATAATGGAATTTGCCGAGCTTTTTCAGGTTTTTTCGAATAAAAAAAAGT…
TRINITY_DN34485_c0_g1_i1	1268.71	-2.5218	1.89e-36	Uncharacterized protein	ATCACCTCATTCTGAATGAGTAACACATCTAGTACCTCAAGCTACTTCAAATGTGGGAGTGCAATGTGTTCCACGTACTGTGCTAAAAAGACCACAAACTATAAAACAGTTTACATGTGCTTGACAAACACTGAAGTTTTTTGGTGTCAGAAATTCATACCTCTTGGCTACACAGCAGCTGTTATGTGCGGTCTCAGTCTCGTAATTTTTATCATTTCTCGTTGTTTTAGAAGAAAGCCCCCAATTCTTAGTTTTATTATGAACATATGGACAAATTTTTTATGGTCTGTAATTATTACTGGTGGGTACTGCGCTCACTTATCAATGATGCCTTCTTACCTAATCTTCATTTTTGCTATAGTGATTCTTATTGTCTCATTACTCATTTATCGAGGAGGG…
TRINITY_DN38592_c0_g1_i1	424.785	-2.51086	9.58e-57	Kinase	GGAACCGCAAGAACTCGTCCTTCACGTTGACCATTCGGCCGCAGCTGTAATTAGAAGTCAAGTCTTTGGTCATCAAGGTGCCTTGATACCCTTTTCAGAAGGGCTTATTGCTAAAAAATGTAAAGATCGGGAACTTTTATTTTATCGAAATTTCAAAAAATGGATCAAGAACGAAGTGAGCCAAGAGGTTTTTCCAGTGGCTGCGGGCCTTGCGTTTTCTCCTCTTTTTTTGGAACAAGCGACTGAAATCAAATTTCAACTTTATCCGAGTTTATCATTACCACCTGCTCATTCATATTCAACAAAAGATCAAATCCTGGTTCTTGTTGATATGACCCACGGTTTTGAAAAACCTGCTGTTCTTGATATAAAGCTGGGAATTCGGACGTGGGAAATAGG…
TRINITY_DN702_c0_g1_i4	354.371	-2.50183	9.42e-39	Uncharacterized protein	GATACTTACATGTGACTGGAGTTCAGACGTGTGCTCTTCCGATCCCATCCTGCACTGCATGGATTACATGTTGATCCTGCAACTGTTGATTCATATCCTGGTGTGCAACTAATGCATCCTGTATGATCGGAATTAGATGTATAACCTGCAGCACATTTTGTACATTCAGAAAAGCCATAACTTGACCATGTTCCATCACTGCATTTACTACATGTTGATCCCTCGGAGGACGAGAAGTATCCTGGTTGGCAATCAATACATTCAGTATGATCGTTATTTGATGTTGTGCCTTTGGGGCATGCTGTCGGTTCATCTTTTCCTGTTCCTGATATAAATCCATCATCACATGGAATGCATTCTGTTAAGCCTTCTGTTGGTGAAATAAAACCTGGTTGACAT…
TRINITY_DN36443_c0_g1_i1	220.388	-2.49995	5.51e-33	Haloacid dehalogenase-like hydrolase family protein	TTTTTTTTTTTTCGCGATGTGGCCCCATCCTATTGATGCAGTTATCTTTGATAATGATGGCGTTATTTGCGATACCCTCGGTCTATATTTAAAGGCTATTGAAGATGTTGCTCCAATACCTTACCCTGAAGAATTATTAATTCAATTGAATGGCCGCACAGATATTGACGTTTGCCAGATAATTGCTGATTACTATCATATTAATATGACCGGAGAAGAGCTTGCAAAATATCGACTTCAACACCTCCGAACTCTTTTACCCCAATGTCAACTTATTCCAGGTGTTGTAGAAATTGTTAAAGAATTGAAAAAAAGAAATGTACCTCTTGCAATTGGCACAAGTAGTGAAAAAGGCGGCCATGATATGAAAACTGTTAATCACAAAGAATTCTTTGATAA…
TRINITY_DN6569_c1_g1_i1	291.112	-2.49699	2.01e-49	Surface antigen BspA-like	TGAATTTCCTTTTCCTTCAGTCTGCAAAATCAGGATCTTTCTCTTATGAAGATCAAATACAAACTGTTCAAATATCAGGTGATGGCGAACTGTTGGCTTCATTTGTACAAACAATACCCAGTCTTTCAAGACTCAAAACAAATCATGTCATTTTAACAGGGCAGATTTCATCTATTGGGGCAAAGGCATTTTATTCCTATTCTTCTATTCAAGTTGTTGATTTCCCATCTGCTTTGATTGAAATTAAAGCAAGTGCATTTCAAGCTTGCTCCTTATCCAAATTGGATTTACCAAAATCACTCAAAATAATCGGAAATTCAGCATTTTCGTCTAATTTGTTGAATTGCACGCTTAGCATTCCTCCTAACTGTACGTCAATCGGATCTAATGCTTTCTCTT…
TRINITY_DN2520_c0_g1_i1	568.956	-2.49158	9.34e-53	Calcium-transporting ATPase	TTTTACCTCATGACTGCTACTTTGCCCATTGATACTCAAAGTATTATTCTGCTTTTTGAGCGCCAAAATATGGAACAGTACAGGGCAATGGGAGGTCTTGAAGCCTTCTGTCAAGAATTTGAAACTAATCCACAAACAGGTTTATCCAAAGACGAACATGAAACCAACTATCGTACGCGCAAGCTTAGATATGGAACCAACATTCTCCCCAATCCTCCCACGAAATCTTGGTGCCAAATGTTTTGGCATGCATTTGGAAACTTAACACTTGAAATTATGATTTCTGCAGCTTTTCTTACCCTAATTTTATACATTATTTTTCCATCTGAGGAACATTCCGAACGTTGGATGGACTTTCTCGATCCAATTGCCATTTTTGTAGCAGTTGCAGTTGTCGCA…
TRINITY_DN1651_c1_g1_i1	204.022	-2.48908	2.22e-14	Uncharacterized protein	AAATCCCCGTGATGTCAACACTTGAACAAATTCAAAAAGGAGAATTTCTTCCATTTAGCATTCAACCTCTTCAAAAAATCCTTGAAGATATTTATAATATGATCAAAGATCATGAAACCAAATTTTTGGATTTGCAACAAAATCTCGAAAAGAAAGCCGACCAGGCGAGTCTCGATTCTCTTGCTAATCAAGTTAATGACACTGCCCAAAATTTGGCAAAACAAAATGAAGATCTGACTTCACAAAACAATAATGATAAAGAAAACAATCAAAAACACTTTGACGAACTGGACACAAAGCTCAAGGATTTGGAGCAGAAACTAAAACACTTGGAAGATCAATCAGCACAACAATTTGATCCATCAACAATTGAAAATACTCTGAAAAAACACGAAGAAA…
TRINITY_DN7447_c0_g1_i3	604.3	-2.48803	8.23e-74	Uncharacterized protein	CACATTGTTATCAAAGGAAAATGTTTCTCCAAGCAGCCATCTTCCTTGCATACAGCGATTTTACAAACGAAACTTATCCGGATCAACAAGGCCTCCTTTACAATATTGAAGATGGTGGAAAAAAGAAAATCTCAAGTCCAGATTCTGGGGAAGCTCCATGTTGTTATGATGATATCTATTTCAGAGGATCATTTTGTCCCACAGTAACAGGAAATTATCATCTTATTTTTAATCTTAATTATAATTCCAGATTCATTTATCCACCCAAGGCTGACTTTTGTATGACTGTTGATGGTGTACAGAGTTGTCAATCGAGGACGAGTGATGGTGACATCAGCCTTGACTATTATCTATATAAGGGTAAATGTTATACGTTTTATGCACACAGATATGCAGGAG…
TRINITY_DN39481_c0_g1_i1	397.317	-2.48791	3.29e-29	Uncharacterized protein	GACAATCTTGAGAACCTCTCTCTTGAAGAACTTCAAAAGCTTGTTATCCAAGAAACACAACTTCGGGATGATTTAAAAAAGGAAGAAGGGCAGGCAGAAGCTGATTTACAAGAAACAGAAAGGGAAAATGAAAGAATGGAAGAAAAAATAATGATTACTTCCACTAAAAACATTGAAAAATTAAGGCGTGAAAATAAGAAGCTTGAAGCCCGAATTATCCGCGAAGAGGAATATGTGAGAACCATTTTAACCGAAAAGTATAAAGCAGTATTACAAGAAAAAGCTAATCTCGAAGCAGAACTCGAGGACCAGGAACACCGTGTATTACTTCAACTACAAAATGATATTTCACGCCTCGTTCAGGAGTCTACTCGTTTGGAAATGCTAATTCAAAGTCAT…
TRINITY_DN44023_c0_g1_i1	379.057	-2.47691	3.34e-38	Kelch motif family protein	ATTGGCGGTAATTGGCGTGAAATGGGTCCAAATACCTCAGAACCCCTTCCACAGCAAGACACCCAAAGTTCCTATCATTCAATAGGTAGTGTTCCATCCAATGGTACTTTTTTTTCCCCCGAAACTACAACCTATGCTGTTGAAAAACATCATACTCCTCGAAATACGCCTTTTCATGCAGAATGGTCAATTAGGCTTGCATCAAGTTTGGAACCTGATGTTCGCCATGGTGCGTGTTATGCTTACTGGCCTGAACAAGACTCTCTTGTAATTGCATATGGTATTTCTCCAACAGAAACTTATTTTAATGATGCTTGGATCCTTCATTTTCCCGATATGATATGGACAAGAATTTCTAAGGAATTATTGTCTCCTCGTGCAGGTGCTCGTGGGGTTATA…
TRINITY_DN5699_c0_g1_i1	175.623	-2.47286	1.34e-15	Uncharacterized protein	AAAAAAATCAAATGGAACAACTTAACAGAGCAGCAATCGAAAAATATATTGGGTCAGTTCAGAAGCCCACTGAACGGCAACAGTTTGGTGCCTTTATCCAGCGGGTCATTCGTCAATTTGAGCTATCTCCAAATACACCTGTTCGATTTGCTGACATTGCTGACTGCGACAAGCGACGCCAATCTGATTTATATAACATTCTTAATGCATGTGAAGTATTTAATCACGTTTCCGACAAATTAATTACATGGAGAGGATTTGGTGCGACCACTGCTGCACTCGTCCGCATGGGTGTACACAACGAGCGAGCCTCACATACCCAAAGCATGCTATCTCTTTTTGCAGTTGGACAGTCCCCTTCTTTAAATAACCTTGTGAAAACATTTCTTTCAATTTACG…
TRINITY_DN996_c0_g2_i1	1342.72	-2.46835	2.42e-113	ABC transporter family protein	GTTTAAACTCTTGGAATCCACTTCATGGAAAGGGAAAGCGATTTTCAACTTTCCTCTCTGGATGAATGTCCAGGAGGAATTTGGAATGATCTCCATCCAACTGAAGGAAGGCAAATCAAAGCAAATTTTAAAAAACAAATGCTCATTAAATTTCGGCACCCTGCTTCAATTATTGAATTTTTTGTTTCATTAGTGATAGTTGCTCTCATATATCTTGTGTATGCTCTCGCTTATTCAACTGCTACTGAAATTAAGGATCCACAAGCTGAATGGATCAATAGCACTTATCCTTTTCTAATTTACTACTTTTTACCAAACAAAGAAAACCCTCCTCGTATTGTACTTTGGCCTGAAAATGAGGATACCAAATATTTAGTCACTCCTCCCCAGAATCCTTTT…
TRINITY_DN38465_c0_g1_i1	246.728	-2.4593	1.03e-12	CAMK family protein kinase	ATCATTTCCATGAAAAGTCCTTGGATCCCACGAGGAACAGAGTTTCAAAGCTATGTTTTTCAAGAGATGATTGGATCCGGTGGTTTTGCACAAGTTTATAAAGCCTTTTCTTTGAAATATCAAGAGATTTTTGCAATCAAAGTCATGAAGATAGATGCTGAAGATGGGGGCACCAAAAGTTCATTTCAAAGAGAAATTACATCGCTTCGTCAGTTGGACAATCCTAACATTATTCGCATCTATGATTACTTTATCGAAACAGATTTTCTTTATATGGTTCTTGAATATTGCCCTAATGGCTCGGTTGAAGATCTCCTGAAAAAAGGACCACTTTCTCTTGTTCAAATTCGACAAATTACTACTGAAGTCATTAACGCCCTCGAATACATGCATGAAAAA…
TRINITY_DN14017_c0_g1_i1	412.879	-2.45679	1.97e-27	Uncharacterized protein	CTCGACACTGGATCAAATTGGCCTCCAGAAAAGCTTCCGAGCTTAAGCAGGCAAGCAACATTTAAAGATAATGATCTAGCCCCAATCGAAAGAACACGCCATGAGCGAAGACCCTCTAATTTGGCTCAATCAACAAAAATGAGTTATTCCACCAAAAGACATTCCACGGCTGTCTCCACGTCTGCTCTTGGTAAAATGAGATCAACCATCAGACCACCTATTGTTCCACTTGGACTTAAATCTGATGATAATATTATTCTTTTAGCATCTTCTCACGGAGGAAGGGGACTAACCCCTGATCAAATGACTTCATTAACTACTGATCTCGAAACTCAAATGCTTTGTGCTCTTTCCCAAACTCCAAATCTTACCCCACTTACACAACTGTTAAATTTTTAT…
TRINITY_DN28513_c0_g1_i1	164.375	-2.45575	6.33e-24	Uncharacterized protein	ATTCAAATTCCTCATAAGCTTCGATCTCATGTCGAGATTTGGGAACCCTTCAGAGATAGCTTCAAAGTGCTCAGGAGCCAATACATCAACTGACACTATTGAGCATTTGCGCTTAGTCCCACCACCTCTTGTTCTTGAACCCAAACCAAGGTATTCGCATATGAACAATCGATCCCAAAATCAAAGTCAAACTTCACGTTTGCTATATAATCCAACACAGCGTCGAGTACACAGTACCCAATTTGAAGTCGTATTTCCAAAGCAGACAAAAATTCAACATAAATCAACTCCATTAGTTCCTCCCAAAAAAATACAGTTTACCTCCTGGGATAAAACCCCCACGCGTGATTTTATTCAGCAAGCTCAGCGTGAAATTGAAGCAAATCGAATTCCTTCACC…
TRINITY_DN6264_c0_g2_i1	130.347	-2.45332	4.91e-17	Serine/threonine-protein phosphatase	AATCTAGGAACCATGTCGGAAATAAGTGATCCTGCTGATATTGTAGTTTCAAGTTTTATGCCCCTCTTTGATGAAGTTCCAGAGAACATATCTCAAGTTGGTGTATCTATCGCAATTCCATCATTTTGTCCGGAATTAATTATTAATTTGTGTCATGTTGCAGCAAATCATTTTGCAAGACAGCCCACAGTACTTGAGCTTCAAACACCAATTGTTGTTGTTGGGGATATTCATGGAAATTTCCATGACCTCCTACGAATTTTCTTTTCTCAACAGTTACCACCACAAACAAAATATTTATTTCTCGGTGATTACGTAGACCGAGGTCATTATTCAATTGAATGCATTGTTCTTTTATTTGCTCTTGTTGTTTTATATCCAAATAATATATTTCTTATT…
TRINITY_DN19188_c0_g1_i1	110.65	-2.45129	1.39e-17	Cell surface protein, putative	GCTTTATCACCAATTTGAATAAGATCCTCCCAAGAACTTAAAGTTTCCAAAGAAACACAATTTTCAAAGCATGATGCACCAATTTTTCGGATGTGAACATTTTCACCAAGTACGATTGTATTAAGAGATTTATCACCCGAAAATAATTGTTTGTGAAATTCCCAAATACTACTGTTGTTCCCTATTATCACCTTGTTGAGGCTCTCCATTCCTCCTAAATTAGAGATACATTGAATTGTTGAAAATGCTGCAAAAGTGACTTCAATTAACGAACTGCATCCACCAAAGCAATTCGATCCAAATGATGCTAAAGTCGAGGGAAAGTCAGCTCGTGTTAATTGTGAACTCATAAAGCAATAAGTTCCAATATCCTCAAAACCCTCGTTGAAAAAAATGGTT…
TRINITY_DN11477_c0_g1_i1	159.923	-2.44966	4.39e-11	Uncharacterized protein	AATGATCGAAGTCGCAACTTCCTCGGTACCTGGTCCTCTACCAATCAACAACTCGATCAAAAAGAAGATACGGCCACCGCAAAAAACATTTTATGAAGGTTTAAAAGCTCGTTCTGCCGTTTCAAAAAAATCACAAAATTCTACATCATCAATTCAAGAAGATTTTCCCCTAAAAAGAAATAACACAATTTCTTTTTCTCTTTCCTCTTTTCAGCCTCCTCAAAAACCAACGTATTTAACATATTTTATTTATAGAACCCAACACTATTCAATTAGGGGAATTACATACAAATACTCATTCATGCAAGGAGGTGTCTTATTATATGCCGCCAAAGCCAAGTCTCGATACCCAACAACGATCATTCCAATTCAAAAAACCACAAACGTTCATTTAAATCA…
TRINITY_DN48710_c0_g1_i1	271.995	-2.44873	1.76e-46	PQ loop repeat family protein	GAGTGGATGCGACCCCAAAGCCATCAAATGGATATACGATGTGTTTGGTGACTGCGTTCTTACTCAACGAGACAAAGTAAGTTTTGGAATTGGGTTGGCATCAACTTTTCTTTCATTAATTGCATCATTACCACAAATTATCACAAATTGCCGAGCAAAATGTGTTGATGGCATTTCCCCTTTCATGCCCTGCTTATTGGTATTTGGAGATGTCTTTTCTTTTGTTGGTGGTTTTATCACAGGTACACTTGCTACTCAAATTATTACAGGAATTGTTTATTTTATTTGTGATACAATCCTGGTGATCCAATGGTTCGTTTACCACTACTGCTATGTTAATGGAAAACGCAAACCAAAGGGAGATCCCGAGCCTGCCAAAGAAAAACTCGAGATGGACAA…
TRINITY_DN2331_c1_g1_i1	116.705	-2.44728	1.15e-11	Glycine-rich protein, putative	GAGAGGTTTCTCGCTGCAAAACACTATTAGATTTTTGGGAAACCCTTCAATTGGAGCAAAAAATGTAACATGTAAAGTCCACAATATATTTGAGACATGCGATTTATTTTATCCTTGCTATTCTTCTCATGTCTGTGATTCTTATTATTTTGAGATTCCCTCTTCAGCAGAAGTGTTTTTTGAAGTATATGGAGCTTCTGGTGGTAGCTATGCAAGGCATCCAACTATTGCTCGAGATCCATATCATGATAAACAATGCTTGTACAATGAATCCTTGATATCATTGGTCAAAGGAAATGTAAATTGTGATTTAAGTCAAATTGGATGGTCTTCTCCTGGAGCTGGCGGATATTCTAGCGGTTGGCTCAAAACAAAAGAAAAAAGTAGTGGTTATGTAAC…
TRINITY_DN3213_c2_g1_i1	2422.11	-2.44533	1.18e-188	Uncharacterized protein	ACCAAACCCAACATAAAAAATCGATGGAAAACCCTGAAACCCAAGTTCCTGCGGAAGAAACACCTGTTGAAGCCACGAACGAATCGGTCAAAGATGAGATTGATGAAAATCCAGAAGAAGATGAAGATTCTTCATCTGAATCTGATCTTCAAATTCCAGAGGTTGTATTAGACAGTCCATTACATGAGGAAACAGATGAAATGCTTTCTGGAAACCTTGTTTTGCATAAGCACACCACTCCTATTGATGGACCTCCTCAAAGTCCTCCTATGCTCAAAAGTTTTGAAGAATTAGACGTTCAACCAAATTCAAGAAGAGTTTCCGATTTACCAATTAATTCAATTCTTGCTGAAAGAGATAATGATTATGAACCTCCTCTTTCTATTGCATTTTCCAATG…
TRINITY_DN928_c0_g1_i2	103.597	-2.44218	1.57e-15	CAMK family protein kinase	ATTACTGATTAGCTAAATAAATGCGGAAAAATTACACAACCGATCTTGCTGATATTACATCACATCAAGCTAAGCATGCTGCAACTCAGAGCATGCTCGATAATGCTAGTCGTTCTCAATCTCAATATAGTGATGAAGAAGAAGAAGAAAATCCAATTCCACCAGCAATCGAAATTAAAATACCTAACTCTATTGGTCAATATCAAATTCGAGGGACTATTGGAGAAGGAGCTTTTTCGGAAGTTAAGTTAGCATATATTCCTTCAGCATCCACTTATTGTGCATGTAAAATCATCCAAAAGCAACGCCTTGCGAAAGGAAATCTTGAGCAACGGTTCCAGTGTGAAATTCGTGTTCATCAACAGCTTCATCATCCTTCAATTGTTGAAATTTATGATC…
TRINITY_DN3090_c0_g1_i5	2921.82	-2.43942	2.66e-68	Uncharacterized protein	AACGTGCTCGACCCACTGAAGCATCATAACGTGCTTGATCCAATTTGAAAATAAAATCGATCAGTACTTCAAATTCCAGAAACAAACATTCAAACGTTTCAAGCCAGCTGAGCTCATTAACTCCAATGTTCTCTCTATTTCTTGCGTTAGGCTCTTCAAAAAAAATACCAGTAAGAGTAAATGAAACTTGCGGAACTATTCCTTGTGATGGCTGGTGCACTACAACCCGTTTTTATGGTGATCCACTTTGCTTGGCTCCGAGTTATGGAAATTGGTGCATGGGTGCACGTCCATATTTTTGGATTGTTTGGGTGTGCTGGTGCATTCCTACTATTATTGCTCTTCTTTTCTTACCATGTGAAAGAGCATTTCATCCAGCTTTTCAAAACTTTTTCCAAG…
TRINITY_DN29046_c0_g1_i1	2453.87	-2.4385	2.58e-60	Cysteine synthases family protein	CTCCAATGACTGCGCCAGCTGTTTACAGTGATATCCTTGGAACTGTGGGGAAGACTCCAATGGTTCGGATTAATCACTTGAATCCAAATCCAAATGTCACAATTTATGCCAAACTCGAGGGTTTCAATCCAACAGGATCTATTAAAGACCGTATTGCTTTGAAGATGGTTGAAGAAGCTGAAAAAGATGGTTCATTAACTCCAGGAAAGATTATTCTTGAAGCAACTTCAGGAAATACTGGAATTGGCCTTGCAATGATTGGAAGAGCCAAAGGTTATGAAGTTATACTTGTTATGAGCTCTGCTGTTTCAATTGAAAGAAGAAAAATGATTTATGCTTTTGGTCATAAGATCATATTGACTCCTCCAGATCAAGGTACAGATGGAGCCATTAGAAAAG…
TRINITY_DN2541_c1_g1_i1	232.583	-2.43534	1.45e-12	Uncharacterized protein	CAGACGGCATACGAGATACTTACATGTGACTGGAGTTCAGACGTGTGCTCTTCCGATCTCCCCCCCCCCTTTTTTTTTTTTTTTTTTTTTTTTTTTTTTTTTTTTTTTTTTTTTCTTCTTTTTATTGACTTTGTAATTATTATCAAACTGGTTCCAGTTTGATTGTTATAACTGTCCTCGCTGCACACGCTGGTAATATCTTCACCAATTCATCGCCAAAATCAACTTAAACAGAGAACTAAATTGTCTAGAATATTTTAGGCATTTTATGATGATCTTGAAAAAAAAATCACCTGCTTAACCTGAAAAAGAAAGAATATACCTAGAAAGATGGTTCCCAAAGGTACTTTGGTTGTCGAAGAAATGTGTCTGGATGGCTAGTCCATTTGGAGATAGAAG…
TRINITY_DN29767_c0_g1_i1	2018.03	-2.43375	9.8e-104	Eukaryotic peptide chain release factor subunit 1-1	CTAAAGTCCTCCTTTTCACTAAAATGCTGCCCAAAGCTCGAACAGAAAAAGAATTAGATCCAATTGAACTCTTCAAGATAAAAAGGCTAATTAATACACTTCGTGATGCCCATGGAGATGGCACTTCTATGGTTACAATTCTCATTCCTCCACACGATTCTATTCCAAAAATGAGGCAAAAGCTTGTTGAAGAAGCTGGAACCGCAAGCAACATTAAAAATAGAGTTAATCGTCAATCAGTCGAAGCTGCAATTTCATCATCTCTTGGTAAACTCAACCTTTACAATCAGACACCTCCAAATGGCCTCTGTTTATTCTGTGGAAACGTAATTGATAAGCTGGGAAAAGAAAAGAAACTCCTTCTCGATTTCGAACCACCACGGCCTTTACAACAATCTC…
TRINITY_DN13946_c0_g1_i2	329.974	-2.43043	2.28e-46	Myb-like DNA-binding domain containing protein	TGAGTCTTGAGCAGCCACTTTCATCACCTTTGGTAGATTTAGCCATTAATCAAATACGTGAATTCGATGCAGCAGCTTCTGATGGACAAATCATGTCTTTTCGTCAGTTGTTTTCAGATTTTATCCAAAATAAAATTTCCTTTGAGCAGATTTGCCAATATTGCATGGCTACAATTGGCAACATAACACCAGCAGAGAAGGTTCAATCAATTTTAGACACAAAAAGCGAGCCAATTCCATCTCCTACTGAAATTGAACGAAATGAAGCTTCAAGCCGCCGAAAAACTCGCTCTTGGAATAACCACGAAGATAACAGATTATTAATGGCGGTCCATCTTTTTGGATCAGATAATTGGGCTGCTGTTTCTCAATTTGTTGGAAATTCTCGCAGTAGAAGTC…
TRINITY_DN316_c0_g1_i1	232.218	-2.42132	2.12e-17	Hydroxylamine reductase, putative	CTTATATAACAGAAGAAAAAAAGCCAAAAAAAGATCGTTTGTTTAAGTCTTTCCCATAATTGCTTTGAGATCATCTTCAACTGTGGTTATTCCCATAATTCCAAAGTTCTTCTGGAGAACATTCACTACATTTGGGGAAAGATAAGCTGGAATTGTTGGACCAAGTCTAACATTCTTAAAACCAAGAGCAAGGAGTGCAAGAAGAACAGCTGTTGCTTTTTGTTCATACCAGGCAATATCAAAAGCAATTGGAAGCTTATTTACATCATCAAGTCCAAAAATTTCTTTCAATTTCAAGGCAATTACAGCAAGAGAATAGGAATCATTGCATTGGCCAGC
TRINITY_DN428_c0_g1_i1	9874.97	-2.42117	3.19e-187	Adenosine deaminase family protein	CTGATGTCTTTAACCCTTGATATCATCCGTGAACTTCCAAAAGCAGAACTCCACTGCCACCTCGATGGCTTCACTCGTGCCGAAACTATTCTTGAGCTTGCTCATGAACAAGGCATTCCATTACCAACAGAAAACATTGAAGAATTACGTCATCTTTTAACTGTTCCATATGACTGCCCAGATCTTGTTACATACCTTAAATGCTTTGATCTTCCCTTATCAGTTATGCAACAACCTTATGCAATCACTCGTATTTTCTTCGAAGCTTGCGAAACAGCTGTTAAAGATGGTATCACTTACATTGAACTTCGTTTTGCTCCTGCTCTCCATACTGCCAATGGTCACTCTTATAGCCAAATCCTTGAAGCTGCTATTGATGGTGTTGCAATGGCCGAAAGC…
TRINITY_DN4337_c2_g1_i1	367.871	-2.42062	6.83e-15	Uncharacterized protein	CCGCTGTTTACTGGGGCTTCAATTCAATGCTTGCACATCTCCTCTTAACCTTCCAGCACCGGGCAGGCGTCAGACCCTATACGTCGTCTTGCGACTTCGCAGAGCCCTGTGTTTTTGGTAAACAGTCGCTACCCCCTGGTCTGTGCCACCCCCACCTAGTTGCCTAAATGGAGGTCACGCTTCTTCCGAAGTTACGCGTGCATTTTGCCGAGTTCCTTCAACGCAGTTCTCTCAAGCGCCTTGGTATTCTCTACCAGTCCACCAGTGTCGGTTTAGG
TRINITY_DN30342_c0_g1_i1	377.629	-2.41534	3.34e-14	CAMK family protein kinase	TGCAAAAAACCTTGATTGAACATCCAAAGATGGGAACTTTCAAACTTGACAAAAAAATTGGGGCTGGAACATTTGCAAATGTTTATCATGCAACCAGTTTGAAACTCCCTGTTGATTTGGCAATCAAAGTTTTTCATAATAAGGATGGATTTTCCCAAGGAAGGGAAGTAGCCCATCATGAACATCAAATAATGTCAGGAATATCGCACCCATTAATACCAGAAACATTCGATTTGATGGAGATAGAAGGAAAATGGTACCTTTTCGAAGAATTTATCCATGGAGAGACACTTCGCGATATATTGATAACCAAAGGCGGACTTCCCGAAATTAAGGCACAAAAAATTTTCTCTCAATTAGCAAGCACTCTCATTTACCTTCATAACAGCCAAATATGTC…
TRINITY_DN28701_c0_g1_i1	39136.3	-2.40934	4.76e-115	NADPH-dependent butanol dehydrogenase	GGAATCTTCATTTATCCAATCCTGTTGAAGAAATTTCACCCAAAAATTGATGAAGGATGACAAAATTATCGTTGGAAACCAAAACGATCGAAGAAATAAAATGCAATTATTTTGTGAAAAAAAGTCGACGGTTAGGAGAAATCTTCTCTCAATTCCAAACGATGACCAGTCATTTCGGATTTCTGTGTTTCGATTTTTTTGTGAAATCGAGGGCAACGGTTTTATTCAAACACTCAACGTAAACTTTCTGGATAGTTGGTTTTTTCGAATCTATAGCTGATTCTAAACCGTGCTAACCTAAGGTTGCTGAGAAACGAAGAAGTGAAATGAAGCGCACTGAAAATGAAAGTTCAAGTCCCATCGTTTATTCAAATTTGAATTACCGATATTAACCCGTGT…
TRINITY_DN29322_c0_g1_i1	2482.13	-2.40804	2.91e-85	Uncharacterized protein	TTTTTTTTTTTTTTTGTTTTTTTGTTTTTTCCTGGATGCAAGTTCCACTATTTCCACCACCTCGGAACACACAAGCAGATCACCATAAGCCTCATCCAAAAGCTAAGTTTAGCCATGAAGAAGATGTTAAATTAAGGCAATTAATTGAACAATATGGAACAAGAAGTTGGGAAGAAATCGCTTCAAGGATGGAAGGGAGAAATGTACGACAATGCAAAGAACGATGGACCAATTATTTATCACCAGAAGTTGGAAATTACCCATGGACCCCAGAAGAAGATCGTTTACTTCAACAAAAAAGGAATGAAATAGGTCCTAAATGGGTTAAAATTGCTCAATTCTTTCCGAACCGTACAGACACTAATGTGAAAAATCGATGGCTTGTTATGTGCCGCCGTT…
TRINITY_DN37839_c0_g1_i1	2734.58	-2.40344	1.65e-73	Uncharacterized protein	CAACAACTTCGTGTTTTGTGTTGAAGAAAATTTCTTCATTTTCACTTCACTTTAAATAATTACACTTTAATCGAATGGTCAAATTCACTGTCGAACAAATCAGAAGAATTATGAATAACCCTTCAATGATTAGAAACATTTCTGTCATTGCTCATGTTGATCATGGAAAAACAACGTTGACTGATTCTTTGATTGCCAAGGCTGGAATCATCAATAGTAATGAAGCAGGATCCAAATGCTTCACTGATGGAATGAAAGAAGAACAAGAAAGAGGAATCACCATTTCATCTACTGGAGTTTCTCTTTATTACACCATTTCCCACCAACTTTTGGGAACAGAAGAAGATCAAGGCTATTTAATCAATTTAATTGATTCTCCTGGACACATTGATTTCTCGG…
TRINITY_DN1400_c0_g1_i2	105.191	-2.3929	1.56e-08	Uncharacterized protein	AAACATTTTGTATGGAAGCTCACACCCAGCCTATCTTTCAAAAGCCAAAACATCCAAAGAAGCGCAAAACAAGAATACCCACTTAGCTAAGACAAAAAACAAGAATGCGATGTCTTAAGCTAATGGCATAAAACTAAACATTTGAGCCTAAGACATCACCAAAAGTTGATTAGGAACCGTGACAAACGCGAAATACGACTTTTACACACTTCATAAACAAAAAGCCGATATAAATTTTTCCTATCAAAATTACACGACAAAAATTAAAGATAACAAAGCAAAAGCAACATTAAAAGGAAAACTTAGTCACTTTTGATGCAAGAGACAATCAAAAAACAGAAACAGCAACCTAAACATTTCTAAACCAAGGAGATACCCAAGATGCGCCAAATAATCAGC…
TRINITY_DN272_c0_g2_i2	831.439	-2.39238	8.39e-57	Putative electron-transferring-flavoprotein dehydrogenase	AAAATCTCCTAGAAATTAAAAATCTGCTTTTAATGGTTTTAGAATACAGCCTTTGTGAACCCTTCTTTCTTTTCACTCAGCTTAGGTCCTAGATTTCAGCGAATTGTCTTTTCCACCCCAAAGATTTTCAAAGCCAATTCAATTTCATAAAAGAAATTCAGTTCAAAAGTGGGGTTGCTTTCAAATGATGTAATCAAATTCCATATCTGATTTTCATTTTCTGAGTTAAGCAGATGAACCGTCGAATTTTGTCTAAAAATTGTCCTGATTCAAATGAAGGCTGTAATTAAGCCCACTTACAAAAGAATTTGGAGCAATGTCTGGGGTACGAAATTCCATAGTTTTTCTCAATTTCTTTGGCAAATAAGAGTGTCAGAATTGCCAACAAATGTCATTGTT…
TRINITY_DN3088_c0_g1_i1	409.261	-2.39126	7.12e-46	Uncharacterized protein	AAATTATTTACAAAATCAAGAATTTGTTTCGAAAATTTCAGAAAATCAAATTAAAGCTTTAACCAAATCTGTTCTTCCAATTCAATCGATTCCAAATACTCTTCAATCTCTTCGTCATTTAGCAAAAACTCAAATTCTTCCTACTTTAGGTCATTTTTCTCAAATGATATATGCTGATAATCCATATATCTCATATTTATCATCCCCACTTTCAAATACCCCAAATACCACAAATACATCAAAAAAGTCAAATTTAACAGAACAGACCAATTCTTTCACTTTCTCTGTTAAATTTGAAAAGAAAATAAGAGGATATTTTGGCATTATTAACAATGAAGGTCATCATTATTTCTGTAGATATTCTTTAATATCAACTCCAGATGGAATATTATATCCATT…
TRINITY_DN39835_c0_g1_i1	135.129	-2.39052	5.41e-21	Uncharacterized protein	GGAAAACATTTCGAAAGTTCCAATAACCGCTCCATTTGGAAGAAATATAAAAGTAGGGAGAAGATCTTCATGCGTCCAGGTCCCCCTTAATAAACCAAAAGTTCTCCCTTCTTCGCATTCCACAAAAATTACTCCTTTATTAACACCCCTTCGGCAAAAGAAAAAGAAAAGTATTCCAAGAAATGAAAGTGCTCAACTGTCAACAAGTGTTTTCCTTTCTCAAATTGCACAGCTCCTTCAAAAGTCCGGAAATGTAATTCAACCAAAAATTGTTGAAAATATTGAAGAAGGCACAGTTCCAGAAAACACCGGACTAACCCTAGTCACAGAGCTTGTTTTTACTGGAAAGGTATCATCTAAAAGTCGAGAATGTTTTGGTTACATTGTTCAATTTTTATT…
TRINITY_DN11472_c0_g1_i1	289.176	-2.38645	3.98e-44	Major facilitator superfamily protein	TTTCATTTAGAGTCTTTGATGGCACCTGCATGGTGGGGAAAAGAACTTATTTATGGGCTAATAATCTCTAATGGAGCCCTCTCTTTTGGGTATATTTTGGTTTATGCTTCTCCAGCGATTGAAAGCATGAAATTTCAAAAATATAATTTCACTTTATTTGAAGAAAATTGCTACAAATCAATTATTTGCTTAACAGCAATTATTGGTTCATGGATGAATGATGTGATGCTGAAATTTCTGGGAAGAAAGCATGTCACTTTTGTATGGGGAGTGTCATGTTCCATTTTATGGTTATTGCATCCTTTTATGGGTAAAAAAATTTTTTGGTTTGGAATTGCAGTACGTGCTTTGATGGGAATCGTTTTAGGTGGTTTTTCAGCTATTGTTCCACTTTATGTT…
TRINITY_DN40352_c0_g1_i1	128.833	-2.38564	1.28e-12	Uncharacterized protein	AAAAAATTTTGTCGAACCTGCGTCAAAAACCTCCCCTTCCAAAGATATTTTCCAGCTCGAAATCAACTCAATTGCCACGCCAAATCAGTAGCTCTTTTCCACCAATTAAACCCTCTTCATTGTCACCAATTCCTCATACTTCTTGTTCATTAACTTTACCAAATTCCTGTCCTGATGGTCCTTTGCAAATGCATTTTGATTTGAAAAAGGACCTTGCACAAAGGCATATGCCAGTTATTGATTATCTTCCTCTCCCCAAATTAAATACGAATAATTGCCAAGAATCAAAGCCACTAACCAACTCATCGCGATCTATTTATAGTAAGTTCAAAAATCAACTTCCAGATCCTAAGTCACGTCGATTTTTCCCATTATTTAATTCAAAAGTTCAATTTTGCT…
TRINITY_DN981_c0_g3_i1	117.822	-2.38366	4.15e-19	Uncharacterized protein	ATTGTTTATGTTCCTTCTTTTTATAAAAGTATTTCTTTCTGTCAATATAATAACATTAAACTGGGGAATCTAACATCTTGTCCAATTCCAATTGCAAGCACTCATCCTTTCCCTCCTTCCTTCCCCTTTCTCATTTCCTCATTAATCTTATCAAATTCCTTCCGATTCTTCTGCAAAATTGCTACCCCTTTATTCCTCTTCTGTGAAATACGATAGGGGAAAAGAAAAAACAAAGAAAAAAAGGAAAAGCAAAAGAGCCAAAGGAAAGGAAAAAGCAAAGCAAAAAAGGATTAATTGATCATTGAAGGTGATTCAAGATCCAACTAGTTGGATGAACCATGGCCATCAAATTGCTGAATTTCCAAAATATATTAAATGTTGTATGACTTGTTTCATAAG…
TRINITY_DN7395_c3_g1_i1	434.637	-2.37922	5.58e-27	Uncharacterized protein	TTTTTTTTTTTTTTTTTTATTTTTTTTTTTTTGTTTTTTTTTTTTTTTTTTTTTTTAAATGTATGTTTATGTCCGTGCTGAGAATATCAAACTTGAAAGAGGACTGAAAGTTGATGCAAAAGATCATTGCTACCTTTCAATCACGATGAAGCCCGCAAAGCACTATCAAGCCACAATTCCTTTGAATGATCCATTGGAAATAATAAGCCCAAGAGCTTGGCGTTGGAAGTATTACCCAGAAGAAGATCCGATTTTGGCTATTGAATTGATGAAAAAGAAATTGCTTCGCAAAGATGAATGCCTTTCTAAATTTGTTTTCAGAATCAAAGATTTAAAACCAAATGTTGTTCTTGGTGGGAACCTTCCATTTTTAACAAAGGATGGAATGTTTGGCCTTCT…
TRINITY_DN40455_c0_g1_i1	214.637	-2.37719	5.19e-30	Potassium/sodium hyperpolarization-activated cyclic nucleotide-gated channel 1	GAAAAACTTTGTGCCCAAATATTTTAATCTTCTAAATTTTGAAGACCAGCAAACGTATCTTCATATGAAAGAAACCCTCTCGTCGCATGTCTGTCGAAATCGAAGAAATAAACGAATTGAAACATTTTCAGATATTTTAGCAGTAATCCAAGCTTATTGTATTCGTAATGATCTTTGTGACTGGAAGAGATGCATAGTTTGTGGTGTTTGCTGGCTTTTTAATGGAATTGCAATTAACACCAAACAATTATCCCTTTTAATTGATAAATGTAAATCATCAATTAATGGTTCGCTTCAGAAAATTGGGTATGCTACATTACAAAACAGGAATGAAAGTTCTGCAACTTTGATTGAGATTATTCCTTTCTTAAATAATAATTTACCTGAACTTCGTGAATG…
TRINITY_DN4770_c0_g2_i1	563.614	-2.35702	1.58e-58	MatE family protein	TCTCTTCAGATCATGAAAGATCGTGTGGAGGAGCCGCTAAACCCTGATGAATCACATGTCAACCAACATGATGCTGCTATTAAGGATGATGAAGTTGGGGAAGAAATTGATCCAGATACTTTGGCCTCCAGAAAACTTGAAGAAGATAAAGAAAAACATGCGAAAGAACATTTCCGTTTAGCCGGCCGTACGCCATTAAAGACCGTCCTCTACCTTTCTGTGGGACCAATCTTGTCTCAAATTACCGCTGCTATTTATGGAATTGTTGATACAATTTATGTTTCACGTGTTATTGGTCAAGATGGTATGACAGCGATTTCAACTTATACTGCTTTCGATAATATTGCGAGAGCCTTCGGATTTTTCGTTTCTGTTGCTGGTAGTTCCAAGATTAGTGCT…
TRINITY_DN6525_c0_g1_i1	324.666	-2.35608	2.74e-42	Beta-galactosidase, putative	CCGATCTTTCACATTGAATGTTATACCCGCAGTTAAATAGCTCACGTGCTCTCATTGACCTCTCTGGTGTTTGGGATTTCAAGCTTGATAATGGACACGGTTTTGAAGAGGAGTGGATGAATTCAAGACTTCAAGATCCTGAAACAATGGCTGTTCCTGCTTCTTATAATGATCAAAAGGAAGAACAGCGATATCACGATCATTGTGGTTGGGTTTTTTACCAAAAAGAGATCACAGTTCCTCAGTTTTTACTTGATCAAAGAATAATGCTTCGTTTTGATGCTGTTACCCATGAATCCAAGATATATTTGAATGGCAAACTTATTCTTGAACATAAGGGTGGATTTCTTCCCTTTGAAGTGGAGATTACCAACTTAATTGTTCAAAAAACACCTTCTC…
TRINITY_DN34311_c0_g1_i1	10791.3	-2.35222	2e-87	Aldehyde dehydrogenase	AATGTCCGAACCAGCACCAGCAACACCGGCCACAGAGCAACCAGCCGAAGCACCACCAGCAGCAGAATCTGCCCAAGCTGATCAACCAGCAGCCCCAGCACAAACAACCGAGTCTGCTCAACCAGTCCCAACACCTGTACCAGTCGAAACGCAAATTGAAGAAATTCCAGCTATTGTTCAAGCTCTCAGAGAATATTATTTAACTGAAGCTACTTTCGCTTACCAATGGAGGGTGAACCAATTGAATGGATTAATCAAATTCATTGATGAAAAATGGAAAGATTGGGAAACAGCACTTCACCAAGATCTCGGCATTCATAAATTTGAAGCAAATCTTCAACTTGCAAACTCTAAAGCTGAAATTAAACACACAATTAAGAATCTTAAGAGCTGGATGAG…
TRINITY_DN882_c0_g1_i1	1165.43	-2.35222	4.59e-104	Aldehyde oxidase and xanthine dehydrogenase, putative	GTCTCAAGCAGGACAAAGACAAGCTTCCCAGCTTCGTCATTCCATTGAATTTATTCTTAATGGTAAGCCCGTTGTTCTCGAAGAAGGAACCTTCAATCCAACTCTTCCTTTGATTGATTGGCTTCGTTCTGAAGAAATTATGCTTAAAGGCACCAAACTCGGCTGCGGAGAAGGTGGTTGTGGTGCATGCACTGTAATCGTTACCAAATACGATCCTACCCACAAAAAGGTTGAAAATTTACCTGTTGATTCTTGTTTAATGCCTTTAGCACAAGCTCATCATAGTGTCATTACCACCATTGAAGGCCTTGGCTCAGTTGATAAAGGTGTCACTCCAATTCACAAAGCTATCATGGAACATCACGGTACTCAATGCGGCTATTGCACACCAGGCTTTGT…
TRINITY_DN3284_c0_g1_i1	2556.12	-2.34477	9.09e-53	Phage shock protein E-related protein	AGCGCCTCCATGGGAATGAGTGAATCTAATGATGCAGCCTTTGCCGACGGAAAACCATACATCCTCATCGATGTTCGTGAACAAGACGAATGGGATTCTGGTCATTGTGAAACAGCTATTTTAATTCCATCTGGTGAAATTGGCCAAAAAATCGAAGCTCAAGTACCTGACAAGAATGCCAAAGTCCTTTTGTATTGCCGCTCTGGAGGGAGAGCAGGCCGTTGTCTTAATATTCTGAAAGAAATGGGTTATACTAACGTTTTTAACCTAGGTGGATTTAGCAGCGCAAAGCCAGTTGTCGATGCACACCCCAGCCCCGCAGCTTAAAAAAAAGCAAACCATTTAGTAAATCTTATATTTCTCTCTTTACTAAATCTAATAATTTTAAAAAAAAAAAAA…
TRINITY_DN1547_c0_g1_i6	14476.9	-2.34148	5.46e-134	Uncharacterized protein	GTAAAGATCTTTACGCTAACATCGTTATGTCCGGTGGTTCCACCATGTTCGAAGGCATTGCCGAACGTATGGAGAAGGAAATCACAGCCCTCGCCCCATCCACAATGAAGGTTAAGGTTATCGCTCCACCAGAGCGTAAATACGCAGTTTGGATTGGTGGTTCCATCCTTGCATCCCTCGCAACATTCCCACAAATGGTTATTACTCACGAAGAATACAACGAAGCTGGTCCAAGCATCGTTCACCGCAAGTGCTTCTAAAGTTAATATTCTTTAAAAAAAAAAAAAAAAAAAAAAAAAAAAAAAAAAAAAAAAAAAAAAAAAAAAAGGGGGGGGGGGTGGGGAAG
TRINITY_DN9692_c0_g1_i1	137.245	-2.34117	8.9e-22	Transmembrane amino acid transporter protein	AGGAGTTGCGCAAGATGAACTTTCAAATCAAAAAATCGAAAAACGAAATACAAAAAGAATTGTTCGCCATCGAAAACCAAAATCTCATCTAGAAATCAATTCTTTTCCTGTTGCTGATTTTGGAAATTTTGATTCTCTTTCTTCTTCCCTTTCCCATAAAAATGAAAAATTTTCCACAAAATCTTCAACAAAACAGAATTCCAAACATTCTCCTCCCCACGAAACAACAAAAAAGATATCTCTAAGATTAGTGGAGCCACCCTTTCAATCCAATTCATCTCGAAAAACAACAAAATTGACTCCTCTTTCAAATTCTGACTCGGATCTTTCTGGGGTATCATACTCATCAAATATTCAAACTAAATCCGCTCTCAAAAGTTTAAATACAAATTCAAATGT…
TRINITY_DN38716_c0_g1_i1	318.511	-2.33706	4.04e-12	Lecithin:cholesterol acyltransferase family protein	CAAAAATGAAAGTTTTAATCAACATGAGGAAATTACAGCAGAATTCGATCTAATTAGAAATGTTCTGTATGGTCTTAATAATTGTAAACGTTTCGCTACTCAAAATTTCAATATTTAATTCCTGGAAATTCTTAGAATAAAAGTAATTTCTGCGAACAATATTCTGAGAATAAAAGGGGATTGTGAGGATTAAGTGTTTTCTGAGCACAATTCAACCCCGACATTTGACCATGTTTTCCTTAATGTTTTTCTATATCCCTTTCATGCGTTCACTCCAGCCACTTTTGCTTGTTCCCCCTCTCTATGGAACTCAACTTCATGCAACATACAGTAATATTTCAGATCTTTTATGGTACTGTCCAAAGAAAATGGACGACGAAATTCTTTGGCTGAAGCCAA…
TRINITY_DN3090_c0_g1_i2	3774.17	-2.33658	4.51e-103	Uncharacterized protein	AACGTGCTCGACCCACTGAAGCATCATAACGTGCTTGATCCAATTTGAAAATAAAATCGATCAGTACTTCAAATTCCAGAAACAAACATTCAAACGTTTCAAGCCAGCTGAGCTCATTAACTCCAATGTTCTCTCTATTTCTTGCGTTAGGCTCTTCAAAAAAAATACCAGTAAGAGTAAATGAAACTTGCGGAACTATTCCTTGTGATGGCTGGTGCACTACAACCCGTTTTTATGGTGATCCACTTTGCTTGGCTCCGAGTTATGGAAATTGGTGCATGGGTGCACGTCCATATTTTTGGATTGTTTGGGTGTGCTGGTGCATTCCTACTATTATTGCTCTTCTTTTCTTACCATGTGAAAGAGCATTTCATCCAGCTTTTCAAAACTTTTTCCAAG…
TRINITY_DN28226_c0_g1_i1	184.503	-2.33024	3.51e-11	Uncharacterized protein	AACGAATTCATCTTACAAAAAAACCAAAAAGACAACTAAAAAAAAGGCAAAAAACACAGAAATTGGTGCAGGTTCGGGAGTTGTTCTTTTAATTGTTCTTGTAATTATCTTAGTTATCTTTTGTATGCATAACCAAAAAATGAAAGCATTGCGTAGCAAAATGCCATGTGCATGTTGCCATCCGAAAGCGGCACCGGTTCAAAACGGTGACAATAACAATCCCGCTCAAGGCGGGACGACAGTGTATTCTCCTCAAACAGGAGGTCAGCCAATACAACCTTATCCTCAAGGGTACCCTCAAACGAATCCTCAATATCCACAACAGCAGCCACAACAAGCATATCTTCCAAATAATCAACCAAACCTATACCCTTCAACCGATCCCCAATACGACCAATT…
TRINITY_DN10759_c0_g1_i1	282.511	-2.32736	8.96e-19	Uncharacterized protein	GTTTGAGCATTAGAATGACTCGAACACCACTATACACAATTTCATTTGAGGACACTGACATAGAAGAAGAAAGTGAAGAAAAAGATCCCGAAATTGTTAGTGAAGATTCAGAAAGCAGTGAAAAAGGCGATGCATCCATCAAGGAACTGGTGGTTCACCAGCCAAAAGCTCCTCAAAAAAGAGGGGGAGCCAGTCCAAGAGGAAGACCATTAAGAAAAAGGGCCCGTGGTGGTAAACGACCTGTAAGAGGGCGTTCTACAAAACGAATTGCAAACAGAAATTCTGAAAACAGAAACCAAATAGAAGAAAAAAATAACCTTGATAATAACACAAATGAGGAAACACCTGACATTCAAGTACCAATTCAAAATGAAGAAGAATTTGAAGATGAACATAATC…
TRINITY_DN455_c0_g1_i3	376.838	-2.32685	1.98e-22	Uncharacterized protein	TTTGGGCTGAAATATTTGAAAAAGAATTGAAAGAGCAAGATAAAAAACAGCGCATTTTCTTTAATGAGCGATCTCTGGGTCCATATTCTTGGGAAAACACAAACAGAACTGCCGGGCCCTGGAGCATATTCACCAGAAAATGGAAGCCAACCAAGTTCTCCCTCTTTTTCAATGAAAAGTCGACATGAAATGAAGGAAGAAGTTAATCAAGCTCCTTACAGAAACATTTCATCACCAAATGATGGCCCATCATTTACAATGAAAAGCCGTCCTCCGGAACCCAAAGGAACTGAAACTCCAGGACCCAATTATGTTCCACCACCAATTGGCAACGATTCTCCCAAAGTTGCGATGACAGCACGCCATGAAGAACCAAAGGACAACCGTCTCTCCAACCCT…
TRINITY_DN30081_c0_g1_i1	2293.54	-2.32122	1.06e-68	Lecithin:cholesterol acyltransferase family protein	CGATCTCTGAGACTTAGGAGGTATTAAATTTTTAAAGGTGAGTTCATTTTCATGTTTTCCGCACTTCTTAAAAGTGTTTCTCCTCTCAGACCTGTTATCATTGTTCCAGGTACTTGTGCATCGATTTTATATGGAACATTATCAAAAACAAAAACATGGTATTGCCCAAGAGCTAAAAGAAGCCAAATGTTTTTAGGATTCCCCTACTTTTTACCTCCTTACACAAATTGCCTTGTTCATTCTCTCGAAATGGAAATTGATGAATCACAAGATCAATTAAAAAATGCTGATGGAGCTTTCATTTATTCGAATTCAATGGGCGAACTAGATGGATTTAACTTTGGTGAAATCATCAAAGGTTATCCATTATTTAATCCATATTCCAAAATTATTAAAAAC…
TRINITY_DN11783_c0_g1_i1	181.665	-2.32007	6.36e-24	Pirin	ATTATGATGAATAAAGTAATTGACCGTGCTGGCTCACGCGGTCTTTCCAAGATCTCATGGTTAACCAGTTATCATACCTTTTCTTTTGATCAATACTACAATCCCAAACGAATTGGATTTGGTCTCCTCCGTGTTCTAAATGATGATGTTGTTCAACCAAAAAAAGGTTTTGGAATGCATCCTCATGAAAATATGGAAATTGTCAGTATTCCTTTGTCTGGAGCACTTACTCATAGCGATAGTGAAGGAAATTCAAAAACAATTTCTTGGGGTGAAATACAAACAATGAGTGCTGGAACTGGCATTATTCATAGCGAATTGAATATTAGCCCTAATGAAAAGGTGAATTTTTTACAAATTTGGATAAGACCTCAAGAAAAGAACTTAAAACCAGATTAT…
TRINITY_DN300_c0_g2_i1	7725.66	-2.31959	1.62e-147	Uncharacterized protein	GGAAAAAGTTCTTCTTCTTCGTCATCTTCATCATCCTCTTCAGGTAAAAAAGGAAAGCACGGAAAGGTTGGAAAGAAGGGTGGTTATAAGGGCGATAAGCATATGAAAGGCGGTTATCCACAACAACCCGGACACCATGGATGTCCACCAGGTGGATGCTTACCAGGAGCTTACCCACAAGGCGGATACCCACCAGGTCCAAAACAAGCCTATCCACAAGGCGGATATCCACCAGGTCCAAAACAAGCTTATCCACCAGGTGGCTTCCCTCCTCCACAAGGACCTCCCCCTGGATATCGCCCACAACAAGGCTATCCCCAACAACCACAAGCTGGCTACCCACAACAACCAGGTTATCCACAACAACCAGGTTACCCACAACAACCAGGCTTCCCACAG…
TRINITY_DN33539_c1_g1_i1	1230.82	-2.3176	9.17e-70	Uncharacterized protein	TGAAAAATCGTCAACAACAAGAACGACAAGTTTAGCGGTTAGACCACTTAATTTCAATGAAGAGTTACATAGAAAATAAAACGATGATTAGTCCACTTCACTTTCATGTCTGGAATTATTGCCAAACCCTTCCGCGGATACGTTCCACCTCAAGAAGAGATTGGAAACGTAATTGCTCCACCATACGATGTTATGTCTCGTGAAGAGGCTGCTAAAATTGGTGAAGAACGTCCAAAATCCATCATTCACATTACCCGCCCAGAAATTGGACTTCCAGATGCTGAACCAACAGATGACCGTTGCTACCAACGTGGTGCCGATCTCCTTCGTGAATGGGTTACCAAGAACCTTCTTGTTCGCTCTGAAAAGCCATCTTTCTACGTTTATCGCCAAACTCTT…
TRINITY_DN47623_c0_g1_i1	172.265	-2.31457	2.59e-16	Uncharacterized protein	ATTGCATTGTTTGGTGTGCTTGCTGTATCCATTACAGGAGGATGGGAACGTATTGAAACTAGCTCTAAAGAAGTCACAGAAGTTGCGTCCTATCTTGAACGTGCTGCTCCCGCATTTTTCAAAGAACTCAGAGATGCTGACTTTGTTTTCGAAATTAATTCTGCCAAAATCCAATCAGTGAATGGGTACAATCTTCGTGTAACCTGCAAGGCTGGTCAAGAAGTTTTTTCAATCACTCTTTATAAAGAATCAACTGCAACAACTTCCTTTGTTACTGAATTCCAATATATTCCTCCAAACGGTATACCAGCTGAAGGCAGCTGGAATTGGATTGATGTTGACCAATTTGATCAACAAGAAAAAGAGAATTTTGTTAAAACTGCACAAGCTAAGTACCAA…
TRINITY_DN925_c0_g1_i2	166.151	-2.30886	1.73e-15	Uncharacterized protein	ATTTTCTCCATGCATGAATCCAAAACATTGTTTCGTACAGCCCCAGCACCTCGAAAGCATTCTCTCACATATAGTACCTATAAAAGGGCTGTTCATGAACCTTCTTTACCTCCTTTGACTGAACCAAAAGATATATATGTTATGAGCTTTGATCCATTAGAAATTTCCAAACGAAATCATTTTCTTGTTCCCTCCAATATCAGAAAACGTGCTTTTTCTCCACCACCTTATCCTCAATCTTCAATCCAACAATATAAAATTGTATTGCATATTTTGGAAAATTGGGGGCATCCCTCTTTAATAACTACTTCAAGAATTGATATTATTGGGAGTAATAGAATGCCAATTCATGTTGATTCAATTATTCCTCTTTTTTCCAAATATAAGTCCGATCTTTTA…
TRINITY_DN43501_c0_g1_i1	1022.47	-2.30606	1.06e-40	Peptide-methionine (R)-S-oxide reductase	TTCTCCTTGTAAAACATGGACCAAAGCCAAATGCCTCCACTTACCCCCGAAGAGAAAGCCGTGATAATCAATAAGGGAACAGAAAGAGCTTTCACTGGGAAGTATACTTCAACCAAAGAACAAGGAATCTATGTTTGCAGACAATGTGGTGCTCCTCTTTATCGATCTGAAGATAAATTTGATTCTCGTTGTGGATGGCCTTCTTTTGATGATGAAATTCCAGATGCAGTCAAACGAACAACAGACGCAGATGGCCAAAGAACTGAAATTACTTGTGTTAAATGTGGTGGGCATTTGGGACATGTTTTTAAAGGAGAAAGGTTAACAGAAAAAAATGTCCGTCACTGTGTGAATAGTGTATCACTGGTCTTTAAGCCACAGTAAAAAACAGTGGTCCCT…
TRINITY_DN14605_c0_g1_i1	177.164	-2.29791	2.08e-25	Uncharacterized protein	ATCGCATTTTGGAAATTTTGTTACTCAGGCTGAGTAAAGGGATTTTTACTCTGGGAAATTTGAAAAACGTGTATGTTTTACATGCCGATGGCTTTGTTTTGACATGTCCCTCCAGGATTCGCCATTGAAAATTGTGTATTCCGATAGGACTTTGTGAATAGAACACCTTTGGACGTTCAGAATTATCAAACAGTTTTTTGGGCTTTTCTGCTTTCATACAATGCAAGAAACCGAAGAAGAATATTCACAGCAATCTGCAATACCTGCTGATAATCGAGGGAATCAATTAAATAACGGAAAAAAATACCCACCTGATGGCAAATCAAATTCAAAACATTCTCAAAGATTAAGCCGCGTTGCCCGATTTATTTGTGATCCAAATCAAGTTCTGCTTGGTAC…
TRINITY_DN33998_c0_g1_i1	159.713	-2.29654	2.41e-17	SH3 domain containing protein	GGAATTTTAAAGTTCCCGAAAGTTCATCGGAACAAAAACACCAAATATTCGATAACAATTTCGATCATCCTATTTAAAAATTCTGAGCATTAATGTATATTGTTCTTCAAAAGTATTGAAAATCAAATATAACCAATGTGATTCATTTTCCACAATGAATTGCTTTCTTGACCTAAGCAGACCAGAATTAGAAGAAGGAGCGACTCCGAGAATTACTCAAAAATATCATATTAGTTGCACAGTTTGCCCAACAAGATCAAATTATGAAGGAAAAGTTCCAATAGAACCCAACTCCAAAGGAAAGGCATTCCGCTGGAAAATAAATCCGTTGGCAGATCCAATTCTCATCATTGAACTGAGAAAAGCTTCCATTTTCCAAAAAGATGAAGTAGTTTCAAT…
TRINITY_DN19163_c0_g2_i1	134.525	-2.29468	1.13e-16	MatE family protein	AAATAATGGATGCAGGTTTCCAAACTGAGGACTTAGAAACACATTTAGTTGACCAAACACCTGCAGAAGCCTCAGGAACATCACACCAAGCCAAAAACCGGAAAGAAATCGAGCGTCTTGCAGGAAGACCTCCATTAAGAACTATATTACATTTGTTGATTGGTCCCATTATTTCACAAGTCACTGGAGCTTTGTATGGTATTATAAATCAAATTTGGATCTCCAGGGTTATTGGTGAAGTTGGTCTTGCAGCTGTTGGAGTTGAAATGTCACTTGAAAATTATGGAAGAGCTTTTGGGTTCTTTATGATGATTGCTGGAAGTTCTCAAATTAGTTCTCTTTTTGGTAAAAACAAACCAGAAGAGGCAACACAAGTTTTATGTGATCTTTTACGTTGTG…
TRINITY_DN11571_c0_g1_i1	202.913	-2.28638	3.03e-20	Uncharacterized protein	CAAACCACAACCTAGGTGGGTCCATTTTTCAAACTGATGATTTGAGCAGGGAGTCATTGTTACTTTTGAAACAATTATTTTTCGATTTTATAAAAAGAGCTTTTCCCTTTTATATTTTTAGATATCTATTGGATCAACAGTTTCGCAACTTTGGAAGCAAAAAAGTGCATATTGAAGCGCATACTAATTATTTTTAGATGGTTCGACAACAATCGAATCTTATCCATTTTTTCATGGTTTTCTCCTTCCATCCTGAAGTAATATTTTCGAAATATTTCGGAAACAAACGCTAACAAAGGACATCACAATTGAATATCAAACGCTAAAAATTTTATTTTCTGAATTTTTGACATGGAGAGAATTCCTTTCAACTTTTAAATTTACTTTATCATGGGCCAA…
TRINITY_DN28916_c0_g1_i1	8173.03	-2.27706	6.13e-231	Glutathione peroxidase	TGGGAAATCAAGCATCTTCTACAGAAGAAAATCTTCCTAAAAGCCTTTATGGGATTGAAGTTGAAACAATTAAGGGTGCAAAAACAACCATTGGTGAATATCAAGGAAAAGTTATCATGATTGTGAATATTGCAGGCAAATGTGGTTTCACTCCCCAATTGGAGAACTTGGAAAAGATTTATCTTGAATACAAAGATAGAGGCTTTGTTATTCTTGGATTTCCAACAAACGATTTCATGAATCAAGAGCCAAGAAATAATGAAGAAATAGAACAGTTTTGCTCTCTCACCTACAAAGTAACATTCCCACTCTTTGCAAAACTTGTTTGCAAGGGAGCAGGACAACATCCTTTGTATCAATTCTTGACATCAAAGACAACCAACCCAAAGTTCTCTGGTG…
TRINITY_DN573_c0_g1_i4	31033	-2.27329	2.26e-127	Actin (Fragment)	TATCCAAGCCGTTCTTTCCCTTTTCTCCTCTGGACGTACCACCGGTATTGTTTTCGATGCTGGTGATGGTGTTTCCCACACTGTTCCAATTTACGAAGGTTACTCCCTTCCACATGCCATCAAGCGTCTCAACCTTGCCGGTCGTGACCTCACTGGCTGGATGATGAAGCTTCTCCAAACCGCCGGATATACCTTCACCACCACCGCCGAAAAGGAAATCGTTCGTGATATCAAGGAAAAGAAGGCATACGTTGCCCTCGATTACGAAGCCGAACTCCAAAAGGCTGAAACCTCTGAAGAAATCAAGGTTAACTACGAACTTCCAGATGGTCAAGTTATCACCTTCGGAAAGGAACGCTTCCAATGCCCAGAACTCCTCTTCAAGCCATCCATGAACGG…
TRINITY_DN7908_c0_g1_i1	2047.44	-2.26978	1.27e-99	Actin	CGTCCAAAGTACATGCAAACTGTTGCTGGTGGCCAAACAAAGACTGCTATGTTGGTGATGAAGCCTGCGCAAAAGCTGGTATTTTGATCCTCAAGTACCCAATTGAACACGGTATCGTCAACAATTGGGATGATATGGAAAAGATCTGGCACCACACTTTCTACAACGAACTCCGTGTTGACCCAGCTGAACATCCAGTTCTTCTTACTGAAG
TRINITY_DN42721_c0_g1_i1	2291.4	-2.26966	2.15e-124	MatE family protein	CAAGAACCAGTGTTTGTCTTCAAAAATCTACAAATCTTTGGACTTTGGACCTTTGAGATCTTTTTCTTTGCATGCCTCTGGTTAGATCTCAACTCCTCCAAATCAACACATTAATATTTTTGGGCTCCTGGTGGATTTAGATCTATCTCACTTGTTCATTCAATGTAAGCCTTGAAAACAAAATGGAAAGAAGAAAAAATCTTCAGTTTCCTGCGAAATTCAACGGGATTCTGGCAAATTTTCAATGAATTCAGGGTAATTTCTTCGCGGCACAAATGAACCGTTTTTCTCGAAGAATTCTTTCTGTGGGTTAATTATCGTTATCGGATTTCCTCAAACAAATTTTCAATAGCAAGAATTTATTATCGTAAGGTCAAGGAAACTTAATGATAGATCAGG…
TRINITY_DN27852_c0_g1_i1	1820.47	-2.26299	9.6e-86	XYPPX repeat family protein	TGCAGCTGAATATCCGCATTGTTGAAGCAAAAGATATTGCTAAAATGGATACCATTGGAAAAAGCGATGCTTACATCCAATTTGGAATGAATGGAAAGCTTGAAAAGAAGACAAATATTGTCAAAAACAGCTTAACTCCACAATGGAACGAAGAATTCCAAATGAATGTCACAAACCCCGTTGCTGATTACATCCACTTCCTTATGAAGGATCATGATGTCGCTTTGGATGATATTATGGGCGTTTTAGATGTTTCGGTTTCCTCCTTACCAGTTGGTGTTGTTGTTGACTATTGGTATCCAATGCAAGCAGCCGACAAGGTTAAGAGAGGTGGTCTTCTTCACTTGCTCTTACAAGTTGTTCCACCAGGTGCTCCAAAGTTCCAAAATTGCCCTGCAG…
TRINITY_DN3779_c1_g2_i1	176.042	-2.26178	6.35e-18	Actin (Fragment)	ATGGATGGCTTGAAGAGGAGTTCTGGGCATTGGAAGCGTTCCTTTCCGAAGGTGATAACTTGACCATCGGGAAGCTAGTATGTTATCCATTTTTGGATCAAGACCTTTATTTTCCTAATGTTTTATCAAATTTTTTCGTTTCTGCTTCACACGGTGTTTTTGAACTTGCAACTATGGCTCAAAGCAGTTTATCTCGCTTTTTTCCAACGATTACAACCTTATTAACCCAACTTTTTACAAAAACTCTCTCTGATTCACTAAATTCCACTAATTCTACTAACTTAAATAACCACACTCTGTTCCAAAGTAATTTCACTCAAAAAGAAAAAGATCAAATAAATTTGGATAATCCCGATCTTTT
TRINITY_DN43328_c0_g1_i1	28268.1	-2.26152	1.09e-120	6-phosphogluconate dehydrogenase, decarboxylating	CGATCTGCAGATTTATGTGTTGCAGGACTTGGAACTATGGGCAGCAACATCGCTCGCAATTTTGCAAATCATGGATTCAAGGTTGCTTTGTACAATCGAACATTTGCAAAAACACAAGCTCTTCTTGATTTAAAGGAGACTAATAACTTCATTGCTACAAAGACTCCAGAAGAAGCGGTTGCTAGTCTGAAGACTCCGCGTACTATATTGATAATGGTGACAGCAGAATATGTTGATCCAGTTTTTGCAGAGTTTTTAAAGCTTCTCAAGCCAGGAGACATTCTTATTGATGGCGGAAATTCTCATTGGAAGGAAACTGATCGCCGCCAGAAGATTGCTGCACCTACAGGTGTTAATTTTATTGGAATGGGTGTTTCAGGAGGTGAAGAAGGAGCTCTT…
TRINITY_DN43160_c0_g1_i1	830.041	-2.25946	7.75e-60	Uncharacterized protein	CTTTTACCTAGATTTTGTCTTTGCTCAACAAAAGCACACAAAGTGAATGAACGTATGTGCGCCTACCGTAATAAATACTGCAAATGTAATAGCATCAATGCCACAAACATCGGATGATGATGATCTTGATGATCCACCAGAAAAGCCTCCTATACCTTGCAGCAGCCTTGAAGCACGGCGTTTCAATGGCTGCTTTAGATTACCGCCGCAAGAGCTTGTCAAGAAATATCCTAGACCATCTACTCCTCTGGCACGCCGTTTTGATTCTCAAAAACGTTCCAATTTCGTTATGAGTTTTCAATCTACTGGATGCAGATCCCAGTTTCCCTGTCCAATGCTTACAGTTGCTGACTAATTAAAATTTGGACTACTTCTTAAAAAAAAAAAAAAAAAAAAAAA…
TRINITY_DN35285_c0_g1_i1	119.185	-2.25893	2.9e-16	Uncharacterized protein	TCAAATGGTATCGAAGCTTCATTTTTTGCAATGTTCTTCTTGTTTTGCTTCCAAGGATTTGCTGAAGAAAAGGGATTATCCCGTTACAGACCCACAAGATCAATCTCTTCACCCCTTCCAACCAAAACACCCTCTCCAACCCATACTCCAAAAGCAACTGAAATTCTAACTGATTACAATAAGGGTTATCAAAAAGGATTTGATGATGGATATAAGAGAGGCCTTGCTAATAGAAAAGCATCTCATTCAAATGATGATGATTTTATGATCCCAAAATCTTCCCACGATATCCTTGAAGGTATTGTTCTTTTCGCGTTTCCAATTTCATTCTTTGCAACCATGATTTTGTTCTTTTATTGGTGTGCTTATGTGTGTTGTGGTTTTTCCCAGAAAAAACAT…
TRINITY_DN49165_c0_g1_i1	284.346	-2.25819	5.14e-11	Uncharacterized protein	GAAGAACATAATTACACCTCAAATTTCCTATACAGCTGAAAACAGTGAAGAAGATTCTTTTTCAGAAAATTTTGTAATTGTGTTTGATGACACAACCGAACAATCTGATGAAGATGAGGCTCCAATTGGAATTGGAGTTCGACAACCTTCTTTCGTGAAACTTAAGGGTGAACCAATCCCTAAAGGATTTGACAATATCGAAACGCTTCAAAGAGAAAAACCACCTCTCCGCGTTCGTCCTTTTATTGATGATAATGAATCAAATAATCAAAATATTTGCGAACTTCTTGCCAAAAGAAATGCTAAAAAATGGCAAGAAATGGGATTCGATCCTGATGCCATTTCTAGAACTCTAAATAGACAAAATACACAAAATGATATATCAATTTCCAAACTTCC…
TRINITY_DN33583_c0_g1_i1	1217.4	-2.25448	4.71e-99	14-3-3 protein 8	ATTTTATAATCGAATGGCAGAAGAACAAATAGAAAACCAAGAGGAAATACAAAAGGAAGAAGAAATTCCACGTGAAGATCTTATCTTCCTTGCACATGTGATGAGGGATCAGGAATGTCCTGAAGAAGGAATCAAATATTTCCAGAGAGCAATAGAAATTGACCCTCATTTAACAGAGGAAGAGCAATTGTTATTTGCTGCTCCATACAGAAAGATTTCTACACGTATTCGTGAATCTCTCTCTCATGTTTCAGAAATTTACCACAGCGAAGTCACAGAAACCGAGTCACAAGCCACAGCATTGAATGTTCTACGTAGCGATCTCATTGGACAACTCCTTAGCCTTACAAGCGATATCTGCTCAACTGTTACTGATCGTTTGTTGCCTAATTGCGAAAA…
TRINITY_DN1502_c2_g1_i1	384.76	-2.24678	1.06e-47	Ankyrin repeat protein, putative	CACAAATTTGAATGGGATTGCATGAGTGTAGCAGCATGCTTTGGAGAGTATAAAATGATCGAAATTCTTGAAGAAAAAGGAATTGATAAAAGAAACAATTTAAATGTTTGGGAAGCAGTTGCATTCACACACAGAAATCACTTACTCAAGCAATTGATTTCCCAGAAAGGTGAAATCCCAATTTTGAAAGAATGTTTAAAGAAAGGACTAGAGGGAGCCGCAAAAGGAAATAATTTGGAAGGATATAAATTGTTGATGAAACAATTGACTGAAAAAGAAAAATCAAATGTTTTAAACGATTTATTGATAAACACACTTGAATATGATCAATTCCAACTCGGAAGATATTTGGTTTCAAAAGGAATAGATCTCAAATTAATTTATAAGAGTGGAAACACA…
TRINITY_DN35919_c0_g1_i1	372.28	-2.24428	2.8e-20	Uncharacterized protein	AAATCATTTAATAATATCCATGGAACCATCAACACAACCTCTTCCAAGCTTCATTCAAGCAGACCTCTTGGCTCCAGTGAGCCTCGAAGAACTCCAAGACTCCTTCCAAGAAAGCAACTCTTCTGATCAAAATGAAAGTGGGAATTTGAATCAAAGAACTATAAATAGCCTTCCGAGATCCATTGACTTCGAAAGGGAGCGCATGAGGTGGGCTCCAGTTCAATTTGGCCAATCAGAAGAGCCTGTTTTTCTTGAAAATTCACAAGAATCATCAATACCACCAGTGACCATTTCATTTCAAAATATTCATTTTGTTCCTCGTCGTACACGCAGCGACCTACCGCGTGAGGGAGCGGGTGTTACTTACTTTAATCGTGACATTCCTCTCCAAGATTCTGG…
TRINITY_DN4862_c0_g1_i1	123.153	-2.24419	2.73e-15	Uncharacterized protein	AAAAAATGAACACCTGGCTCATTTCCTTATGTTTCTTTATCCAACCTGCTTACAGTGGCATTTCTCTTGATGGAATCAGTTATTACAGTGGCAGATCTGAGAAATTTACTGTTTATCCAGGAAAATATAAATTTTCTTGTTATGGTGCCCAAGGAGGATCTGGTTATAATAACGGTCAAATAGAATCAGTCGGTGGATATGGTGCTATTGTTTCAGGAGATCTTTTACTCTCAAAACCTACTACTTTTATTGCTTTTATTGGTGGCCAAGGAATTGCAGACGTTCATGGGGGCAAAGATGGTGGCTGGAATGGTGGGGGTAAAGCTGGTACTGATACTGATATATCAACTGCAAATGATGGTTCTGGAAGTGGTGGTGGTGCTACTGATATTAGATTAA…
TRINITY_DN12563_c0_g1_i1	165.591	-2.24329	1.87e-16	Oxysterol binding protein	ATCATAGGGCGCACATTTAAATGTTTTCCATTCGAGAAGCAGCACCAATCCTCGAAAAGGGTCCCGTAATGGGCACCATCAAATCAACGCCAATATACAATACTTCATATACTGGCTTTGGTTCCCAAGAGCTCAAAACTCCAGATGCCGATTATGCTGGAGAAAGGCAAAGAGCAATGACAAAAAACTCCAAAGATGGCGTTCAGCCAATGACACCCCAGGAACTTGAGGAAGAGCGTGCACTTGATTGGGTACTTGTAAAAAAGTTCACTATGAACATTTTCAAGTGTGATTTCACTTCTTTCTCTTTTCCTGTTGGATTCTCCGAACAGCGCTCTTTCTTAGAACGTACAGCTGATTTATTTACATTCCTTGCAAACACTTATGCAGAAAGAGCTT…
TRINITY_DN42520_c0_g1_i1	1699.51	-2.24243	2.76e-112	Uncharacterized protein	CCAGCCCATTTTCCAAAGACACCAATGTTCTTCATTCTTTTTGTCGAAGCCAGTTCTAAGCTCAAGGGAAAGTTTCTCCAGAAGTTGCATGAAGACAGTGCTGCAAAATCAATTTATGGGCATTCAACATGTTTTGCTCCAAAAATGGACGTTCTCTTTGTTGGAGCAGAATATGAAAATGTTACCCAAGATGGTACCACAACACCAACTCCACGTATGGGAGCAGTTTATATTTATAAATATGATTCTTCCAAAAGTGAATATATATTAAAGCAAACACTGCATCCACCAACCGATGCCACCTTAAAAGCAGAAGGAACAAAGACGAAGGAAACCGCTATTAACAAAGGCTGGGCTGAAATTCGCCAAATGGGAAGCTTAATGGCTGTTTCTGAAGAT…
TRINITY_DN1143_c0_g1_i2	397.168	-2.23593	2.29e-44	Uncharacterized protein	TTTAATATTGTTACACCAGTTTTTTTATCTTTCTTTATCGATTTTCCAGTATATGTCATTATCCCTATTTGAGCAATAGCATTTGCATGACCCTGAGAAGCTGCTTTTTCATACCATATTTTAGCTTCTGGTAAATTCTTTTTAATTGAAATTCCCAAATAGTTTAGATTACCCACGCAATACATCGCAGGAACATAACCAGCATTAGCGCTTTCATAATAATAACTCACAGCCTTTTGAACATCTTTTGTACAACCTCTTCCATTTTCTAGCATAACAGCTAAGCAGCATTTGGCTCGAATTGACCCTTTATCAGCACCTTCCTGGTAATATTTTACAGCATTCTCTAAATCAGGCTCAGTACCAACACCGAATTCGCATGCAGCTGCAAAAGATACT…
TRINITY_DN47535_c0_g1_i1	483.699	-2.23355	2.98e-42	Uncharacterized protein	CTTCATTCATTTATTACAATGGATTGTACAATGAACAAGAAGCATACCAAGCCCACAAGATCCAAGTTTGATGAAACCGAAGATCGTTTGTTAAAGGCTGTTGTTTCACAACTTGGAACAGATAATTGGAAAGCAATTGCAGAGAAAATGGGAGGAAGAACAGCTAGACAATGTCGCGATCGTTGGAAGCATTACATCAGTCCACAAACCAATACTTCTGATTGGACATACGAAGATAACCAAAAATTACTCCAAGCATTCCATCTTATTGGAAGACATTGGGGGGTACTTGCAACACTTTTCCCTGGAAGAACTTCTGTTGGTGTTCGAAATCATGTGTGGAAACTTCTTCGGCCAACTTCAGAAAAACAAGATTTTTCCAACGAATCATCAAATGAA…
TRINITY_DN863_c0_g1_i6	30315.2	-2.23186	2.38e-104	Peroxiredoxin-1	TTTTTTTTTTTTTTTTTTTTTTTCATAATGAGTTGCTGTGCTGCAAAAGCTCCAGAAGTTGCCAGAGTTGGTCAACAAGCTCCATGTTTCAAGACACAAGCTATCTTCCCAGATCTTGATTTCAAAGAAATCACTCTTTGCGATTACAAAGGAAAATGGGTTGTTCTCTTCTCCTATCCATTAGATTTCACATTTGTTTGCCCAACCGAAATTATTGCCTTCTCTGAAGCCTATGAAAAGTTCAAGGCTATCAATTGCGAAGTCCTCGGAATGTCTGTTGATTCCTGCTTTACCCATAATGCTTGGATCGGAACCCCACGTAAAGATGGTGGTCTCGGCCCAATCAAGTATCCAATCATTGGCGATCTTGGTGGCAAGGTTTCCAAGGCTTTCGGCTTT…
TRINITY_DN9870_c0_g1_i1	121.245	-2.23114	4.08e-11	Surface antigen BspA-like	TTACTCTTTGCTTTATCCTTAATCAATTATGATCCAGTAGGTAGTACCCTTTCTATTTCAGGTGATGGTGAGGTTGAACAATTGGGTGTAAGACAAGGTAATTATCGTGCTTATACCAAAATTACCATTCAAGCACCAATATCTTCCATTGGAGCTTCTTCTTTCGCCAACTGTGATAGTTTGCTCACTGTTGTAATGCCAGATACTATCATCAAATTAGATGAATCCTCATTTTCCCAATGTTTGTTATTAAATTCAATCAAGATAAGTTCAAATATTGAAAGTATTGGTAATAATTGTTTTTACCAATGCAAGGGATTGAAAGAAATCACATTTGGAGATAAAGTAAAGATATTAGGGGAAGGAATATTCCAAGAGAGCACAGAAATAGAAAGAGTA…
TRINITY_DN991_c2_g2_i2	266.773	-2.23013	0.723	Neutral alpha-glucosidase AB	GTTGTATTTCAATAAATGCGAAGATTTGCCTTGGAGCGCAAACAATATCAATGCAACATTTGTTGCAGCAGCCGATCCACAGACTTTTGTCTTCGAAAACAATGTTCTTGTTGGACAAATTGCTGAAAGAGATCTTCATTTCCAATTGTATGCTTTAAAAGCAGGTGGATATCGTTTCCGAGTTGACCCTATTTCCCAGGAAGGTTTTGAAAGATATGATCTTTCAAAAGAAGCACTTATTATTGATCAAAATGTTTTAAATGACCGAGCCCCTCTTACGTATAGCCTTGATTCCACAAAAGCAATTCTAGTAAATACGGAAGCCAATCAAACTGTTGAAATTTCCTTTGTTCCATTTAAAATCGACTTTTACCAACAAAATAAACTTACTCTTACCTT…
TRINITY_DN1450_c0_g2_i1	191.8	-2.22569	2.14e-09	Uncharacterized protein	CTGAAATCCATTTTTTTCCCCAATGCTCACGGTTACAGTCATTGAAGCAAAAGATGTTCCAAAAATGGATATCATTTCCCAGTCAGATCCATATGTTCTTCTTTTTTTAACGCAAACTAAGACCATTCAAAGAACTCGAACCATTAATAATTGTAAAAACCCACGCTGGAACCAAACTTTTCGATTTTCAGTCCAAAACCCAAACCAAGAACTAGTTTTAACACTTTATGACGAAGATACTTTTAGTAAAGATGATCTCATCTCAGAACTTCGAATTTTGGTTTCAACTTTATACAATACTCCTGCAAGTGATAATTGGTATGAAATGAACTCCAAATGTAAGCATAATAATGGTGGGCAAATTCATCTTAAACTTGAATTTGAATCACCAAAACAAGG…
TRINITY_DN4970_c0_g1_i1	3822.98	-2.22274	5.81e-102	Ankyrin repeat protein, putative	GGCTTGCTGTGGTTCATTGGAATACGAGCTAAATTCTTGGATGAAAGCAGAGAATATTGCGTTTGTTCCAAAGAATCTTGTGCTGTTGACTGTACGGAATTTGGTATCCAATTTCTTCAAGAAAATTTGGTTCATGACTTGACTATTATACCCGAAACTGCAAACATATACTATGCTATAGATGCAAAAATAGTTTTAACTGCCTATACTGTTACATCATGGAAAATTGTTGTATCATCAAAACATATTTTCTATGGCAATGATTTTTCCACTTTAGAATGTAGCAAAGATGGGCTGATTGTAAACTCAAAGTATCTTATCGTTTCTGGTTCTCTGATCATGTCTCCCATTCTTAATAGTCCTTCATTTTCATTTTCATATTCTTCAGGTTGGTCTTCT…
TRINITY_DN23792_c0_g2_i1	142.832	-2.21875	3.64e-16	Uncharacterized protein	GAACCAACATGTTGTCCATTTTCATGGGACAACTGATACATTCTTCGAATCAAACCCATGCATTATTCGGTGCTTTCAAGAAAAAACATTTGGAAATCCCCGAGCATTTAATATAATTCAAACAGAATACCTTTCTCAGTTTGAAATTGATGGTCCATTTGTCGTTCCATTTAAAGCTATCGAGGTTCTCCCAGGAGTGATTCGATTACAAAGAGTGAAAGTTCCTGGAATTCCATTAACACAATATATTGCTGAAAAAGGGCCTCTGCCTCGAAATAAGGGTCTTAAAATTGCTTTTTGTATTGCTCAGGCTCTTAGCTATCTTCACGGCTGCGGTATAACTCTCCAAAATCTTAAACCTGAAAACATTATTATCACTCAAAACGAGATGGCATTCCT…
TRINITY_DN5312_c0_g5_i1	160.883	-2.21428	3.98e-17	Uncharacterized protein	AAAAACTTGGCGCTTTAGATGAAGAAACTGCTAAGATTTATACTCGTCAAATAGCATTGGCTTTGAATTATTTGCATTCTTCTGGTATTATTCATAGGGATTTAAAGCCAGATAATGTTTTAATAGCTGCTGATGGAAGATTAAAGTTGACTGATTTTGGTTTATCTCATATTGGTGTTGTTAATAGACAATATACAATAGAAGAACCTGATTTAGAATCATCTGATTCTTTTGCTGGTACACCTGATTATGTTGCTCCTGAGATTGTTTTATCTCGTCCTCATTCTTATTCTGCTGATGTTTGGTCCCTTGGCTGCATGGTTTATGAATTTCTCTTCGGTGTTCCTCCTTTTCATGGCTCAAGCGAACGTGAAACCTTTGAAAAAATCTGCCGTTGCA…
TRINITY_DN73_c2_g1_i6	138.424	-2.21287	9.41e-15	Unknown function	ACAGCATCCCCATCAATCTCAATGATCTTTGAACCATCACAATCATCATTAGCAACCCAAACAGAAAATGGAAGAACATGGCCAACACAGACATTAACATCAGAAGCAACAGCAACACCAACACCATCCACAGGTATGGGAACACCAGAAGCAACATCATTCACTCCATCCAAATCAGTTTGGGGAGATATTCCGAAACCAACAGCATCCCCATCAATTTCAATGATGTTTGAACCATCACAATCATCATTACCATCACAAACAAGTAATGGAAGAACATGGCCAACACAATCCCCTTCACCTCAAACACCTACAGTCTCAACAGGAATGGGAACACCAGAAGCAACATCATTCACTCCATCCAAATCATATTTCGGAGATATTCCAAAACCAACAGCA…
TRINITY_DN11254_c0_g1_i1	106.619	-2.21105	6.22e-14	Uncharacterized protein	GTGCTTTTTATGGTCCAAACTGATTTAATTTAAACTAAAGCAGCTCCACCATCGCCCTTTTTTTTGATTAAAAGAACGATTGTTAATGCAACGGCAATTCCAATGACAGCAACACCGGCAATAACAATTCCAGCAATTGCTCCTCCACTTAATCCTCCATTGCTCGAGGTTGGGGTTTCCAAAGAGGTGGAAATGGCTGCTAATGATGATTGTGATGATTCAGGTCCATTTACAAATGAAACTTTGACTTTCCCTTTTGCATTACCTGGACCGAAGTTACGGATAAGAACGAATAAATAATTTGGATCCATTCCATCAGGTAAAGGCAATTCAGGTGCGTGGATTTCCATAAGAAAATGTGCAGGACTTCTTGGCATATCGTCAATAGTAATATAAGTT…
TRINITY_DN33870_c0_g1_i1	5243.1	-2.20626	1.16e-126	Aspartate aminotransferase	GCGTTTTTGGAAATGTACCAGTTGCCCCACCAGATGGCATCTTTGGCGTTGCTACTAAATACAATGCCTCTAAGCTTCCCAACAAGCATCTTCTCTCTGTAGGTGTTTATCAGACTGAAGATGGAAAACCATACGTTTTCCCTGCTGTTTCCGCTGCTGAAGATCGCATCATCCACAAGTATCACAAGAACTACCTTCCAATGACTGGATATGCTCCATTCGTTGATAAAGCTCGTGAATTACTTTGGGGACCAGTTCTTCCAAAGATCGCTGACCGTCTTGCATCAGTTCAAACTGCTGCAGGAACAGGCGCACTCTTCCTTGTTTCTAGAATTGCTAAGAATCAGCTTCACTTCCCTGCTGTTTACATTTCCGATCCAACCTGGCCAAACTACAACT…
TRINITY_DN2642_c0_g1_i1	383.962	-2.20578	1.58e-35	Uncharacterized protein	TTCTTTCCGGTCTTGGAAAAGTCATCATGGATTTCGCTAGAGCCCATGAAGAAGAAGAAAATATTGCTCCCTTAATTCCAATTTTGATTTCACTTGGCGGATCTCTTGTTGGTGCACTCCCAGGAATTATTTCGGCAATCCAAGGAAATGAAGAAGCAAATATTGCTCCACTCGTTGCTGCTTTGATTCCAGTTGTTGGTGGATTTGTCATTGATCACATTCCAGATGTTATCAGATTCTTCCAAGGCCGTGAAGAACAAGCAAATATTGATCCTCTTCTTGTTTCTTTGATTTCTTTCTTTGAGCAAATTCCAGAAATTATCACACCCATCCAAGGCCTTGAAGAACAAGAAAATTTTGCTCCCTTAATTCCAATCTTGGTTTCACTTGGTGGATCTC…
TRINITY_DN7249_c0_g1_i1	375.138	-2.20532	1.86e-19	Dual specificity phosphatase, catalytic domain containing protein	GGGATCCATAATCAGCAATGAAACAGAGTCACTTGGAAAACAATCAATTGATGCCATTTGCTTATTTTTATACGCCCATGGACAGCTCACAGCTTTAAAGATGGCAACATTCTTGGAAACTTTCGCCTCTTTAGCTCAAAGCACGATTGTAATTGTCGAACCCTTTAATAAGCAATCCAAAGAGTCGCTTTTCCAAAAGGCTGTACCTCAACCAATTTATTCTCTCTCCGAATTCATTCCAAAAATTTCTATCAATTTTAAAATCAAGAAATTTAAGCGATCAGACTCTTGGGTGTGGATCTTGTTTGGTTCTTCTAGTGATTTTTCTATCTCCAATTGCCCAGAAATTTTTCAATTACTGTCCAATTCAATTTTTCAAACTTCTAATTTTATTTGCAC…
TRINITY_DN11274_c1_g1_i1	107.854	-2.20341	3.23e-05	PTS system, fructose/mannitol family IIA component	ACCTGTGGTGGTGGAACACTATTTGGATAAGCAGGATTCATTTGACTAATTTGATTCCCAGATGGAGGCTGGATATTTTGGTTTGGATATCCAGGGGGGTATTGATTTGGATTAGCATATCCATTGTTTTGTTGCATATTTGGTTGGATATAAGCCTGCTGTTGAGGATATTGAGGAACCATAGTTGGCTGTGGATACGGTTGAGGATTTTGAATGTTTTGTGGTGGGCCGTATTGATTGGGATATGGTTGTCCTGGTTGTCCTTGTGGTTGAAGCATATCTGGCGACCCT
TRINITY_DN38_c0_g6_i1	6553.58	-2.18785	2.26e-89	64kDa iron hydrogenase, putative	TTGCATTGTAATGCTGGCTTCTTTTGGGCACAACTCATTTTCCGGGTTTAGAAATATTAAAGTTACGGTAAATGGAAAAGTTCTTGATGCTAAAAAAGGAGAAACTATTTTGGAACTTTGTGATAGAAATAATATTAAAATTCCAAGGTTATGCCATCATCCTAATCTTCCCCAAAGAGCTTGCTGCAGAGTTTGTCTTGTTGAACAAGATGGTAAATGGCTTACTCCTGCTTGTGTTACTCAAGTTTATGACAATCTTTCTGTCAACACTCGTTCTCCCCAAGTTATGGAATCTGTTAAGAACAACCTTGGCCTTCTTCTTGCCTGTCATGATGAACGATGTTCTCAATGTGTTGCCAACCATCGTTGTGAATTTCGTGATTATGTTTGTCTTACAGG…
TRINITY_DN11682_c0_g2_i1	100.885	-2.18598	7.75e-16	Uncharacterized protein	TTTTTCTTTATTTACTTCATTTTTAGAATTAATTTGTGATATTACCAATCAACATATTATCGCCCAAATTCTAACAGTTTTATTTTCGAAATTACTAAATAAAGTGGTTACTTTTTGCAATGAAAGATCCATTGATATTACATCAAAAATCAAATTATCTGCAATGACTAGGTTCTTTCTTTTTATTTATGGAAGACTCTCAGCAACTCTACTTCAAGGAGGAACTTTAACCGATTTTGAACAAAAATTTATTTGGTTGATTAAAGATATTATTACTCTTCCTCAAATAGGGATTGTTGATGATCGAATAAAACACTTGTTAAATGACATGGATGAAAATTCAGACAATATTATTATGGAATTAATTTACAAGAACTTTAAACCAATAATGAATAGAAA…
TRINITY_DN19289_c0_g1_i1	135.465	-2.18301	1.87e-11	Uncharacterized protein	ATCAAGGAAAGATGACTGTTGTTGACTTCCAAATACGAAGCATTCAACATAAACTCCAAACAATGATTCATAATAAGCATCAACAAAAAATTATTCGCCAAGAAAACATTGATCAGCAAACCCTTTATTTGGCTACAACTCATGAAGAACTTTCTCGCAAGTATCAGCAAATGAAAATAGATTATGTCAATGAAATCAAGGAACTAAAAATCGAACTGAGTAAAAAGGAAGCCGAAGTTTCTACTGGAAACACTGATCTTCATTTTCAATTAAATTCTTTGGAAGCAGATTTTATTGATGCCCAATCTCGCAAATTCGTTAAAATGCAAGAACAAATCTCAGAAATGAATCACCAAATTCCTGATCTTTCCGAAAAGCTTTTAGAAAGTCAATGGCATT…
TRINITY_DN357_c0_g1_i14	102.298	-2.18264	7.14e-13	Uncharacterized protein	TTTTTTGAATGTTTAATTCAACCCGCTTTACCAATCACAGATGGGATGATTTTGCTCCACCCAGAACGCAAGAAAGGGCAATGGGGTTTGGCTCTATTGAAGTTCCCACTACTTATCGATATATTGGTTTTTTAGGTGTTCGTCTTTCCAGTGAAGCTTATTTAATTCAAAATAACAGAACCGGCGAATGCTTTGTTGCCAAAAAAATTAGTGTTGGTCGAGGCATTGGTGATACAAGTGCTCTTGTTGCTAATTCATTAAATTTAACCTCAAAAATTCGGCATCCACTTGGAATTCAAGTTAGGAGTTTATCATTATCACCTTCAGTTGTTATCAAAACTGACTACAAAGAAAACGGTTCGCTTCATTCAATTTTAAAAAGTCTTTCCAAAGGAATTC…
TRINITY_DN2642_c0_g1_i4	108.872	-2.17494	9.94e-08	Uncharacterized protein (Fragment)	TGGTTTACTGGACAAAAGGAAGAGGAAAATATTGGATTCGATTATTCAATGATCAAATTATTAGGTGATAGTTTCCGTAAACACCAAGAACGTAATGCTAAATTGATCCCAGATTTATTCGATCAGTTTTACAAAACCCTTCCATTGATAATTAAATCACTTCCATTCCACCACGATGAAGCCAACCTTCAAGCTTCCACAGTTTCTATTATCACAGAACTTATTAAAATAATTCCAGGTATTGTCAAGGCATTTACAGGTAAAGAAGAAGAGAATGGAATTCCCATTAGTATTGTCACTGGATTAATTCAAACAATTCCTGCATTGGTTGATCTATTTATAGGTCATAAGGAAGAAGAAAACTTTGGACCAATTGTTGGTACTTTGATTTCAACTCTT…
TRINITY_DN30452_c0_g1_i1	4570.85	-2.17049	1.54e-93	Putative glucokinase 2	ATTGGAACACATGTTTTGCAACCTTTTCTCTCATGGAAAAAAGATGGAGGACTCAAAATCTGTATAGGGATTGATCTTGGCGGGTCTGGATTTCGTGTGAGATTCTCAAATGGAATTAATAAAGAGGAAGTTATTGATCTTGGTCATATACGTTCCCAAGGAACAGCTGAAACATTGGAATGTCTTAACTCTTTCCAAGATGCCATATGGGAAATGGTACCTGATTGTACATGTGTTGGAGCAGCAATTGCTGTTGCTGGTCCAATTCAAGGTGATTCTGTTGTGATTACAAACTGGCCAGGAGATGTAAATGAAAGAACACTATCTGTTGGGAATTTACCAAAAAAACTCTTTCCAAGAAATGCAACTGCATTTATAAATGATCTTGAAGCTGGAGCT…
TRINITY_DN9519_c0_g1_i1	723.742	-2.1696	7.69e-84	Sodium:sulfate symporter transmembrane region family protein	GGGAAATTGAGTCCCACAAAAATTCTAATTTGCCAAGATGGGCTGTTGTGGTGAGAACAAGAAGAGAATTATCTGGTGGGTGAAATTCATTGTTCCTATTCTTTTAGCCTTTCTGTTTCTCTTCAATATTATTCCTTTAGATAAAAATAGACCGAAAGCGTCTCCAATGTTAGGAGTCACAATTTTGACGGCTCTTGGGTGGGTTTTAGAGCACATTCCTATTACTATTACTGCATTTGTTCCTATCGTATTAATTCCTCTCTGTCAGATCTCTACTGCTTCAACCATTGCGGCATCAATGTTTTCAGATACATCTCTCGTGTTTTTAGGAGGCTTTATCTTTTCTGTTGTTATGATCAGATGGAATCTTCATTCACGTCTTGCATTAAAGGTTGTTCT…
TRINITY_DN42582_c0_g1_i1	121.424	-2.16117	5.53e-13	Uncharacterized protein	GGGCGTTGTTGTGTTGAACTTGGACCTCATTATGTCAATCTTTGCCATCATTGCTGAGATTCTGGCATGTGCAGCTTGGACATATATGCTTGACTGCCACTCTTACACCAAATTGAAGATTTATACTGGCACCCCTCCCACTCATTCTCCTAAATCAGACATCTGGAGCAAACAATGGAGTAATTACAATAACTATTTTATCTCATATATGGAGATTTTCTTTGCCATTATTTCTTATGCAATGCTTGCTGTTGAAATTGGCTTAGTTTTCCACTTTGAGTACTTCTATCTCTTATCTCCAAGGTATCTCCGTGGATCTATTTACATTTTGAAGGGCGTTTGCTGTCTTGGAGCAGTTGGCGACCTTGGAATTGGTGCCGGGAGCATTGAAATTCTTTT…
TRINITY_DN37878_c0_g1_i1	11644	-2.15767	6.12e-108	Transaldolase	TCTTCCGATCTCCCCCCCCCCTTTTTTTTTTTTTTTTTTTTTTTTCTTTTCATGGCCAATAAGCTTGAAATCTTGAAGCAGTACACAACTGTTGTAGCCGACACTGGTGATTTCGAAACCGGACGTGCTTATGATGTCCAAGATGCCACGACCAACCCATCATTAATTTTGGCAGCAACCAAAAAACCTCAATATGATCACTTGATCAAGGCTGCAATTGACTACGCTAAAGACAAATGCAAGGGCGGGTCAACTGCTCAAATTGTTGACGTTGCCATGACCAAATGTCTTGTGAATTTCGGCAGTGAGTGGCTTAAATTCATTCCAGGCCGTGTCTCAACAGAAATTGATGCTCGGATGTCCTTTGATAGCAATGCTACCATTCAAAAAGGCCATGAA…
TRINITY_DN33909_c0_g1_i1	346.728	-2.15677	3.38e-31	Putative pseudouridine-5'-monophosphatase	TCTCAGAATTTCAAAATCGAAGAAATTGTAATGTCTCTCTGGCCTCATCCCATAAGGGCTGTGATATTTGATAACGATGGCGTAATTCTAGATACGCTTAAAATTTACCTTGAGGCTTTAGCAGAAATCGCACCAATTCCTTTTCCTCAAGACCTATTGAATGAACTGCAAGGAAGATCTGATGATGCTGTTTGTAGGATCCTTATTGATCATTTTAAATTAAGTTTAACTCAAAAAGAATTAAACGAAATTCGCCACCAGCAACTCGAAAAGTTATTACCAAATTGTCCAACAATACCTGGAGTGATTGAAATCATTCAAAAATTACAAAAGCGCAAAATACCTATGGCTGTGGCCACAAGCAGTTCCCGCCAAGATCACAATTTTAAAACCCAAAAT…
TRINITY_DN30009_c0_g1_i1	153.841	-2.15615	3.54e-17	Uncharacterized protein	GTGAAACGGAGGATAATATTTCACTTCATTTTTGATATGGAATTCACTTGCCAATATTGCTGTAGATGTGCTCTAGGATCTATTATGTCAATCTTAATTACGGCATTGATTTTATGTGCCGCTCTCGTTGCTGTCATATTACTCGGGAAAGAAGAAATAAAAGATGTGACATCAAATTTCTTTTATGGCGCTTTGACGATTTTAATTTGTTCCACCCTCCTTTTGATCTTTCTATTTATGCTTCATGCTGTGGAAAATGGTGTGCTCAAGTTACTCAAGGTATTATTTATTTTGTTTTTGATATAGCACTTGTAGCTGGAACAGTCAGCCTTTGGTACTTTCAAAATGAAGTTTCAACTTTTATTCAAAAGCAATGGAATTGTCCCCAATTCAATCAAA…
TRINITY_DN43536_c0_g1_i1	593.269	-2.15599	6.46e-36	Carbohydrate binding domain containing protein	ATTTTAAATGTCTGTTTTCCAGCTCACTGAAACTCTACCTCCAACAGATCAAACAGATCCAAATCGCTGTTGGCCACAAGAACATGATCATTCAGATATTTGCTCTCTTCGTTTTTCTCCTGAACAAAATTCTTTAGCCATTGGTTGCTTCAATGGTGACGTTTATATTCGTTCAGTTATTACAAGTAGAGCCATGTATAAAATTAGAGCCGCTCGAGTCGAATCACCAATTTCGTCTTTATCTTGGCATCCAACATCTCGGAATACTATTGTTTGCACTAGTGCAAATGGTCACATCATGGCCTATCATACAGAAACCGGACAATTACTTTGGGATATTGAAGAGCCAGGAAATAGCATTAATTCTTTTACTATTTCTCCACTTGGATCACAACTTGC…
TRINITY_DN221_c0_g1_i4	7288.88	-2.15551	1.28e-101	Carbamate kinase, putative	AAACAATGAGGATTGTTGTCGCTCTCGGTGGTAATGCCCTCCTTCAACGTGGCATGAAGGGAACCTTCCAAGATCAACAAGCAGCTGCCCGTGTTGCTTGTGCCCAACTCGTTCAATTAATCAAAGACGGAAATGAGCTTGTCGTTACACACGGAAATGGTCCACAAGTTGGAGCTATCTTCCTCCAAAACGCTGCTGGTGAAGAAGCTAACACTGTTCCAGCTATGCCACTCCATGTTTGCGGTGCCATGTCCCAAGGCTTTTTAGGTGAATTAATGACCCAAGAACTCCTCCTTGCCCTCAAGAAGGCTGGACTTGAAAAGAACGTTGTTTCCCTCGTTACCCAATCCTTTGTTGATCCAAAAGATCAAGCATTCGAGCACCCATCTAAACCAGTCG…
TRINITY_DN16953_c0_g1_i1	133.694	-2.15347	9.98e-12	CAMK family protein kinase	AAAATTTTCAGATGATAATTGACGAGATCCCAGAGCTTCCGAATTATATTTTCGATCATGTAATCTCGAGCCATCCAGGATGTTATATTTGGGAAGGAATTCACCTGCCAACTCGTTCAAAAGTCATTATTAAACAAATCAAACCACGTGAATTAGTCAGTCAATCGTGCTTTCAAGCATTTGCTGCTTCTGCTGAAATTCTTTTCATGTCAGATCATCCTTATATTCCTTGTTATTATGAGACAATTCAAATGAAAGACGCCAATTATTTCATTTCCGAAGCTTGTGAAAATGGAACTCTTGAAGAACTTCTTCAGCATCGCGGCTCGCTTGACACCGAAACAGCAAAAGCAATTTTCATTCAAATAATCATGGCTATTAAGTATTTGCATTTTCAAA…
TRINITY_DN7512_c0_g1_i1	179.961	-2.15132	4.49e-26	Uncharacterized protein	ACTTACATGTGACTGGAGTTCAGACGTGTGCTCTTCCGATCTCCCCCCCCCCTTTTTTTTTTTTTTATGTTTCTTCTCTTTTTAATTGCTAGAATTCGTCGCTCTCATCGTTCCAGTTCAAGCTCAAAATCATCGGCACCTACAACCCAAACAATTATCCTTGATGATAGTGATGGCTTTTGTTATCCTTATGATAGTAATAGCACTTATGCTTCTAATGTTACAATTCAATGCGAAGGAAAATGTTTCTACAAACGCACGATTGCATCAAATTACACTGAGTCCCCCAATTGTCTTGATGAGTCTCTCATTGATTGGTGTATTGCACCAAGTGTTAACCTATTTTTTGTTGCAATTCCATGGATAGCAATATTTGCTTTCTCGCTTTTGACTTCTTGT…
TRINITY_DN5729_c0_g1_i1	186.801	-2.15107	8.29e-18	Unknown function	TGTAGTTTGATGCTTCCCATGTTCCAAACTCTTGTACACGCAAATTTAAATACACAAGATACTGAAACCACATCTATGACAACAGTTGAAACATCCCTAACTAAAAAAGAATCATTTGATTTTCATTCATCTCCATTTACTTTTATTTTTCCATTGGTCCTAATTTTTTTAATTTTTCTTATAGCTATTCTTGTCTTTTGTTTATGTCGATGGGTGCAAAGAAAAAAACCTGCAATATATCCAAACGAAGAAAATGACACTTTTTTAACTAGTCGATTTATACCTTCTGGGCCCAATCCAATTGACCCCATTGCTCAACCGAGGAATTCTTTTTTCCAGCAAGAACCAAACAAAAAACCAATTAAACAAATACAAATGAATCCCTATGGTGTTGCAAGC…
TRINITY_DN10472_c0_g1_i1	185.709	-2.14905	2.32e-18	Serine/threonine-protein phosphatase	CAATCCTTCAAGATTCTTGAATTCCTTTTTATTTGGCATTCCTAGACATTTCTAAAACACAAGCAACCGAAGGATCTCAATTAGTTTTTCCAATTATTCCGATTCCTTTACTTTCTTCTTTGTGCGAATATATTGCAACACTTTTCCGACAAGAACCAACTCTCCTTCAACTCTCTGGAAAGTGCTTAGTTGTTGGTGATTTGCACGGTCATATTTTAGATCTTTTTAGAATTCTTTCTGAATTTGGCGAACCAACTTCTTATTCACTTCTGTTTTTAGGTGACCTTGTTGACCGTGGCCCATTTTCAACTGAAACCGTCGAATTTATATTTCTTCTAAAAATGTTATACCCAAAAAACGTATATATTATTCGAGGAAACCATGAATTCGAAGATATAT…
TRINITY_DN42711_c0_g1_i1	305.195	-2.14839	8.43e-11	Uncharacterized protein	CAACATTGTTCTTCCTGTTAAACGAAGGGCAATAAAAGCTTGTAGGCAAAGAGCATCATGTGGAGAGCCCGCATATCTTCTCAGATCAAAGTTCACAAAAGATAGTCGAATGAAGTCGACGCCGAACATTTTTGAAGTTACTGCTTCTTCTTCTTCAGGAAACATTTCAAAATTGAGCAATCATAGTGGTGGTACATCTCCTCTTTTATTTGGGCCGCCAACTACCTATCCGTCAAAATCAATGGTCGAATTTCGGTCCTTTATTCTTGAAAAGAAGCGGTCTGTTCCTGATCGTGTTAGCATGTTAGGGCAAGTCCTCTTCCTTCGGATTTACTCCAATTGGGGCGATCCAAATATTATTAGTCTTTCATCAATTTCTTTTCTGGATTATCAAAGACA…
TRINITY_DN3679_c0_g2_i1	302.563	-2.14759	1.44e-20	AGC family protein kinase	CTTATTTTTAAAAGCACAACGAACAATTCTTGAAAGAATGAGTCATACTCTTCAAACAACTTTACCTACGTGCAATTTTGAAGATCAAAAAATTCTAGAAAGTGTGCCATCGTTTGTTGAAGCAATATTAAATTCCGACTTTGGAACAGTTTTTCAAGTAGCTTCTAATGCCATTCCTGTTATCCGTGGTGCGCTTGGTGAGTCCTCTAATCCTGCCGTTGAAAAGATTTTATCCAGTACTCTTTCTTGCTGTGTTGCATTAACTAAAATTTTCTCCATTGTTAGTTGTAGTATTAGACCTGCTGAACCACCAGAGGCTTGGCAAGAAGACGATACTTCGGTTCCACGTATTCATCGTCCTTCTGGAGATACTATGAATAAAAATGATACAGTGTTAGT…
TRINITY_DN23182_c0_g1_i1	126.916	-2.14384	0.428	Uncharacterized protein	CATTATATGCACCTGGACCAGGGGTATCATCACAACTTCGATGTTCATTTCTTCTTGATGTCATTGCGACTTTGGGGGCATCAGCTCCAAGGGCTGGAGGAATGTATGCAGGCCCTGGTGCATCAGATCCTTTTTCTTTTAGAGAATGACGTGATGCAAGAGCAATTTTTGGACCCTGCCCAACAGAAGTTGGAAGCATCTGATATGGAGCACTATTTAGACCCATAGAAATGTCGTTGTGTCTGGATTTGAGTGAAAATGCTGGTGGATTACTGTGTATTGGTGATGGTGAATAAGCACCCGGTCCTGGAGTTTGTTCTGGAGTTGTCGTGATGTGGGGGCGGCCGTGAAATGTTGGCTTTGTTCCTCCTAGCTCTCGAGTTACTACATAATCAGATG…
TRINITY_DN47902_c0_g1_i1	1333.77	-2.13927	4.47e-40	Transcriptional regulator, Sir2 family protein (Fragment)	CCATTATGAACACAACCGTATGGATCTTTTCAAAACCATGATTGATTCTAACAAATATTTTGAAATTTTAACGAAAAACCATCATTCCAGAACAATTTGCATTTCTTACTGATGACTACTTAATATACATTATGAAAGCGAGTCACAGTGCTCGTGGTCTCTCTGATACTGCTGCTATTATAAATTTTTCGAACTTTTAAAAATTATTTCGGGAATAATAAGAGAGCATTCAGCTTAATTATGATTGTCATTTGGCTTGATTGCGATTTTGCTTAACATTGTTAGTGGAAAAGTGGACAGTTCTTTGGAAAAAATTACTATTGATAGTTTGGATGCCCAACTTACCAAAGGGAAGGAGACGATAAAAATCGCTCAGTTGACGATCATAGATTTACACCA…
TRINITY_DN101_c0_g1_i7	2891.25	-2.13513	8.62e-05	Cytosolic heat shock protein 70, putative	GGCTGCTGTTGGCATTGATCTTGGTACAACCTACTCTTGCGTTGGTGTTTTCCGCCACAACCGTGTGGATATCATCGCTAATGATATGGGTAACCGTACAACCCCCTCTGTTGTTGCCTTCACTGAAGATGAACGTCTTGTTGGTGATGCTGCTAAGAACCAGGCTGCTATGAACCCAATCAACACAATCTTTGATGCCAAACGTCTCATTGGACGTAAGTTCTCTGATCCCATTGTCCAAAAGGATATGGAACATTGGCCATTCAAGGTTATCCGTGGTGATGGAGATCGTCCCAAGTTCCAGGTTGAATTCAAGGGTGAAACCAAAGAATTCTTCCCAGAAGAAATTTCCGCTATGATTCTCGGAAAAATGCGTGATGTTGCTCAAACTCAACTTAC…
TRINITY_DN478_c0_g1_i15	5971.98	-2.12997	0.0256	Uncharacterized protein	AGAAGCGCATACGGTGGATGCCTTGGCAGTCAGAGGCGATGAAAGACGTGGTAGCCTGCGAAAAGCTTCGGGGAGTCGGCAAACAGACTTTGATCCGGAGATGTCTGAATGGGGGAACCCAGCCATCATAAGATGGTTACCTTACACTGAATACATAGGTGTATGGAGCGAACCAGGGGAACTGAAACATCTAAGTACCCAGAGGAAAGGACATCAAACGAGACTCCGCTAGTAGTGGCGAGCGAACGCGGACCAGGCCAGTGGCAATAGGGAATAAAGTGGAAGAACCTGGAAAGGTTTGCCGAAGTGGGTGATAGCCCCGTACACGTAGAACACCTGTTGTCCTTGAGTAGGGCGGGACACGTGAAATCCTGTCTGAACATGGGTCGACCACGATCC…
TRINITY_DN3504_c0_g1_i1	206.232	-2.12978	1.48e-21	Adenylate and Guanylate cyclase catalytic domain containing protein	AGTATAAATCATATTTATCTCTTTTTGTTCCTTTGGTAATACTTGCATTTGCGATTGAAATCATTGCATTTATTTTGGATCTTTTTGCAGCTTTTGATCATTTACAGACCATAGAAACCTTAACAGATTTATTATTACGTGTTTCACCATCAGCAGCAGCATCTAATCCAGAATTATTAAGATTATTGGGTGTCAGAGAATGGATGAAAGCTAGCTCCCCTGAAGAAACAGCATTTCTTTTTTCAAGAGAAGCAATGTTATTGGTTTCAAATAAAACGATCGTTGCTGCAAATCCAGCAGCTGAAAAAGCAATTGGTGAAAATATAATTGGCCGTCCTTTAACAAGTACAACTGCATTTATTGAGAAAAATGATTCTAATGCCCGTTATTTACCAGAAG…
TRINITY_DN39317_c0_g1_i1	1218.6	-2.1276	7.39e-48	Uncharacterized protein	GATCTGCTTCAACAAGGAGATGACCCTTGGGTTCACACTTTTGAGCTCAAGCGTGGGCTTTTGGGTGTTAAGTGGAACCGGGCTGTGGAAGAATATGGAAAAATGGCGCCGTCACCGTATTGCTGCTTGCTTTATTTATTTTGCAATCATGGAAGGTCTCCAATTTATCCAATATCTTGTTATTGACCAATGCGAGAACCCCATTAACACATTTTCCACTGCACTAGGATGGCTCCACATTTGCTGGCAGCCCCTCTTTTCTAACTTGGCAATGAGTGCAATTGATAGGCATAACCTTGATCAAAGTCATGATCATATGTGGAAGACTATGTTCAAAGTTTGCTTCTTTGCCGGTTTCTTTTTAGCAGCTCGTCTCATTATTCCAGCTGTTGTTGGACC…
TRINITY_DN4091_c0_g2_i1	2009.31	-2.12639	1.52e-40	Clan MH, family M20, peptidase T-like metallopeptidase	GGCTTGCCAGGAAAAACAAGATTTTACCAAAGCAGACTTCAATTGGCCTGATCCACAAGGTTCTGAACCTCTTGATAAAGAAATCTACGAACTTTCTAAGAAGTACACCCCACTTGCTGTTGAACTTCTTAAGGAAGTTATCCGTATCCCAGCTGATTACTATGCCAAGGATCCATTCAATGGTACCTCTAATCACGAAGGCGAACGTCTTACATGGCTCAAAAAGAGAATCCCAGAGATTGGTGCCGTTCTTAAACCAGAAGACTGCGATTTCGATGAATTCGGAAACCTCGTTTGGACTGTTACAGATCCAGATGATACTACCCCAATGGAAGAACGTAAAGTTGTTTGGTTCGATGGACACTCTGATACCGTTTATCCACTTCGTGATGAATGGCA…
TRINITY_DN17639_c0_g1_i1	203.471	-2.12303	4.19e-09	Uncharacterized protein	ATGGAAACAGTCCAGAAGCAGAAGGTGGGAAAACACCCACGAGTCAAATTCACTCGCGAAGAAGATGAGCGTCTCAAGAAATTGATTGAAAAATATGGCGAAGGTAATTGGGGTCCAATTCTTGAAGAAATGACAAATCGCAATTTCCGTCAGTGTCGAGATCGATGGCAAAATTACCTATCACCAAAGGCCCAACAGCTCCCTTGGACTTTTGAAGAAGACCAACTCCTTATTTCACAAAGGGCAAAATATGGAGCAAAATGGGTAAAAATTGCACAGCACTTCCCTAATAGGACAGATTCTGCAATTAAAAATCGCTGGTTGGTTCTCCAACGCCGTGCTGCCAAGAATCCACCAATGTCATTTGTTCCTTACGGTTTTCAAAATGTTTACCAAAAT…
TRINITY_DN35772_c0_g1_i1	262.813	-2.11424	8.45e-14	Uncharacterized protein	CATTCATTTTCGATGACCGTATATGTGAAGATTGCAAACGCACATATTACCAACGAATATGCTGCCAAGACCCAATTTAAGTTTAGCCTAAAAGTGTCAATGCAAACATTGAATTACAGTGATGAGTTTGAAGTTCATCTTGTTCCATCTAAAGCTAAAGCTTGGAAATGGAATTACTCCCAAAAGCACCACCAAACATTACAAATTGATCTTCATAAACAATCTTTCCTGTCCCAGCCAATTGTTATATCAACATTCACATTGGATATTGATAAATTGATGCCAAATTTTGTCTATAACGGAAGAGTTCCAATGATGATTCGAAATGATGAAGGAACAGTCGTAGAATTTGATCTTACTGTTCATTATCCACAAAATGGTGCAATTCCATTCACTGGT…
TRINITY_DN28722_c0_g1_i1	856.05	-2.11293	9.34e-64	ADP-ribosylation factor family protein	TTTCTCCAAAATGGGTAGTTGTGTGTCTTCCCAAGCTACAGTTCCACTCGACGAGATAGCTATTTCCATATTTGGGTTGGATAATGCAGGAAAGACTTGTTTGCTTCGTTCTCTTGCTGGTAATTTTGATTTTGACTCTGTTCCAACAGTTGGGCTTGGTCAAGAATCATTCATGTACAAAGACGACATACGGCTTAAAGTTTATGATCTTGGTGGAAACGCTAAGTTTCGTTCAGTTTGGACTCGTTTCTTTGCGGAAATTTGGGGTTTTGTTTATGTGATTGATGCATCGGATCCAGAACGTTTTGAAGAAAGCAAAAAGACATTAGATCAAATGCTTGCTCACAAAATGATGAAAAAGAAGCCATTCATTGTTGTTGCAAATAAACAAGATAAAGA…
TRINITY_DN376_c0_g1_i1	821.214	-2.1122	1.5e-44	Uncharacterized protein	TTTTTCTCGCAGTTTAAGCTTGAATGGCCCTTGGGCAGCAAAAAGAATTTCACAGAACAATTAAGCAGCTGATGAAGCAGACTGGTAATGGAAAATGTGTGGATTGTGGTGATCCACATATCATCACTGTTGATGTAACTCATTCAACTTATCTCTGCATGAATTGTGGGGCCATACATGCTGAAATCGGTGATAAAATCAAGCAAATGACAATGGCATTCACGGACGAGGAAGTTCGCAATCTCAAATCAATGACAAACGATAATTTTAACCGATTTTGGATGGGAAACTGGACTCCAAATGAAATGGCAATTCCATTTGGTGCTCCAGAGCAATTTCGTCGGGAATTTATTGCTACAAAATATAGCCAACATCGTTGGTACACCCAAAATCCATCAC…
TRINITY_DN3038_c0_g2_i3	204.629	-2.10937	2.91e-27	Uncharacterized protein (Fragment)	AATGCATTTAAAAATTGTTATCATTTGGTATCAGTTACTTTGTCTAATTCAATGATATCTATTAAAAATTATGGATTTCAATCTTGTTCGATGTTAACATCTGTTCAAATACCTTCTTCTGTTTCTTCAATAGGATTAGGACCTTTCAGTAATTGCCAAAGATTGAAATTTATTGAAGTAGATCATAATAATGAATATTTTAAATCAGTAAATGGAATTTTGTTTAATAAAAAATTAACAATATTGATTCAATGTGGAGGAGCCAAATCAAATTCATATTGGATTCCTTCTTTTGTAACAACAATTGGAATGAATGCTTTTTATTATTGTACGATTTTGCAAACAGTTCAAATGCCAAAATTTTTAACAACAATAGGAGACCAGTCCTTTTATTCTTGT…
TRINITY_DN13691_c0_g1_i1	177.389	-2.10803	2.3e-25	Transporter	TTTCATTGTAAATTGTTGGTCGTAGGTAGTTTCCATGGATGAACAAAGTTCTTTTTCCGAGAAAACAGATAATCAAACAGAAGTGGCTCCCAAAATACTAGCAAAACCATCGCGGGGGGCTTGTTTTCAAGTCACAAGAATTTGCGTTTATGTTGTGATTGCTCTTCTTTACCTGCTATGCGGCTTCCAAAAAGTATGTCCAACTATTACTGCTTCTGAAATGGCAAAATCTTACAATGAAGAAACAGGAGAATTGTCGGTTTTTTCTTCGATTTATTTTTATCCATATGGTTTGATTCAACCATTTGCTGGGTTGCTTGCTGATGTTATTGAGCCTGCTTTTCTGATTGGAGGTGCCCAGATTCTAGCCGCAATTGGTAGTTTTATTATTGGCGCTTC…
TRINITY_DN43950_c0_g1_i1	173.985	-2.10695	5.06e-19	Uncharacterized protein	ATTTTAGCCAATTTTAAATGCAATCGATGTTAAAAATACCAAATATCACAACAACTTCAATGGTCATTGAACCTTCTCCACCACTTAAGCTTGATGCCCCTAAAGTGAGGTTTTCAACAATTGTTCATCATTCAACTTCGAAGTCCTTACTGTTCCGTGGAGATGAATTCACATTAAAAGGCATCGTGCAAGTTAACAAAAGCATGAAAGTTTTCCAAGTGTTCGATCACCAAGAAAAAGAATTTTCTGTGATTGCTTTTCCTTTTTCCGAACTGGGTGAAAATCCTCACAGCTTTATTTTAAAATGCAGGGTCCTCTCAAAAATGCCTTCTTCAATTCGTATTTTTCTAATTGAAAATTTTTCAGGTGGATTTCTTGTAAAACTCTTTTGTGAATCAC…
TRINITY_DN11634_c0_g2_i1	261.612	-2.10378	9e-20	EF hand family protein	CGAACAAACGTATTAAAATTTTATGCTCCAAAATTCGGGGGAGGACACAGAACCTCAAACACCTCGTCTTTATGCAGCCGAACTTGAATGGAGCTCTCCCCCAAAATCAATGGAATCTCGAATAGGTCGAAGAAGGCAAACAAGAATTGAAGGGCAACAAAATAAGTTTATTACTCAATTACGAAATGCTTTTGATGAAGCCGATGTTTTACATGATGGAAAGATCAACCTTGTTGAGTGGAAAAATTCACGTTTAGATCAAATTATTCATGATGGAAAATTAACCCCAAAAGAATTCGAACAATATTTTATGCGAATTGATGCAAATAGTAATGGATACATTACTTGGGCTGATTTTGTTTCTTATCTTATGAAAGAAATTGTTGCTATTCGTAAAAG…
TRINITY_DN502_c0_g1_i2	190.657	-2.10289	5.77e-24	Uncharacterized protein	CTCATGGGAAGAAAGAAGCATATCTCGGGTTTTACTGTTCAAACAGCAGATAGAACTTACAAGGTACAGCTTAACAATGATGAAAAAATAGAAAACTTTGAACAAACACGACAGGAACTCCGTCGAATTCGCGAAATGTATTCAACTGATCAAACAAATGCTCAGAGAGCAACTCAATTGAAACCAAATCATGTACCGACTGCATCAAATTCAGTTCCTTTTGTTCCCCTCCACTCAACCTCTCTTATTATCTCTGCACCTCTATCCGTTTCTTCAAGAGTGCTCTCTATTCCTACTCATGAACAAAATCTTTCATCTTCGGCAGACACTGCAATTTCTGCTATATTTGATTCGGTTAGAATTGAAAACCTTGATTTTTTGAAGGACTTTGATTAATTA
TRINITY_DN22844_c0_g1_i1	106.79	-2.10114	1.8e-11	Uncharacterized protein	GATCTCTTAAAGAGCCAAATAAACCTTCATTAGCCTTAAGAGCCGCAGCATTTCAGCAACATATGGCTTTAAAAATGTTTGGCGATGTTGATCCAACAATGAAAAGAAAAATAACTCAAACAAAAACACCCCCAAAAATTACAAAACCCAAACCAAAAAAATCTCCGATTCCAAGCCAGCCTATTCCAACATCAACTATATTTGAATCAAATTCAGTCGAAAGACAACAACAAAAGTACCGAAAAAAGCTTGATCTTGCAGAAAAAATTGGGTTGGTTGAACCACCACCTCCTCCTTTAAGTGATGAGCAATTTGAAACAGTTAAAATCGATGCGCAAAAGCGCGGTTTCTTTGATCAAATATGCCCTATTTGCTTAGAACCATTTGGGCCAGATAACC…
TRINITY_DN1861_c0_g1_i2	603.835	-2.10113	7.24e-06	Uncharacterized protein	ATCTCCCCCCCCCTTTTTTCTTTCATTAAGAATGATTATTCTTTTTTTTTGTAAATATCACAAAGAAAGATTCATAACTTCCATCTTTCTTCATTAAACAAGAATGAACTTCGAATTCATCAATTCGAATTCCTTAAATCGCTTCAAGCAAAACTAAAAGTAATATGGGCATGTGTTGAATACAATCATTTGCATTATCTTCACTTTCATCAACTGTGAAATCAAGTGTTCCCTGAATACATTCTCCTTCCCAATTCGGATGAAATCCATATCTGCATACTTTGCATTTCAATTTATTTCCTTCCCAATCACAATATCTACAATTGCCCAACCTTGAAGAACATGGGTAACAATTTTTATTCTCGAGATAATTCCCATGCTCACACACTGTACATTCCC…
TRINITY_DN6176_c0_g1_i2	148.589	-2.10069	1.94e-05	Uncharacterized protein	CTCTGATATCACCAACATCATTTTCATTTGATATCCTCTTTCTTCTGATTAGAACAACAACAGTTACTGCTATTATTGCTCCAATCACAAGAACCGCTACGACCGCAGATACTGCTATTATTGTTGTTTTATTTCCTTTATTTGGTTCTGTTGTTGTTTCATCACTCTTTTCTGATATACCCACTACATTATCTGTATTTCCTCCTCCTCCTTCTGATGGAATTACTCCTCTATTGTTTAACTTGTAATTGATCATTCCGCAGATGATTTTTGGATCAGGACATTTGAAACTAGTGAACACAATATCGCCTTCTTTCGCACAAGCAACTGAGCCTTTTTCAGGTCCCGCTGGATCAAAAACCGCCAAATTATTATTCGCATCACATGTCATTCTAGCAC…
TRINITY_DN29562_c0_g1_i1	943.796	-2.09487	5.24e-30	Uncharacterized protein	TTTTCCTGCAATCAATGTAAACAAAATTCAAATTTTTTCTCTACAGAACTGGAAAGAGCTAACCGAGCTCTTTCTGGAAAGAGAGGGGGTCCCAAGGTCAAAAATCCGGCGAAAACTCCTTGGGACCCCCTCTCTCTGGAAAGTTTTCAGCTCTACAGAACTGATTGGTAGGGAATCCGCAGCCCATTTCCCAAAGACCTAAAAACACAGGCATCGTCTATCCAGCTTTGGCAAAAGATTGCAATCTTGTATTAAAAGATCAAAAAGAGCAAAGAGCCCAAAAATAACAATAAACGGCTATTTAGAGTGATAAACTAATATTATCTTATTATTAGTTTGGACTCTAGGGTTACCAATTACGCTTCATTGGGGAATCACCCATTGGAGCGGAAGCCGGTT…
TRINITY_DN4008_c0_g5_i1	102.434	-2.09172	1.74e-12	Uncharacterized protein	TTTTCTTTTTTCTTTAGCAAAAGTTCTTAACAGTTCTTGAATTATTTTGTTATTTTTTAGTCTTCAAATTGGAAAAGCATGTTCCATTTTTCTTTGATTTTTACCTGCCAACAATGGCGGTACCTTCAGAAATTTCTGAAATCATTGAATTCCAGTTCATTCCCCAATATGCCTACTGGCATAAATATAATTCTTTTCCACCTTTCACTTTTTGGAGTAAAAAAGTCACAAGCCATTATGCGTACGCAGGAACAATCATTTACATCAGTTAATAGCCTTCAATACAAAATTCAAAATTCAAGTTACCAAGAATCCGTGATTTGTACTGAATATCTCCAAGATTCTAAGTTGTACAAGGAATGTGTATTTGACTATCCATGCCCTACCTCAGATGAATGC…
TRINITY_DN43317_c0_g1_i1	1179.23	-2.0917	4.34e-62	Uncharacterized protein	AAAAATTGAGACTGCGATCGTCACGGTAGAATTTTCTGAGAGCACGATCAAATATTTATAAAATCCCAATGTCAAACAAAGTTGGCCAATGGGTCAAGGGACAGGTCCAAAAGGTAGAACATACATTTAAGCATCATAATTATGCTGGGTTCGAAGAAAATGTTAATGTTGCTGATTCTTATAGCAATGATAATTTTGGAGTTGATACACGATACACAAATGATAATGATTCTTATGCTTTTGACTCAACCGCTAATGGTTTACAACAGGAAACATGTTCTTCGCAATCAATATCCCAACATTCGGAGAACACACGACAAATTGATGCTTCTGGCTCTGAAGACGATGTTGATATTGATGTTCAATTGCCAGGCAAAGGGCAAAAGCAACAACAGTATC…
TRINITY_DN730_c0_g1_i1	200.667	-2.08682	2e-21	Serine/threonine-protein phosphatase	AAAATCGACCAGGAAAGCACATGAGCCAGGGTGAGTGCCTCAATTTTCTTTCTGTTTACAAATTCTTTAAAGAAGCCGTTACGTCGTATAATCCTGAGGCTGCCATATCACCCCCATTGCCTGTCATTCCTATTCCTATTCTTCAAAGTATTTGTCGCACCTCTGGTTCCATTTTTTTGGCAGAGCCCACTGTTCTTCAAGTATATACCAAATGCATTATTGTTGGAGACCTCCATGGTCATCTTGGTGATCTTTTTCGAGCATTAAAAACATTTGGTTTTCCACCAATGGCTACTTATCTCTTTTTAGGTGATCTTGTTGACCGGGGAGAATTTTCTACAGAAGTCGTTTCTCTGATTTTCTTAATGAAAGTTTTATTTCCGACAAATATTTACATTA…
TRINITY_DN31610_c0_g1_i1	183.577	-2.08397	9.48e-14	Uncharacterized protein	GAGAAACCAAGAGGAACAGAAGGTTCAGATATTTGATGGACCAAAGGTGTTCCCGTGTGTTTGGGGGTCATGCCTTCCAATTGTTGTCTCGCTGTTTTTCCAGTTAGAACTGCTGTTTCTAACCAAAGAATGCACTCATGGAGTCTTCCATTGTTTAAAAACTGATTATATTTGCGAGCCATTGACCCCTTCCAATGGTGGTATAAACTAGATGAACTTCTTGGATGACCAGTGGTTTTTCTGAATACTTGCCAAAAGGACCAAGGGACAGATCCGGAGAAATTTTGGCCATAATAAGATTCAATTGATTTGAGAATGAGTAAATCATCTACCATAGCATACTGTGGTGTCTTCTCCGTCTCAAAAAAAA
TRINITY_DN1143_c0_g2_i1	481.827	-2.08127	7.31e-29	Uncharacterized protein	CAAGCACAAATGCAAGCAATTGAAGATAATTTACCATATGTTTCCCCTCTTGAAACCTCAATTCTTCAACAATATCGCTTTGTAAGAAAAAAATCCACCAAATCTGGATTTTTAACTTATTATTTATATACATTTGATCAAGCACACCTTGCTGTTTCAGCAATTGCTGTTGAAAACAACAAATTTATTATTTCTCGAAGCCCCTATGATATAGAACTAAATAGCCCTTTCTATCTTGGACAAATCAATGAAACATCTGATCATTTATTCGAAGCCACTACAAGGGAACCAAATCAATCAGTAAAAATTAAATTTCCATCATCAAGAGAAATTAGATGGGCAGAAGAACAATGCATAAAAATTAATTTAGCCAGTAATTTTCCTATAAATCAACGAAAG…
TRINITY_DN37771_c0_g1_i1	637.303	-2.08096	4.79e-46	Uncharacterized protein	GATAGCTTTCAGCTTATTAATCCAAAAAATTAGTTCAACAAGGTCAATTTCTTCTGTGCTTATCGGTAATTGGACAATGGAAGCCATTTTTTCGACTGATCACCAAGAACGTGAACCAATTAATTTTATTCTTGAGCCCGGTGCAGGTCAAAATTGGTTAGTAACACACTATGATGGAAATGAAATTCAGCTTAATATTTCGGGCGAAGATCTTTCTGGAAACATTACTTATCAAGATGTTACTTACAATTATAATTTAACTCAAGTTGCACCACCATTTGTTGCTTCAGAAATTGACCTCGGTAATGATGGCCTTGCACACTGCTCTTTTGCCTCTTATGGCCTTATTCATTGTACTTATCTTGATAAAAAAGGTCTTGTTGTCACTTATCTTTTTAG…
TRINITY_DN1562_c0_g1_i6	5802.24	-2.07811	6.39e-11	Uncharacterized protein	GCCTGGTTCTGGGGGTCTTCGGGCTCTGGATACCAGTTTAAATCAAGCCGATGTCTGTATGTCCTTCGTATCCATTACGTTTGATAGTGCAGGTAATCGGCTCCCGGAGTTCGGTTTTGTGCGGATGGCGGACACAGGGATGTGTTTGTGCTGCATGGGATTGAGACATCAACTTGAGAGTTTGATCCTGGCTCAGAACGAACGCTGGCGGCAGGCTTAACACATGCAAGTCGAGCGCCCCGCAAGGGGAGCGGCAGACGGGTGAGTAACGCGTGGGAACGTACCTTTTGCTACGGAATAACTCAGGGAAACTTGTGCTAATACCGTATGTGCCCTTCGGGGGAAAGATTTATCGGCAAAGGATCGGCCCGCGTTGGATTAGCTAGTTGGTGAGGTAAA…
TRINITY_DN29965_c0_g1_i1	815.051	-2.0756	2.25e-51	Uncharacterized protein	ATTTGAAAGAAGCTTCATTCTAAATCATGAACATTTGCAATTGCGATCCCATTGTTGTCCGTGTAATGCGCGAACACGCTTACGGAAAGCGGTCGAATGGAGAAACTTCTTTTAAACCAGCAATGAATATTTGTGGCTGCGTTTCCAATTATGACAATACCAGATTAACCAAAGAAAATGATCAGAGAGCTTGCGCTTCAATTGGGTGCAGATGTTGTTCATGCCAAGGCCAAACACAAAGCAAATCTCAACAAAATTCAAACAGTTTCTACAGTTCTACCAAATTTTTGGGACCAGTACAAAGAGAACAATTTGCTGCTCAAGTACACTGTCGTTGTGTGGTACGTGATAGAATTGCGGCGGCCCAACCTGGTTTGAATAATTGCGCTTATTTAATGG…
TRINITY_DN43032_c0_g1_i1	14463.6	-2.07473	1.21e-81	AMP-binding enzyme family protein	GAGCCACAACAAGCTGTCCTGTTGCAACTATTGCACCTGGTGAACAAGAATCACCTTTTGCCATCCGCAGATGCCTTGGCCATCCAGAAGGCCCTGTTCCTAACCCACCTGATTGCCAAACAATGCAAGATATGGCTAAAGCTTATTTTAAGGATTATGCTAACCGCCCATATCTTGGAAACCGCATCAACAAGCAAGGTGTTGAAATGCCAGATTTTAAATTCATTACCTATGCCGAAGTTGAAAAAGATGTTCATGAGCTTGCTGCAGGTCTCGCTCAAAAAGGAATCGTCAAAGGTTCAATGTATGGAGTTTACTCGGCCAACTGCACTGAATGGATCGAGTCAATTGATGCATCCTGCCTCTATGGCTTTGTAATTGTTTCTTTATACGACTCTC…
TRINITY_DN455_c0_g1_i1	121.607	-2.0729	3.48e-17	Uncharacterized protein	CACTCAAAGACAGAATCGAAAGAAAAAACAGATGGACCAGGACCAGGTGCTTATAATCCAAATGATTCGAGTTTGCCTTCATCTCCACGCTACTCAATGTCAGGAACAAGAACAGAACCAAAAGATTTAAAGGCAGGAAATCCAGGACCAGGTCAATATGATATTGACTCAAAGTTTGGAAATGAAGGAATCAAACCAACTCTTCATGCCAAACCAGAGTTGAAAATTAAGACTGAAGGACCTGGACCTGCTGCTTATAATCCGGATTATAATGCTACAAAGAATAGAGCACCTTCACCAATGATGGGAACGAAACCAACGGAAAGATCAATTGAAATCACACCAGGACCAGGTCAATATGATACATCTAGAGAACTAGGTGGAAAACCAATCATGATT…
TRINITY_DN1216_c0_g1_i1	105.658	-2.07022	8.73e-12	XYPPX repeat family protein	CTCAAAAAACTGCTGTTATTGATAATACTTATTCTCCACAATGGTTTGAAGAACGTAGATTCTTCGTTACTAATCCATTGGTTGATGTTTTACGTGTTACAATGAAATATAAAGGTATTGTTGATTCAACAATCTCTACTTATGATCTCCCAATTCGTGATCTCCAACCTAATTTCCTTTATGATGAATGGTATGATATGGTCCCTGATCAAAAAATCTCTGCTTCCCAAAATACCACCAATACATACATTAATCCAATCACTCATCCTCGTGATCCAATGGGAATCACCACTCTTTCACCAGCTAATTCAACTTCAACTTCAACTTCAACTCCATCAAAATCATCCACGAATGCAAAAAGTGAGAAAGTTAGTGGAGGAAAGATAAGGTTAATAGCTC…
TRINITY_DN37888_c0_g1_i1	5777.76	-2.06315	5.61e-42	Aminotransferase, classes I and II family protein	AATAGATGCTTTCTTCCCTGAGCAGTTCAAATTCTTCTTGGAAAACAAATTTTGCTCGGTCAATTTATCGTGCCCTTTCTCGTCCAAGCCGTGAAGCTTTCGATGTTGCTTGCCTTCGTCCTTCTGTTATCAAAGCAGAATACGCTGTTCGCGGCGCCATTGCCGTTAAAGCTGATGAAATCAGAGCTGATTTAAAGAAAGGTGCTTTCTACCCATTTGATAGTGTTATTTCTTGCAACATTGGTAATCCTTATGTTGTTGGAAAGAAAGAACTCACTTTCCCTCGTCAGCTCATTGCTGCAACTGAATGTTCCACGGTTCGTGATTCTGATATCATGCCAGAGGAAGTCCGTGAACGTGCTAAAGAATACTTAGCAAATTGTGCAGGTGGACTTGGAG…
TRINITY_DN1358_c0_g1_i1	433.234	-2.06293	2.15e-27	Myb-like DNA-binding domain containing protein	AATCATTTGGATTATGGGGAAGAATGCATGGACCCCTGATGAAGATGATCAATTAAGACAGTTGGTTGCAATCCATGGAAAACAGTGGGCAATGATTGCAGGCCAAATGAAAAATAGAAGTGCAACACAAGTTGCCTCCCGATGGGAAAAATGTATTAATCCTGTTTTAAAAAAGGGTCCATTTACAACAACTGAAGATAATTTAATTATTGATCACGTCAAAAAATGTGGTCCATCTAATTGGCCTCAGCTCACTCAATTACTTCCAAATCGAAGTCCAAAACAATGTCGAGAAAGATGGTTTCATCACCTTGATCCAAATATTAGTCACACTCAGTGGGCATATGAAGAAGATAAAATAATTTTCGAATTACATCAAAAATTTGGGCCAAAATGGGT…
TRINITY_DN34335_c0_g1_i1	968.053	-2.06006	1e-71	Lipase	TTGTCGAAATTCCGAGCGGCTGACCTTGCAGAGCGATTTCCATGAAGATTCCCAAATTTAGTGTGGCTTTTGTTCAACTATGTTTGTCTTTATCGATCTCGGCATATACTCGAAGATATACTGATAATGTTCAGCTTCTTTACGAAGGCACACCATCAAAAATTTTTCATCCTTTTTACTTTGTTGCTAAACAAGATGGTGATTTATTTATCACCGTTCGTGGCTCCCATGACCAAGGTGATTTTGATTCGCTTAAAGCAATGGGAGAAGTTCAAACAAAATATGGAACAATGCTTGAAGTTTTTTACCGTGCCGCTACTTATATATACTTAGAAACAGAGAACACTATTAAAAATTTTGATGGGCGCGTATACATAACAGGTCATTCATTAGGTGCTG…
TRINITY_DN11401_c0_g1_i1	500.186	-2.05917	4.9e-43	Uncharacterized protein	GGGAGATAACAATCTTTATTTCTTCGGAATCATTTCTTGGAACATGCTTTTCCAAGAAATAACTCCAAGGCTTGTCGAAACGACTCTTTACCTTTCGGGTCTCTCATCTGATTCTCTAACAGATGAAGCCAAAAATGCTGGAAATTACAATTCTTTTACACAAATTTTTGTTCAATCTGCTATATATCGATTAGAATCTTTATGTTTTTCAAATTTCCAATCGCTCGTTTATGTTAAACTAGATAATTCTGTCACCGAATTAGACCATCAGGTTTTTTATAATTCTCCAAAGTTGGAAAATGTTGAATTAGGAAACAATATTTCGACTGTTGGAGATCAATGTTTTGCATCATGCTCCAAGCTCCAGAAGATAGTTTTCACTTCTTCACTCAAAACTCT…
TRINITY_DN31735_c0_g1_i1	139.849	-2.05073	4.53e-12	Rhodanese-like domain containing protein	GCGAAACATTGGCATTCGAAGATGCTCTTCAGATCCCAGTCAGAAAAGGATCATCACTTTAGCTTGCCCTTGCCTGACCTATCGGAAGACATTGAAGCATTTCAAGAAACCCAATCACAAGAAATTTCCAATATTCCATCACAGTTCCAAACCCCAGATCCATTCCCTTCGATTTGCGCAGCTCGTTTGGCTGAAATGATATTGAATCCATCATCCCATCCATATGGTAAACTTATTCTCATTGATGCTAGATTTCGTTACGAATATCAAGGTGGCCGTATCACTGGAGCTCATAACATTACAACAAGAGAAGAAATGAAACAAATCTATGAAAACAATATTGGGTGTGATGCTTGCCTTGTTTTTCATTGTGAATTCTCAATGAATCGAGGTCCCAAT…
TRINITY_DN46967_c0_g1_i1	604.588	-2.05056	4.71e-53	Thiamin pyrophosphokinase, catalytic domain containing protein	AAATGATTCGCCATCCCCTCGAAACTGGAAAACCCTATACAGTTGTAGCATTAAATTATTTATTACCCAAGTTATTTCCAAAAATATGGGAAAATTCTAAACTCCGCATTTGTGCCGATGGTGGAGCAAATCGAGTCTTAAATCATTTCAAACAAGTTGGCCAAAAACAATATAAAGTTCCCCAATATGTTGTAGGCGATCTAGATAGCATTAGTGCAGAAACCAAAAGTCTTTTATCATCGAAAGGCACCCAACTTGTTAAGATTTTTAATCAAGATTTTAATGATGCAGAAAAGACATTATTATTTTTGAAAGATTTAAAGACAAAAGATCCTATTATTATTCTTGGCGGTCTTGGTGGCCGTTTTGATCAGACTGCTCAATCATTAAGCGTTTCTT…
TRINITY_DN30643_c0_g1_i1	3183.94	-2.05023	2.37e-95	NAD-dependent protein deacylase	CAATTATATGGGAGCATTTTTCAGTGGGCCACTTGAAATTGGACTAGCTGATGGTGATCTTGGCTATTGGGCTGATGTACAAAATACTGTTTCCTGCCTTGTTAAATTAATTAAAGAAAATAAGGGAAAAGTTACAGTAATAACTGGCGCGGGAATTTCCTCAGGACAACTTCCTACTTTTCGCTCGAACAACAACAGTGCTTTGTGGGAGAATTTTTCTGCTTCAAATCTTTCTAAAGAAGGATTTTATGAAGATCCTGATTTATGCTGGCGACTTCTTTCAAATGTACGAAATCTCCAAATGGAACACAAACTACACCCTCAATTGGCTCATTTTGTTTTACATCATCTGTTGCAACAAGGCTTTATTGATACAATTATTACCCAAAATATTGATGG…
TRINITY_DN3261_c0_g1_i1	23222.3	-2.04778	3.84e-69	Aminotransferase, classes I and II family protein	ACAAAATGTTTGCAAACGTACCTGAAGCCCCACCAGATCCAATTTTCGGTGTTGCTCAACGCTGCAACGCTTCCAAGCTCGAAAAGAAATACCTCCTCTCTGTTGGTGTTTACCAAGATGAAGCCGGAAAACCATATGTTTTCCCATCTGTTTCAGCTGCTGAGGATCAAATCATCCACAAGTTCGCTAAGAACTATCTTCCAATGAACGGATATGCTCCATTTGTTGCAAAGGCTCAAGAACTCCTTTGGGGACCAGTTCTCCCAGATGTTAAAGATCGTCTTGCCTCCCTCCAATCAGCTGCCGGCACTGGTGCTCTTTATCTCGTTTCTCGTTTTGTTAAGAACTTCATGCACTGCCCAAAGGTTCTCTTAACTAACCCAGCTTGGGCCAACTACA…
TRINITY_DN48563_c0_g1_i1	7678.79	-2.04696	1.33e-160	Longevity assurance protein, putative	ATTTTTTCACTTCATTCATGTCTTTGTCCTTGTCTTTTTTAGCTCAAGAGACCACTCTTAAAGCTTCAGAATTCCCCATTCTCCTTGGATGTTCTGTTCTCTATGGTATCTATCGAATCCTTGTCAACAAGTTTATTTTAAAACCACTTTCATCATTAGTTCCAGATAAACTCAGATACAAGTTCATACATCGTGGATTTGATTGCATTCATTACATTAGCTCCACAATTCTCGGTACATTAGCCTTTTTCCAAAGACCTTACGCTCATTGCCCATTTTATTTTATTGATTGCATTAAATTTATGGCTCCAACAGGAGAATTCTTCATTAGCTCTTTGCTCGAAAAAATTTATTTCATGACTTTTGCTTCCTATTACATTTCCGATATTTTCTGGATTA…
TRINITY_DN44109_c0_g1_i1	274.419	-2.04658	4.52e-29	Hemolysin-3 like protein	ATCGGAATGCATTTGGGAAAATGTTTGAAAAAATGACTTCCTTGCCTGTTTGGCAAGAGGGAGAAGAAGCTATTAGTGCTCTTACGCATGCGGTTGGTGTTGGAATCTCGTTATCTGCGACAATGCACCTTATTGATCGTGCTGCTCATTCAAAAGATCCTTTTAAACTCGCGGGAAACATTGTTTTTGGTATCTCGTTAACAATTCTATACACAATATCGGTTATCTATCATGCTCTTCCAGATGGTCCGGCAAAATTTGTGTTAAGATACTGTGACCACTGTTCAATTTTTGTTCTCATTGCTGGCAGTTATACACCTGTTGCTTTGTCTCCAGGTCTTCGTCGACATGGAGGCTGGATTCTTTTTGGAATTGAATGGAGTCTTGCATTACTCGGTA…
TRINITY_DN4694_c0_g2_i1	547.903	-2.04351	1.33e-23	Myb-like DNA-binding domain containing protein	TTATATTCTTCACTTATTATGATGATACATCAAGGGGATGACCAAATGAAAAGCAGAGCGAAATTTTCGAAAGAAGAAGATGAGCTCCTCTTGCAACTTTTTAATTGTTATCCAAAACAATGGAATAAAATTGCGGAAAACATGAACAGGAATTCTAGACAGGTTCGTGAACGCTACCAAAACTATTTAAATCCATGTCTAAACATAAGTACATGGACACCTGAAGAAGACGCCCTTCTTGATGAAAAGATCCAAGAATTTGGAACCCATTGGGCAAAAATAGTGCCATTCTTCCAAAAGAGGTCGGAAGTTAATATCAAAAATCATTGGGCAACAATTTTGAATCGCAGATTCAAAAATAAAAACAAGAAAATGCCCATCCATTCGCAAACATCCCCT…
TRINITY_DN580_c1_g1_i1	360.998	-2.04132	2.97e-26	DnaJ domain containing protein	CAAGCAACTTTTTCCCGATCGATTTTCCATTTCAATTTTTGAGCCCATCAGAATTTTGAGAAAGATAATCGATCGGAATAATCGCTTAAAATTTAACATGGCAGCCCAAGAACCCGAACAAAGTTTATATGATATTCTTGGTGTATCAAAAGATGCAACTCAAGATGAGCTCAAACGTGCTTTTCGTCAAAAAGCTCGTCTTCTCCACCCAGATGTTAATCATGATGATCCAAATGCAACAGAGAAATTCCAGCAACTCAATGAAGCATATTCAGTTTTGAAAGATCCAAAAACGCGTGAGCAATATGACCGCTTTGGGCTTAACCATGAAACACCACAAAGCCAAGAAGATATCGATTCATTTGAACTTCTAACCCAGATACTCGGCTTGGGGAGAAG…
TRINITY_DN43055_c0_g1_i1	135.659	-2.04056	3.83e-13	Superoxide dismutase	TCAAAAGCCATCATAGAAAACTGCATAACATTCAGGATAATTGCATATTTGATGATAATTCAAGAACAATTACTATTCAAAACTCTCGGAAGTTCATCCTAACTGAAGTCATAGCCATTGCTTTTGCTCATGGAAAGTCTGTTAAATTTAGCGGCAAGTAATACGCTAACCCAAGCTTAAAAGAACGATAACAAATTATCACTTCATTTTTATCATTGATGCAATTATTCACTCTTCCAATAATCCCTTTTTTGGAAACCGGGATCCCACATTTTCTTTCATCTCATGCTGTAAAAATTCATGCATTGAAGCATCACCAAGCCTATGTTGATATGGCAAATAAAATTGTCCCTGGAACAGAATTTGATGGAAAACCTATTGAAGAAATCATTCATCAAG…
TRINITY_DN1375_c0_g2_i1	115.549	-2.03935	2.44e-05	Unknown function	CCCCCCCCTTTTTTTTTTTTTTTTTTTTTTTTTTTTTTAAAAGAAGGAAAATTTACACATAAACCTGTCCTGGATAGCCATTGGAAACAGGTTGCCCATTTGGTGATTGAACATATACTTGTTGTGGTTGCATTGCCTGTGCTTGTTGCATTGGTTGCATCTGAACCGGTTGCTGATATGGTTGTTGCATTGGTTGTTGATATGGTTGCTGGTATGGTTGTTGCATTGGTTGTTGATATGGTTGTTGCATCGGTTGCTGATAAACCTGAGCATTGGGAGCTCCAGGCTGGGGATAAATTGTTTGTTGGCCATAGTTATTATTAGTAGTATTTGGTATACCAGCGGCGTCTGCTGTAGTAAACGTTGTTCCATTTGAATTTTGGGAATTTACGACTTTCT…
TRINITY_DN1375_c0_g1_i4	1294.56	-2.03799	1.48e-83	Uncharacterized protein	GCACGTTGCATTTAAATGCTGGCAATGTTGTCTTGCTTTGTTGCACTGGTCCAAGCTAAACCTGCCTTCTTCAATTTTGTGTATACAACATATGATATGAAGCCTGAAATTTATGTTGGAAAACTAAACTTTGTTTTGGATATTCAATATGCTTTACCACGTGGCTTTTTATTCCTTGATCAATGGAATGATGTAACCGTAAAAATCACTTTTACGAATGAAACCACTACCGAGATCAAAACCCATGATAAAAAAACACGTGGCTATTATTTTGGATCCAAAACAGCTTATGTTACTCTTTCTTCTTCAAAGTCTGCCAAAATTAAAATGATGTGTGGCTGCCTTCCTTTACGGGCTCGAACCTTTACTTATTCATCTCTTCTTGAAGGCACTTTTTCA…
TRINITY_DN2642_c0_g2_i1	308.337	-2.03668	0.495	Uncharacterized protein (Fragment)	CTTTGACTTAAATTTTTCCTGAAAAATACCACAAATTACAGCCTCAATTTTTGAATCCGAAAATTCCACATTGAACTTTGTTAGGATCATGATCCAATAAAACAAAAGGAAAAAAAAAGAAGGAGAAGGACTTTTTACTCATCCACGAGCGAATGGCATTGGGTGACTTTTGAAGTATTGCTCAACATCTTCTTTCATAGTTCCTGGAAGACGTAATTTAGGAATTGCATTCTCTTCTTCTTGTCCAGTGATTGCCTTCCAAACACCTGGGATAATTTTGATGAGCTCAGTAATAATTGTTGTAGCAGTGCTTCCTAAGTTTTCTTCTTCCTTTTGTCCAGTAAACCATCCAATAATAGTGGGAATAAGTTGAATTCCTGCTTCAATAAGAGCAGTAGC…
TRINITY_DN1168_c1_g1_i1	146.176	-2.0337	5.98e-17	Uncharacterized protein	CACTATCCGAAACATTTCGGAAATCTGATATTATTTTATTTATCCAAGTTATTAAAAATGGACTTGATTTTGCTAAACCGGAAACTCTTGCAGTTCATGTTCTCCCTGTTCTTGAAACTCTTTGGAGAAAAGAAATAACTTCTTCTTCAAATTCAATGTTGGACTTAGTTGATGAAATTTCGGAAATCATTTTGAAAGCAGGGAATATTTGTCGAACAGATGCGCAATTATCGCTCGAAAATGTGACTCCATTTGGCTTACGAATTTCTCCTTACACAACCTTACCAATGCAAAATTCTCTTTTTTCCCTTGTTCAACAAACAATTGATTTCAAAATTGTCCAAGATCAAAAAATACCCATTCAAATTTCGGAAAACTCTCTGAATCATCAAAATTTCT…
TRINITY_DN7597_c1_g1_i1	274.795	-2.03111	2.38e-32	Cytidine deaminase	TTTTTTTTTTTTTTTTTTTTTTTAATGGCTTATACTACTAGCGACGCAGATATCAAGCGTATGTTGGAGGCTGCTAATGCAGTTAAGGAGAACGCATACTGCCCATATTCTCACTTCAGAGTTGGTGCTTGCCTTCTTTGCAAGGATGGAACATTATATGCTGGCTGCAATGTTGAAAATGCTTCATACCCAGCTGGTTCCTGTGCTGAACGCGGTGCAATCATGAATGCTTTTGCTCATGGTGCTAAAGGTGAATTTGTTTCCATTTTAATTACTTCTGACCAAAAAGATGAATTTATTTCCCCATGTGGTTTTTGCCGCCAAGCACTTGTTGAATACGGAAACCTTGAAGTACTCATGGTTAAGGCCAATGGTGAAATTAGAAGATGCCATTTAATG…
TRINITY_DN170_c0_g2_i1	6215.16	-2.03005	3.66e-115	Glucose-6-phosphate 1-dehydrogenase	CATTTTTCTCATTATATATATGCGTGGTTCTACCCATCATGATTCCAAACAATCATAATTATGATTGCTTGGACCATATTTTTTTTTCGAAGATGATCTTGATCAACATCAAAATCATTGAGCAACAAAAATAATCCTTAAAGAAAATTTGGAGAAATAAAAATCTAGACCATTATTTTAACGGTTGCTATTTCTTTTCTACCTTTTTAGGGCCCTTGTCAGAGCAGTTTTATGAGGGAAGTGGGCTATTTTCATTTCCTTTTACAATGGAAAATCAGTTGGTTTTCTAAATCAATCAACATTTCGAAACACATATTTTTTACCAAGAATATCCCATTGAGATTCCATTGCTAGAGAGAGTACCGCTATTGTATGGATGAACAACATTTTTTTGTTTTT…
TRINITY_DN328_c0_g2_i1	175.726	-2.02506	3.67e-20	ZIP Zinc transporter family protein	AACTTATCTGACTAGGTAAATTGATTGAACCATATTTGATTGCATAAATATCAATGAATTCCCTTCGAGTTTAACAGATTTATATTTTTCAAAAAATGATTTATGGTGAAAATAACAATTGGAATTACCAAGTTGGAGATTTTGAGGGGAATCTGTTGAAGTGGATTCAGATTCCGAGAAAAATGAAAAAATGCTGGAGATTCTCTTCTCCGACGGTGTTTTGTGGGCTTTGAGGAGAAACCAACTGCATTTACCAAGCGCCTTTATATATTTTATTTTTGGCTAGTTTTTGCTTCAACAATTGCAATGAGAAGCATCCATAAAATTCCAACACCAAACATAAAAAGCTGCCATATTTTTTCTTTTCGAGAATATTCATGTTTATGGGTGAAAAGTTCT…
TRINITY_DN863_c0_g1_i2	1038.52	-2.02396	7.02e-65	Peroxiredoxin-1	TTTTTTTTTTTTTTTTTTTTTTTCATAATGAGTTGCTGTGCTGCAAAAGCTCCAGAAGTTGCCAGAGTTGGTCAACAAGCTCCATGTTTCAAGACACAAGCTATCTTCCCAGATCTTGATTTCAAAGAAATCACTCTTTGCGATTACAAAGGAAAATGGGTTGTTCTCTTCTCCTATCCATTAGATTTCACATTTGTTTGCCCAACCGAAATTATTGCCTTCTCTGAAGCCTATGAAAAGTTCAAGGCTATCAATTGCGAAGTCCTCGGAATGTCTGTTGATTCCTGCTTTACCCATAATGCTTGGATCGGAACCCCACGTAAAGATGGTGGTCTCGGCCCAATCAAGTATCCAATCATTGGCGATCTTGGTGGCAAGGTTTCCAAGGCTTTCGGCTTT…
TRINITY_DN9643_c0_g3_i1	643.461	-2.02144	1.38e-38	Uncharacterized protein	GTGCTTTGAGTGTTAATGGGAGGAGGAATTATTAATCCATCGTCCCTTAGCTCGGTGATTAGATATCTTCAGCAATCCTCTATGACTTTATCAGTTGATTCCAAAAAGCTTCCGGATAAATTCCAAAAAATTGTTGATGCTGTATCTGGATTCTTCACAAAAGTGTTCACATACATTCCACAGATTCCGGATTTCGATGTTCGTGTTCGTTTTATTTGCCTTGGTATCTTTATTTTAATTTTTTTGGATGCAATTTTGGTTTGGTTTACTGGAAAACTGAAATCTAGTTTATTTCATTGCATTGATCTTCTTCTTATATTTGCCTTCTTTTACGGTGTTTCTTTTGTCGGTCTTTCTGGTAAGATGCAAATTATTACCTACTTTTTAATCATTTTAGGT…
TRINITY_DN328_c0_g1_i1	451.637	-2.021	2.47e-15	ZIP Zinc transporter family protein	CTTCATGTTAGCCTTATTCACCCCCTATAATGGCGAAAATTTCCCAAAGCACATTTAAATTGATTTCTGCGGCCATCATATGGATCATGACTCTTCTTGGAAGTGCTTTGCCAATGTGCATTCGAGCACTATCCTGGACTTCGAGAGCAGAATCTCTTGCTGGTGGGGTTTTCCTTGGTGCTGGGATTGTGCATCTCCTTGCTGATTCAGATGCGGAATTGTCAAGTTATTCTTATCCAATTGGCCCTGCAATTACCATTTCAATGTTTTTTTTATTTACTGTTGTGGAATTATTTTCTTATACTGAACATGAGGCTGATGCTTTTAACCATCATAAAAACAAAGGATCACTTACGACTCATATGATTCATAAAAAATACGATAATCTTTCACCAAAAA…
TRINITY_DN5356_c0_g1_i1	794.894	-2.02049	4.6e-17	Uncharacterized protein	GTTCAACACTCATATGTTTGCTTTCCTCATATTCAGCAGTCTTATTGGATATAGAAGACGCACCACAATACGCACAAGAACTACGACGCGATCTAATTCTACGACCTCAAATGATCCAACAACTATTGCTATTGGTGTTTGCTTTGGAGTTCTCTTTGTTTCTCTTTTTGTCACAATTATCACATGCACTGTTTGCAGAAAGCAGTGCAATGCTTGTCGCATGAAAATGCCTTGCAAGTGCTGTCATCCAAAAGCATCAGCTGTTGCAAATGGTGCTGTTATGCCTCAAGGGTCGCCAGATATGCTTCAACCACAAGGACAACCAGGACAACCATATCCCAATCAATACGGCCCACCACAAAACATTCAAAATCCTCAACCGTATCCACAGCCAACTAT…
TRINITY_DN3391_c0_g1_i1	186.245	-2.01365	0.0705	Uncharacterized protein	GTTTCAACTGAATGGCATCTCCTTTCCCAGTTCTTGATAAGATCCCAATCTTCTCCTTAACCAACGCCACCTTTGATCCAATCGATTTCAAAAAAATGTATCCTGGTTGGCCTCAAGAAAAGCTCCAAATTCTCCAAAAAGCACAAAAAGCACGTGATATTTTAGGACAACATTTAAAGCAAAAAGTTTCTATGCAACTCCGTCTTGAAGATATTTCTCGTTATCTTCCTCTTGCCCTTGCAATTGAAAATGAAGTAAAGGTAAATCCAGCATTAAAGACAAATTGCGACATAAAAATACACTGGAAGCAATCTCCCATTGTTGTTAATGAATACCAAGATCGTCGTTTTCCAGGATCTTACTTTAGTGTTGAAATTCTTCATATTCTTTGGCTTCGTG…
TRINITY_DN6425_c0_g1_i1	21374.6	-2.01102	6.77e-104	Fructose-1,6-bisphosphate aldolase, putative	TTTTTTTTTTTTTTTTTTAAAAATGTCAATTTCCTATAAAGAACTCGGTCTTGTTAACAGCAAAGATATTTTTTCGAAAGCTGTTCATGGAGGATATGCCATTCCAGGCTATAACTTCTCAAACTTAGAACAACTTCAAGCTGTTATCACAGCTTGCGTGAACACTGAAAGTCCTGTGATATTGCAGATCTCATCAGGCGCAAGGAAATATGCTAATGCAACAATGCTTAGATACATGGCTCAAGGTGCTGTTGAATTTGCAAGAGAATTGCATCCACAACATAAAACAATTCCAATTGTTCTTCATCTTGATCATGGGGATAGTTTTGAACTTTGTGTAAATTGTATTGAGAATGGTTTTAGTTCAGTAATGATTGATGGTTCCCACCTCCCATATGA…
TRINITY_DN43285_c0_g1_i1	1467.26	-2.00838	1.25e-47	Small GTP-binding protein, putative	TTTTGATCACCGTTGAAAATGGGACCAGTTATGGAATTAAAAGTTGTGATCATTGGTGCGGTTGCTGTTGGAAAGACAGCAATTACCAACCGTTTACAATATGCTCAGTTTGAAGAAGATTATCAACCCACAATAGGTGCAGGCTACGTACCTTACAGAACGACTTATAACGGAACAGATGTTGAATTACAGATTTGGGACACTGCTGGAATGGAACGCTACAAGTCCCTTGGACCCATTTATTACCGTGATGCAGTTGGTGCAATAATTGTTTATGACCAAACAGATCGTTCATCAGCTGATGCAATACAGAAATGGCTTGAGGGGTTTAAGGCAACTGTAAAAACCCCTGCTTATATTATTATTTGCGGAAATAAAGATGATTTACAAGATAAAATT…
TRINITY_DN3498_c0_g1_i1	38833.3	-2.00108	3.61e-85	Transketolase family protein	CTATGGAAGCAGACCAACTTGCAATCAATACAATTAGAGCCCTTGCTATGGATACAATCCACAAGGCCAACTCAGGCCACTCTGGAGCTCCACTTGGCCTTGCACCCGCAGCTCACCTTCTTTGGTCAAAATTCTTGAATTTCGAACCACACTGGCTTAACCGCGATCGTTTCGTTCTCTCCTGCGGCCATGCTTCAGCTCTTATATACTCTCTTCTTCATATCCAATCTCATGGCAAAATTATCTCAATGGACGAAATGAAACAATTCCGTCAATTAGGAAGCCGTACTGCTGGTCACCCAGAACATCATTTAATCCCTGAAATCGAGGCTACAACTGGCGCTCTTGGTCAAGGCCTTTCTAATGCTGTCGGTCTTGCTGCCGCTGCTGCTCACATTG…
TRINITY_DN15385_c1_g1_i1	113.429	-1.99698	0.479	Unknown function	GCTTTTGGTTCATTTGGCTCTACCATTCGATATGGGGATTGTATTTGTTGAATGTTTGGCTTAGGTTGGACGTGTGGTGGTGGCATTGGCTTATATGTGCATTGAGGCTTTGGGGCTTGCTTTTGAACTGGTTTTTGTTGAGAATTTTGATTATTTTGTTGTGGTTTTGGTTGAGGCTTAGGTTGTTGGTGTTGATGGTGTTGGTATTGAGGAGGAGGAGCTACGTAATATTGAGGTTGGGGAATGAACTGCTGCTGTGGAACTTGGCGAAGAACATAAATAAT
TRINITY_DN34176_c0_g1_i1	246.802	-1.98617	3.79e-11	Uncharacterized protein	ATTTTCAAATGCGTTCCGAGAAATTAGCCCTTCCATCAATTAATTCTTTGATGTCTGTATTTCCAATGTATGATATTAAAAGCATCCTTCAACAGGAAGAACCTTCCCCTGATCATTTAGTTTCTGAAAAAAGTTCAAAAATTGAAAAAGTGGAAAATGAGACGGAGAAGACACCACAGTATGCTATGGTAGATGATTTACTCATTCTCAAATCAATTGAATCTTATTATGGCCAAAATTTCTCCGGATCTGTCCCTTGGTCCTTTTGGCAAGTATTCAGAAAAACCACTGGTCATCCAAGAAGTTCATCTAGTTTATACCACCATTGGAAGGGGTCAATGGCTCGCAAATATAATCAGTTTTTAAACAATGGAAGACTCCATGAGTGCATTCTTTGGT…
TRINITY_DN14417_c0_g1_i1	244.34	-1.98446	4.29e-22	GTPase-activator protein	AGATAAATATCATTTTGACCAACAAATGACAGAAAATCAAACAAATCAACCAGAATATTGCAACCAAGAAAACAACAAAGACAAGTTGTTTTTATTTTTTAACCGATTAAATGCTTCTGGCCAACAAATTGTTAATTCCATTGATTTGAATTCTTTACCTCTTTTTCATTGCAAGCCCATATCAGAAAGCATCCCAGAAATACAGGCAATTTTTAATCTTCCAGAAGATCAGTTTCAAAATCAACTTAATAATTCGACAAGATTATTGTCGGATTTCGGACGCTTTCTTGATCCACTTTTTACAAGTGACGAGCTTCATGGTTTGCTTTCTTCTTGGCCACCAGTCTATCCACAAAAAGATTCCAATACAAAAAAGTATATTGGTTTTGTTATTGATCT…
TRINITY_DN3779_c1_g1_i5	895.098	-1.98325	1.78e-38	Actin (Fragment)	CACCGCCGAAAAGGAAATCGTTCGTGATATAAAGGAAAAGAAGGCATACGTTGCCCTCGATTATGAAGCCGAACTCCAAAAGGCCGAAACCTCTGAAGAAATCAAGTTTAACTACTACCTTCCAGATGGTCAAGTTATCACCTTCGGCAAGGAACGCTTCCAATGCCCAGAACTCCTCTTCAAGCCATCCATGAACGGTATCGAAGCTGATGGTATCGATCGTACAACATACGACTCCATCATGAACTGCGATATCGATGTCCGTAAAGATCTTTACGCTAACATCGTTATGTCCGGTGGTTCCACCATGTTCGAAGGCATTG
TRINITY_DN2458_c0_g1_i1	251.711	-1.98147	1.42e-26	3-hydroxy-3-methylglutaryl coenzyme A reductase	GTCAAAAATTGTCAACGGTTTGGAATGGGGGAAGCAAAACCAAAAATGTCTTCGGCAGTGCCTGGATTCTTCAAATTACCCTTAGAACAAAGGGTAAATAAGGTCCAAGACATGTTTTGCTTATCAGAGGAAGATGTTCGGTGTTTTACAGAGCCAGATTTAGCCTTAAATTTGCAAACATGTGATACTATGGTTGAAAATGTGATTACCAGATATGTTCTTCCAGTTGGTGTAGCAACAAATTTCATTGTAAATGGTAAAGAAGTTCTCATTCCAATGGCTACGGAAGAGCCTTCTGTTATTGCAGCTGCTTCTCTTGCCGCTAAGCTCGCCAGGCCAAACGGAGGTTTTTCAACAGCTTCTGGCTCGAATGTTTGCACCGGTCAAGTTATTGTTATT…
TRINITY_DN11326_c0_g1_i1	180.122	-1.97884	5.24e-11	Uncharacterized protein	GTTTTGTTTGGTATCGTAATACTCTTACAGATAATGAAGCTCCATTTACTGTTGAATTTAGTTGTTATTATGGAATTGTGATGTTAAACTATCTTAATGCAACAATTGTACAATATGAAATTGATAATGCAGGTTTACAAACAATTCAAGATCCCAATGGAAAAGTATTTTATTTTGGGCACCATTATGGTAAATTTGTTTTTACACCAACAGGAATAAATAGAATTAACATCAAAATGGTTGCGATGCCTGAAAACTGTGTTTATATGAAAATTTCCAATAGTCATGAAGGAAAATGGGAAGGAACTCCACCAATTAACGTTCCAAAATGTGCTGCTTTTTTAGCACCTACAAAAGGGGATGATTGGAAATTAAATTTGCAAGTTGATCCGTCTGGAT…
TRINITY_DN34921_c0_g1_i1	1227.01	-1.97801	1.16e-64	Radical SAM domain containing protein	AAGTGAACCGTTGTTTATCTGTTCTTGCAAAATTCAAAATTTTCATGTATACTTTACAACCAATCGCAAGAGAGCTTCCATCATTCAAATCAGCATTTGAAGCAGTTTTATCAGGGGCAAAGTTAAACCATGATCAATTAGTTCGCCTTGTTTCAACAACAAAAAAAAATGAAATGGACTGTTTACACGATGCAGCAGGAGAATTAAATCGAAAGCTTTACAACAATAAAGTATTTACCAGAGGTATTGTAGAATTCAGTAATTCATGCGAAAAAAGGTGTCATTATTGTGGAGTAACCGCTTATGAAGATAAATTTTTAATTTCCCATGAAGCAATTTTGGAATGCACAGATTATATGTACGAAAAAGGATACAGAAATTTGGTTTTGCAATCAGGAG…
TRINITY_DN1391_c0_g1_i2	218.899	-1.97695	4.72e-12	Glycine-rich RNA-binding protein blt801	GATCTCAACGAACAAGCTGGCGAACAAACTGAGCAAGGTGAACAATCCGAGCAAAAGGAAGAACAACCCAAGCAAGAAGCTCGCCTTTATATTGGAAACCTCAGTTTTGATACAACTGAAGACAGTTTATCAGAAGCTTTCAAAGAATTCGGAACTGTTAACTTCGTCAAGATCCCACAAGGTGACAATGGCCGCTCTCGTGGATTTGGTTTCGTTGAATTCTCCACCCTCGATGAAGCAAACAAAGCTATTGAAGCTATGAATGAAAAAGAGCTTGATGGAAGAAATATCCGCGTTAATCTTGCTCGTCCCCGTGATGAACACGCTCCTCGTGGTGACCGCAGAGGTGGTTATGGTGATAGAGGTGGTGACCGCAGAGGTGGTTATGATCGTAGAGGT…
TRINITY_DN35125_c0_g1_i1	151.896	-1.97636	1.03e-12	Uncharacterized protein	TTTTATCGACCATTTTCAGAAGGGTTCATTTTCATTGCCCTTTTTTGGGTAACTTTGGGCTCATTCAACATTCAGAAACCAACGGGAGATAAAATTTACCTTTGGCACTTTCCCAACAATACCGTATTGTTGCCAAATAAACATTTTCCATCCAAATGTTCAGAACATTTGGATGGAAGTGTATTAAAATTATGGTTCTGAAGAAGTCATTGAAAGTTATGAACCATGACTTTCGCAAGTTTAGCAGTGGATTACTTACGAAAGCCTTATCATTCCCGGAATTTTTTTGGCGAATCAAGCTCTTCAGCGAGTTGAATAACATGAATGAATTTCAGGAGAAAAACTGTCAAGCTGGGAAAGAGATGCGACTTTTTTCCCGAAATCAAAAAATGTAGCATT…
TRINITY_DN43552_c0_g1_i1	5170.09	-1.97132	1.58e-160	2-dehydropantoate 2-reductase	GATCTGAAGCATAATGCTTGTGATTCTTCCTGCCACGCCTGTGAATGCGCAGATGGCGTTTTAAAGATTGCTATTTGCGGTGCCGGTGCTATCGGAACCCTCTACGGTGCTCTTTTCATCAAAGGAGGACATGATGTTACTTTCATGGATGGATATCAGCCAATGCTTGATGACGTTCTCAAGGATGGTGCTCCCAAGGTTAAGCTTTGCGATGAAAACAACCAAGTTAAGGAAGAACTTCCATGCAAGATTTGCCACTTCAAAGACCATCCAAAGGATGTTAAGTACGATCTTCTCATTCTTGCTGTCAAGGCTACACAATCCAAGGAAACCCTTGATCAAATCAAGGAATGCATTGGTGAAAATACCGTTGTTTTAACACTCCAAGGTGCCTTTGAT…
TRINITY_DN1482_c0_g3_i2	130.012	-1.97069	0.499	Uncharacterized protein	TTTACTTTTGCATTTAATGATCGATAAAATGACCTCAGAACGATCAATAGATTATCAAATTTTCATCCAAGAGCTTTCAAAGCAATCTTCTTTAGATCCTCTTGTTAAAGCTTTAAGACAAAGATTTCCAACTCAAGAACAATTAAGATTCCTTCAAAATGTCGGCTCTATCGATGAAAAACGATCAACTGAAACAATGATCGAATTAACGGCTGCCGGATTAAAAGAATTATGTACAGAAACTTATTTATTAGATCCAACTAGATTAATAAGAGAACTTTATACTGAAACACCTTTACATGAAAGATTAGGCTTAAGATTACATATTTTAGCTAGTAGAATAGCTGATCGTTATAAAATTCCACTTTTTAGGGTTCAAGAGCAAGCAGTTTTTTCTTG…
TRINITY_DN34648_c0_g1_i1	138.34	-1.96937	2.63e-18	Myb-like DNA-binding domain containing protein	AACCCCCCCCCCCCTTTTTTTTTTTTTTTTCTTTTTCTTTTTGGTCGTATGAACACTCTTAGTTCCCTCGTTGTTCCAGAGAAGAAGGGTACATGGTCTGAGGAAGAAGACCGCAAACTGATGGAGGCAATTGCTGCCAATAAAGGTAAAAAATGGACCCAAATAGCCACATTAATGTCTGGAAGAACAGGGAAACAATGTCGAGAACGCTTTGTTTCTCATCTAAATCCAAAGCTTTCAAAGAAACCATGGACTCTCTTTGAAGACGCCCAACTGTTAAAGCTTCATTCCAAATATGGGAATCAATGGGCAACAATTTCCAATTTTTTGCCTTACAGACCTGCAATTTCTGTCAAAAACAGATGGTATTCACTTTCGAAGAAGATGTCTGACTTGAAG…
TRINITY_DN7637_c0_g1_i1	127.684	-1.96777	2.73e-14	Quinone reductase	TGGAGATGGACCGGAACAAGATGAAAGTATTGATTCTAATTGCTCATGCCAATGAAACCGGGTATAGTACGTGTCATCGTTTGGCTCATGAAGCTGAAGAAGCTCTTCTCGAAGATAATAATGAAGTGCGAATCGTGGATCTTGTAAAAGAAGGATTTGTGGAATGTGCTTCTATGCAAGATTTCAAAGAAGTTAAAGACACCCAAAAATTTGATTATTGGGCCTCCCAAAAACCAGGAAATTATATTGATTCCATTCAAAAGCAACAAGAAAATGTGTGTTGGTGTACGCATATGATTGTTATTGGCCCAATGTGGTATTACAGATATCCAGCTTGCTTTTATGCTTACTTTGAAAGAGTCTTTGCCCATTATTTTGGGTATGATCCTTCTCATTACG…
TRINITY_DN10423_c0_g1_i1	350.59	-1.96605	3.29e-13	CMGC family protein kinase	ATTTATCTCATGAGAACAAGGTTAAATCCTCTACCTTCATCGGTTCTTCGATGTCACAAAAGGACAAGGAGCGACTCAAGTCAGCTTTGGGCAACAGCTGCCGAAACAAGTAAAAAAATAGGAGATATCACAAATAAACCAAAACCGCCAATTCCATGTTCAGGTCATCAAAGGAGAGTCTCTAAACCTGAGTCCAACGTCGAATATAGTTTTTCTGGTTTTATTTCCCCTGAAAAAGCAATCCAATCTTATTCTTCTCAGCTTACACCGTATGAAATTAAAGAAATTAAACAAGTCAAAGAGGTTTATTTTCTTGGAAATCCTGATGTCAAAAAGTATCATATTCAAGCTTCCGAAACTTTTGATGATCCTCGTCATTTTTATATGGGACAAATTGGG…
TRINITY_DN2937_c1_g1_i1	7374.43	-1.96395	8.81e-122	Adhesin AP65-1	ACTGCTGAAGAAGCTTACCAATGGTCCGATGAAAAATGCATCTTCGCTTCTGGCTCTCCATTCCCAGACTACAAGCGCAAGAATGGCAAACTCTTCGTTCCATCCCAATCCAACAACTCCTGGATCTTCCCAGCTGTCGGTTTCGCCCTTGTTACCACAAAAGCCCGCCATACCCCAGGTGAAGTTTTCCAAGTTGCCGCTGAAGCTCTTGCTACCCTTGTTTCTCAATCCGATTATGACGAAGGTGCAGTTCTTCCACATATGAACAGAATTCGTGAACTTTCCCTCCCAATTGCCATTGAAGTCGCTAAATACCTTTACAAGAATGAACTTGCTACTGTTCCAGTTCCAGAAGGCAAGACCCTTGCCCAATGGATGAAAGAAGAACAATTCCAACCA…
TRINITY_DN37891_c0_g1_i1	2031.42	-1.96153	4.29e-118	Uncharacterized protein	CGATCGACTTTAAAATGAAGCTCTCTGTTCCTCAACTGATCATTGGCTGGGCTGTTTGTGTTCTTGTTTATATGTTCTACTCTGCCTTTGTTGAAGGTGACCTCTTTCCAATGCATCCCAATACTGATTTTGATTCGGAAAAAGCATATCTTTTCTGGATTGATATGACATCCACACATCGCCTTGTTTTTTCTGATGAGTACACCGCTTTTTGCAACAAATTTTATACGATTTTAACTGGAATGGAGAATAAAAATCCAAATATTGACATTACAATTCAAAAAGAAACCAAAGACATGGTTCGAAAAGGAAGCCCTGCTGTTTCAATGAAAAGTGTCCAAGACATTGTTGTTATAATTACTCCAAAAGATGAAGCTTTGCAAAAAAATAAGCCATTAA…
TRINITY_DN8469_c0_g1_i1	265.965	-1.9594	3.74e-30	XYPPX repeat family protein	CATACTTATAATGAAAGTGAAAAAGTTATTTTCCCAGAATTAATTTCTAAAGCACTTTTACCAATGTCAGAATATACCCCTGAAAAAGGAGTTATTGAAGAAACTAAATCATTAGATAATGGTTATAAGTGTCACTTTTTAGTCAAAACAGGACAATATATTCATCCAGAAACATATGCTTTACCACCATTACAATTAACACCAATGCTTTATACAACAGGACATCATTATCTTTATCTTAGAGTTATTGAAGCAGAGAATTTACCAAAGGCAGATGTAGGAAAGAGAAATTCTGTTGATCCATATGTAGAAGTAAGAGTAGAACCATGGTATGATTTAAGAAAAAATGGACAACCATTAAAAGAAGTTGAAGCAAGACAAAAGCTTTTAACAAGAACA…
TRINITY_DN2642_c0_g2_i2	631.495	-1.9586	0.00093	Uncharacterized protein (Fragment)	CTTTGACTTAAATTTTTCCTGAAAAATACCACAAATTACAGCCTCAATTTTTGAATCCGAAAATTCCACATTGAACTTTGTTAGGATCATGATCCAATAAAACAAAAGGAAAAAAAAAGAAGGAGAAGGACTTTTTACTCATCCACGAGCGAATGGCATTGGGTGACTTTTGAAGTATTGCTCAACATCTTCTTTCATAGTTCCTGGAAGACGTAATTTAGGAATTGCATTCTCTTCTTCTTGTCCAGTGATTGCCTTCCAAACACCTGGGATAATTTTGATGAGCTCAGTAATAATTGTTGTAGCAGTGCTTCCTAAGTTTTCTTCTTCCTTTTGTCCAGTAAACCATCCAATAATAGTGGGAATAAGTTGAATTCCTGCTTCAATAAGAGCAGTAGC…
TRINITY_DN243_c1_g1_i1	411.234	-1.95726	2.71e-28	Uncharacterized protein	GCCAAGATTAATTCATAAACCATTTAATGCTCTTCAATTACATGTTAAATTCTTGGAAGGATTGAATTTCTCTGAAGCAGGTGAATATTATTGGAATATGAAAATTGGTTCTAATTCTGATCAATTTGGAAAACAAACTATGCAATCAAAGAGATCAAATTCTCCACAATGGTTTACAACTCTTCATTATCTTATTACTCCACCACCAACAGCTGCTCATGAAGATGGCCAAACTGATTTAAGTCACTTAGCCGATCAAGAAAAGCTTGTCTTACAATTGAAGACCGATAATCTTGGAAAAGATATTGTTCGAGAGAAATTCGAATATAATGTATTGGATTTAGTAAATAATGATCAATTTAGAAAGACAAAATTAGTTGAAGAAAAAGCTATTAATGG…
TRINITY_DN44560_c0_g1_i1	544.851	-1.95416	2.58e-25	Uncharacterized protein	GCAAAACTTTATGTTCGCGTATTAGAAATAAACTTCAAACAAAACCCTGTTCCAAGCACTCGGTTGAGAGTGTCAATTGACACAGAAAATACTCACTCTCCAATTATCAGGAAAGTTGTTGATCTGAATCCTAGACATGTTGAAAAACATTGGGAATTTGTTCAACCTAATGATGATTTGAGCAAAGATAAAATTGTCATCATGTTGACGGCAAATCCCGTCTTTTCAAGGGAAAAAAAATTAGGTAAACTTGTCCTTCCTCTTGAATGGTTTCCAAAAGACAAAATGGTCCGGAGTTGGTTCCCAATGAAATCACAAAATGAAGAAAATGAAATTATGCTTCTTCTTGATGTTCACTATGAATCAAGAAAGGTTAAACCTTTCATGGCTGCGTTTGAC…
TRINITY_DN30332_c0_g1_i1	1638.17	-1.95368	7.21e-47	Type 12 methyltransferase	CAAAATGACAGAACAACATCTCCATAAATGCCATCATGAAGGAAAAGCATATGATAACCCAGAAAACATTTCAAGAGCCATTGCTTTTGCGGATGACGTGAAAGCATGGTTTCCTCTGACAAAAGATTCTATTGTCCTTGATTTTGGGGCAGGCACAGGCCAAGTTGGTATGAGACTCGCCAATGATGTCAAAAAAGTAATTTTTGAAGATGTTTCTGATAAAATGATTGAACAAGTTCATAAAAACTGCGAAGAAAAAGGAATTAAGAATTATGACGTTTTCTTAGGCGAAATGGAAGAATACAAAGGAGAAAAAGTTGATGCAATTACCGCTGCTATGGTAATGCACCATGTTGAAGATTTGCAATCCCTTTACAAAGCATTTTTGGCAAATATGAA…
TRINITY_DN12567_c0_g2_i1	129.036	-1.9521	6.42e-13	Uncharacterized protein	TTGGGTTTATGGTGTTCCATGGTATGTTATTTTTATCCTTAGTTTTGTGTTTTTATTCCACAATGGCGTTAAACCTACTGCGCATCATATTATTTCTCCTCTTTTTGTGGGTGTCATTTTTGCTTCTATTGTTGGCGAAGCACAATGCGTAGCATCTTATGACAGTGATATTTCAACTCTGATGATTTTATCCATCTTTTTCTATTGTATATTTTGGATGATTGGGTGCGCCTACATCAGCTGCCCATGGCGCAGTTCTGCATTTAACAATAAAATCGAGCAATCAAGAGATTGGATTGATCCACAAGATTTAGCAGAAATAATCATACAAGTGGAAAGAAATCCTCCAAACATTCTTTACCGTCCAGCAATTCAATACCTTGAAGGATCTGTTTCATC…
TRINITY_DN39540_c0_g1_i1	551.687	-1.95064	8.14e-28	Myb-like DNA-binding domain containing protein	CGCCAATTTGCTCCCGAGTATTTTCATTTTTTGGTTCAGAATCTATGTTCACACTTTAGCTGGGGATCTGGGGAATTTCTCTTGGAATTTGTCGACTTGCTTAGCATTTCTTTAAAAGAAACACAAATTGGAAAGAAATGGGGAACTCATTTGGAAAACAAGTGAATTATGATTTCATTATAGCACGAGTTATCAAAAAACAAACATCTTCCCAACAAATGAAAGAAAAGTTTACAGAGAAAAGGGTTGATCAAGATGAAAAGAGACAAGATGTTTTTCCATCATCAGAACCATTTCAGGAAACAGAACTATGATTTTGATTTGGCAAATTTCCAGAAAGAATTTGCTGATAATTTGGAGGCACTTGAGGAGCATTTTGATTTGGGGTTAGCTGTAAGG…
TRINITY_DN11534_c0_g2_i1	223.075	-1.94663	1.55e-21	Uncharacterized protein	ATTTCATTTGGTGACTTCCACATGACGACTCCGAGTCCAGACGAAGATCCACTCAGAGCACTTATTTCCCAACACCAAAATGATCAAACTATTCTTGATAACCATTTTAAAAAAAAGAAAAATGAAGATCAACCAATCACTTTGTCGGTCAGACAACCTTCAGCTTCTACTTTTGTCCAAAAAGATTTAAGTAATCCAATTATCGTTTTTGATGGGCATGAAGATTCGGGTGATGGAGAAAGCATATCTCTTTCTGTTCGGCAACCTTCATTTACTTCTTTAGGCGATCAATTAGTTCCAAAAGGTACAGATTCAATTGCAAACTTCGAGCCCGTTATTGAGGAGGTTCAGCCTCTTCCTATTGATGGAATTGACGATGTTGAGGAAGATGATCCACAG…
TRINITY_DN4280_c0_g1_i1	696.389	-1.94407	3.13e-46	Hydrogenosomal malic enzyme subunit C proprotein (Fragment)	GGTAGCCCATTTAGTGCAAGCTTCACCAACAGTTGGGGTGTAAAGAACTGGCATTGTAAGGACTGGTGGGTATGTGTAAAGGAACCTCCAGAAAGATTGCTCATTCTTTTCGCGTTCGTTGGAAAGGAAGATGTACTTGAGCATTGGAGTTGGCATAAGTTCGAATTGGCGCTTGATACGAGCTGCTTGTTCATCAATTGTAGCAACCTTGTGTGGAAG
TRINITY_DN37765_c0_g1_i1	217.855	-1.94293	9.45e-22	Ankyrin repeat protein, putative	TGAAAATTTCCCAATCACCAAATCATGCAAGATTCTTTTGAGATTTTAAAAGCATTTCAAGAGAATTGTTTTGACGACTTTATCAAAATTCCAGACCTTGAGCAAGTTGTTGAAGATGCAAGAAAAGTTTTTGGCGATTCAACCACTTTTCAAAATTTATTTATTGCTTGTACAGTGCGCCCAAGATATATCGAAGATTATCTGAAAATTATGACAAGATTTCATGGTGATTTTGTTAAACAAATTATGCTTCGTGAACATTATCCTACTATTCATTTCCAAGCGTTGAATTTTGGAATTTTAACTAAAGCCGATATCATTAATTATTATGATGGTGACATAGCAATACGTTATTTTTTGCCCGAACTTGGCTATCCTTTAGATGAAGCTGTTTGGGGA…
TRINITY_DN2542_c0_g2_i1	162.024	-1.94176	8.57e-13	Uncharacterized protein	CAACAACAAATTGATCAAAATTCGCAAAATAATACAATAATTACCCAAAATTTCACCAATTTCCAATCTGAAGTAGTGCAAACATTTGCTACTTACCGTCAAGTTATAGATGAAAATATGAACGCATTTGAGAAAACAATGCTGGAAGAAACTAATGGAAGAAGAGAAAACGATCAAAAAATCACTGAAGTCCTCACAACACAATTTTCAAAGATGAACGATCGGATATCACAATGCGATGAGAACGATCAGACTCTCGCCCAAAAAATTGACCAATTAAATATATCGTTGAATACAAAATTAACAGAAACAGAGAAAGAATTTTCCGAAGAAATCCAAAATATCCAACAATCAATTTCTTCAAATCAAGCCGAAATTACTGGCTTAAAAGCAGGACAT…
TRINITY_DN47478_c0_g1_i1	274.21	-1.93899	1.39e-19	Casein kinase I isoform alpha	ATCAAGAAGGGAGAATCATCTTTCAACCCGGGAAAATAATTGGCGGATACGAAATTTTCACTTTGATTGGCCAAGGTGGTTTCGGAGATGTTTATAAAGTCCGAGATAAAAAGACCTCGCAACTTTTTGCTATGAAAACAGAATATTCAAATGCAGAAGTACGAGCTCTTCACCGAGAGCTCGAAATTATCGGAAAGCTAAATGAGCCATGCTTCCCTCAATCACGTTCCCAAGGTGAAGAGAAAGGTGTCATATATTACGTTATGAATTTATTAGGGCCTTCTATTGGAGATATTCGGAAAATGTCGGGAAGAATTGGCCCACGTGTTGCTCTTCCAATTGGTATTCAAATGGTCTCGACAATTCGCAAGTTTCATACTCATGGTTACATTCATAGGG…
TRINITY_DN27639_c0_g1_i1	393.918	-1.93747	1.71e-11	CAMK family protein kinase	CACAGATGGAATGGAAACCAAAGGGACTTGCCAATTACCAAATCAACGAAGTTATTGGAAGAGGGTCTTCTGGAATTGTTGTGCGGGCTCTCCATATACAAACCCAAATTCCTGTCGCAATCAAAATTATTGAAAAATCATCATTGACAGATCAAAAATGCAAGGAATATGTTGCCGAAGAAATCTCTTTGATGGAGCACATCGATCATCCATTAATTATCAAATTATTTGAAACTTTTGAAGATACCACCAGGATATACCTTATTATGGAGTACGCTGAAAATGGCTCTTTACTAGATTATATCAACGAGAAAAGTGGGCTTCCAGAGGGTCAAGTTAAAAGCTTTTTCATTCAACTTGTTGAAATTCTTGATTATCTTCATAATACACTTCATATCG…
TRINITY_DN11634_c0_g1_i3	158.337	-1.93211	6.96e-12	Uncharacterized protein	GAACTCTTAAGAAAACACCTTCTTTAAGACAATTAAGATCAATGCAAGGATTACCAATACTTTCTGTTGATTCTAATACACAACAAGTTGTTGAAAAGAAAGAATTACCTCAAAAACCAAAGGAATTTGATTTTCTAGCTTTCCAAAATGTTCTTGATGAATATATTTCTAATGATTATAATGAAAAGCCACCAGTGGCAGTTACATTAAAAACAGAAGTTCGTGATCCATTAAAAGACCCATTTCCTATTCCACCTTCTTTAGAAACATCTCAAAGGCCAATGGATTTAATGATGAATATAAATGATTTACTGAGTAGACCAGTAACAGGAACAAAACCTAAAAGAGAAAATAAACCACAAGGAAGAGAATTAAAAATTCCAATGATTACATCACCAA…
TRINITY_DN2857_c2_g1_i1	346.95	-1.92924	4.9e-20	CAMK family protein kinase	GATCTGAACTTTCATGCAGATCCGCAGTGCGCCATCGCCTGCGGAACATTACAGGTTTTACGAAGCGCTTGGATCGGGTGCATACTCTACAGTTTATCGGGCAGAAAATTTAGTAACCCACGATATTGTTGCAATTAAAGTTATTCCAAAAGCAAAATTACAAACAGAAGAAGAAATTGCACTCATGCGAACAGAATTTTCTGTTTATAAGAAGCTTGATCACCCTCATATTGTGCACTTTTTTGATGCTTTTGAAGATCCAAGATACATTTATTTTGTTATAGAACACGCAGAACGCGGCGAAATCTCAAACGCCATTCAGAAGGGACCCCTCAGCGAGGTACGTGCCCGTACAATTCTTGTTCAGATTTGCTCTGCTTTAGATTATCTTCATAATGA…
TRINITY_DN711_c0_g1_i2	598.907	-1.92641	3.94e-54	Actin family protein	TTGTGAGTGTGCAATTTATTTTATCTTTGGTTCTGGTTCGATGGAAGACAGACAAACACTGGTGACAGATTTTGGTAGCTATGAAATTAAGATTGGTCTTGCAACAAGCAAAAGTCCAGAACTTCGAATTTCTTCTTATTTCCCAGCAGATGATCCAGATTTTTTATTAATTTCCAAAGTCCCACCAATGGCTCCTGTTGATCAAGCAGTCAAGCTAGGAGAGATCAACAATATGGATAGATGCTTGTTTGCATTTACGTCAGAAGCAAATGCTCTTTTGGAAAACGATACAGGAAATAATTTTGTTTTTGCAGATACACCAAATACTTCCATTAAAACAATAGATCTTTTTACTCAAATGCTCTTTGAAGATTGTGGAGCTAATGCTGTCTGCTTTAA…
TRINITY_DN3720_c2_g1_i1	1014.8	-1.92596	1.76e-43	Ubiquitin-40S ribosomal protein S27a	CCGATCTTGCTGATCTTTGTAAAGACTGTTTCAGGAAAAACATTAGCTCTTCCCCTTGCATCCTCCGAAAACTTCGGAGCAGTTAAGAACATTGTAGCTCAACAGTTAGGAATTTCTGTTGGCAATGTTCGTCTCTGCTTAGAAGGTGAAGCTGTTGACGAACAGTGCACTCTTGCATCTGTTAGCAACGAATCAGAGCTTCATCTTGTCTGGGATGCAGAAGGTGGTAAGAAAAAGAAGAGGAAGAAGAAGGCTTTCACCTCCAAGAAAAGGGTTCCACATACCCGTAAGAAGGAGAAAATGAAGGTCCTTAAGCTCTTCAAGGTCAAAGATGGTAATGCTGAACCAACGCACGCGATCTGTCCAAACTGCCCAGGCTGTTTTATGGCCAAGCATAAG…
TRINITY_DN42458_c0_g1_i1	9063.19	-1.92344	4.39e-85	Uncharacterized protein	TGCTAACTCTTTTCTTTTTCTCTTCTCTCAAGCAGTATTGTGTTACCACAGAAGCTTTCAAAGACCAATGCCCTCAAGGATATCAACAGCTTACCGGCACCATTGATGAAGCAATTACTCAAATCAATACTGATGCTGATATCAAAGTTGAACTTGCTATTATTGGTTTAACAGACAACTTTGATCTTTCTCAAATCACCGCAGCTACAACTGTTTCTGTTATTGGCCAAAACAACCAAGAAATTCACCTTTCAATTTCACAACCATCTTCTCTTGGTTTCTTGATTTCCAATTGTCAAATTACTTTGCCACCAGATGCTCTTGTTCTTTCCGTCAAGACTCTTGGTCTCACAGGTGTTACATTCACCATAAAACCAACAGAAATCACCTGCACTTCCA…
TRINITY_DN38354_c0_g1_i1	516.726	-1.92262	3.28e-43	Uncharacterized protein	AATGAAAGCCCGCCCATTTCAAGATTGGAGGCCATCAATGGCTAAAGATCCACTTTTACAGAGGCCACATGTAGGTAAAGCTATTCACTCAACACATGATTTACCAGATGAAGATTTTCGGTATGGAAAAGTTTATCATCAAAACTATGGAGTCAAGGAACTCTTTGCAAATTATGAAAAAATTGATAGAAAGAGACCACAAACAACAACACGTGGAGTAAACAAGATGAACGCCCCTCGAATAGATTTTGTTGCAGTAAATAGGCAAGCTGTAAAACAAGGTTGCACAACTGCACATGAATTTCATGACTTCAAAGAAACACATCAAATTTTTGTTAAGCCAGAAGAAAATTTGGCAGCTGCTCAAGATGCAATTTGTAGAGATATTCGTTCAAAGAT…
TRINITY_DN7400_c0_g1_i2	5021.64	-1.90669	3.48e-81	Malate dehydrogenase:SUBUNIT=A, putative (Fragment)	GATATGGGTACAAACCGCAAAGAAATCATCGAAGATCCACTTTACCACGGATGGAACCATGCTCGTCTTCCATATGAAGAAGAACTCCCAATCGTTGAAGAATTCGTCGAAGCCGTCAAAGAAGTTTTCGGCCCTACTTGCCTTGTTCAATTCGAAGATTTCCAAATGGAAACAGCTTTCGCTCTCCTCGACCACTTCCGCTGGAAGTGCAACTGCTTCAACGATGATATCGAAGGTACTGCTTCAGTTACTGCCTCCGCTATCTACTCCGCTACCCGTGTTCCAGGCGTTCCAGAACTCAAGGACCAAAAGATCATCTTCATCGGTGCTGGCTCTGCTGCTATTGGTATTGCCAACCTCATTGTTGCCATGGCTGTTGCTCACGGCGGAATCACCAAG…
TRINITY_DN6580_c0_g1_i1	137.544	-1.90634	9.38e-13	Uncharacterized protein	CGATCAAAACAGCGAATTTTGCAAATATTGGATTATATGAATCCACACCACTGTTTTATTTTATGGATAATACTTTAACAGTATCGAATGCAATAATTTTTAATTGTGGTCCTGGGGAATTTATGACTAATTCTGATTCTCAAAACCAGTTATTGGTTTTTAAAAATTGTTTCATCGATGAGCCAATTCCCACTGGCGAAAGAATTCAAGGATATGCAAACGAATTTGTTGAATATTCATTAACTATGCAACCCATTGAATACATCAACACAGGAAATTGTCAGTTCGTAGTTTTTACAACAAAATCGAAGAAGCTGTCTGGTGGAGCAATTGCGGGAATTGTAATAGGATGCTGTGCTTTTGTAGCAATTGTAGCAATTATCATTGCAATCGTGGTAA…
TRINITY_DN45734_c0_g1_i1	643.757	-1.90367	1.66e-39	NifU-like domain containing protein	GTTATCTTTCCTCAGCAATTCGAGCAGCGGAGTTTCATACTCATTTGCAAGAACCTTTGCAAAAGCAGCTGATGATCTCACAAAAAAGATCGAAGCAATTTTTGATGAAAGAATTCGTCCGGTTCTTCAACAAGATGGTGGAAACGTAAAGCTTGATAACGTTAAAGATGGTGTTGTTCATGTTACATTAACTGGACATTGTTCTGGATGTCCATCTAGAATGCAAACTCTTCATTATGGAATTCTTGGAATTTTACAAGAAGAAATTCCTGAAATCCAAGACATCAAAGAAACTGTTATTGAGTAAACTCATAGAATTTTTGAAAAAA
TRINITY_DN35099_c0_g1_i1	835.826	-1.90257	7.95e-62	Uncharacterized protein	GCCCAACTAAAATGAAAGGGAAAAAGACAAAAGAAAACCAAGACGAAGAGCAAAATGAAGATGGAGGTATTCCCCTTCCCCCTGGCTTTGTTACCAATCCAATGAATTTTTCAAGCCCTGCTGGGAAGAAAATTATCCAAGAAACAATCGAAAAGCGTGAAAATTCCATACTATATTCACCTTTGATGGGTACAATTAGAGGTTTCATTATGAGTTTCTTCACAAGCACTATGTATTTAATGAATAATTTAGTCCAATTTTTATCTATAGCAATGACTTACTTTTGGACGGCTGCTTCTTCCCGCGAAAAAATTACTTTCCAAGGACGTGTGAAATTGGTTCTTATTGGGTGTGGTCTGGTTCTTCTTGTTGGGTTTATATTTATGAAACGGCTAATGC…
TRINITY_DN36709_c0_g1_i1	808.212	-1.90237	2.33e-42	NifU-like domain containing protein	CCAAGTCCAAAATGCTTTCTTCTCTCACATCTCATGCCTCTTCTTCCGTAAGCGGAATGTTTTCCAGATTTTTCGCTGAAGCTGCAAAGAAAACTCTTTATGAACGCGTCGATGAAATTATCGAAAAACAAGTTCGTCCCGCTCTTCAAGCAGATGGTGGAGATGTCGAACTACGCGACGTAAAAGATGGTGTTGTTGTTGTTACTCTTCAAGGAATGTGTTCAACATGCCCTTCTTCTAAAAATACTCTTCAAAATGGAATTCTTGGCTGCATTCAAGATGAAATTCCTGAAATTGTTGGAATTCGTCAGGCTCTTGATTTTGAAGACATTTAAATTTTCTCTCTTGTCCAATAAACAATAAAAATTTTTTTTTCTTAAAAAAAA
TRINITY_DN39844_c0_g1_i1	140.892	-1.89973	3.07e-11	Uncharacterized protein	CAATTGTTGAATCTTTTTCATGTCTTTCCTCTCTCCTTCTTCTTGTAAATGTGGGCACCTTACATTTCTTAAGAGTTCTCAAAAACCGCATTCTTCTGCAACAATTCCTGTTCCTCTTCCAAAAGAATCAGAAGGTTTATCTTTGCAACCAAACAGATCTCAGAGTCCTGGCCCAAGGCGTCGAAAGTTCCATTCAATTCATTCTCCAAGTTTAAGCCAGACTTATTCTTCTATTTCGGTTAAAAACCCAGATACAATTTTAGTTTCTTCAATTCATCATAATTCCTATTCCCTCACTTGTTCAGAGTGTGGAAGCTGCTTTCGAGTGACAATTCTACCTCATGGACTTGAAATAACTTTTGTACCTGATCTTGAAGGTAGTAATCCCATGATGAATAT…
TRINITY_DN50271_c0_g1_i1	2418.02	-1.89967	2.29e-25	Uncharacterized protein	CCTCTGCTTCAGCCTCTGGCTCTGGTTCCTGATCATGCTCGGCATCTATTTGGTCTTTGATTGGATCTCCCCAGTTCCCTGGCCCACGTCCATCACGCTTTTCCTTATCGCGGCGGCCAGTTCCAGACTCGTGCTTATTTTTCTCGCGGTGGACCTTTTCCCTTTCAGGCATGGGTGGCCCTTCCTTTGGATAATCCTTGAGGATTGCAAAATGATCAC
TRINITY_DN1694_c1_g5_i1	740.916	-1.89809	2.33e-50	Uncharacterized protein	CTAAGAAATTAAGCAATGTTTCCAGCAAGGCCAATTATCAGTTTAGATCAACATCCAGGACATGTTCTCCTTGAGGGAGCTGTGGCCGAAACTGCAATTCCATCAATTCCAGGGATTCGTGTTGTTGGTATTCTTCGCCAAGCCGAATGTTTAACAGCATATGCCATGGATATCTTCAAGGACATTGCAGATGAAACGCATAGCATCTTCAAGCGTATTGATGATATTTCGAGGCGTACCAACAACATTGAAGCTGAATTTTCAACTGCAGTTGGGGCCTTTCAAGTGTATACAAGTCAGAACTGGCCTTTCAATGCTACGGCCAAAGGCGCTACGGATATTGACAAAGCCAATGAGAATGAATTTACTCTTGTTCACTCTTTCCTCGTTCAAGAAATG…
TRINITY_DN4467_c0_g1_i1	114.437	-1.89494	3.39e-09	Small GTP-binding protein	GGTAAAAGTTAATCGGAACCTTTTTCGGGAAAATGAAGGTTGTGCTTCTTGGAGATGCACAAGTTGGCAAAACCAGTATCATCACTCGCATATCTGAGGATGGTAGTTTTCGTGATGAGACAGTTTCGACCATTGGGGCAGCTTTTATAACACAAATGATTTCAACAAAACAAGGAACCATTCAATTGCAAATTTGGGACACTGCTGGACAAGAACAATATCGGTCAATGACCCCCATGTATTACCGAAGCGCAGACGTAGTTATTTTTGTTTATGATACAACAAACAAGGATTCTTTTGAAGATATGAAGAATTGGATAACCGAGGTTCAGGGGTCATGTTCGCCAAAGTCTCAATTTATTTTGATAGGAAATAAAGTGGATTTAAATGATCAAAAAA…
TRINITY_DN4345_c0_g1_i1	189.781	-1.89414	4.44e-20	AMP-binding enzyme family protein	AAGCAAATGGGTGGGGTTCAATCAATAACAGTACCTCCAATTGCCGTACCTATTGATGAGAAAACAAATCCAGATGAAAGCTGCATTTGGCGAAATCTTCATTGTTTTGATGAAAATGGTGGTAAACTAGAATCTGTAATCCGAAGTCAGCCTGAAGTTCATACTGCTATTGAATTAGTTAAAGGAACTTCTATAAGATATCCAGATGTCCATACTGGAGGTGAAAGAAGTCAAAATTCTGATGGAACTGTTGGCCCTTATGTTTTTATAACTTATAGAGAATTTTATCAAAGAATTGAAACTTTCGGACGTGGGCTTCTTGAACTTGGTTTAGATAGAGGTTCGAAAATTGGAATTTATTCACACAATTCTCTCTGGTGGCAAATCGCTGCAAATGGA…
TRINITY_DN535_c0_g2_i1	680.042	-1.89401	1.59e-50	Uncharacterized protein	TGAAATGAAAAAAGTACGGATTGGAATTTCTGGTTCATTAAAACCCCAGAAGCCAAAGCGAAAAAGAAAGGCCAAACTAGATCTAGCTCCAAAACCATTAGTACTTCCTCCAATTGTTCCTCGCCCAAAACCAATTGTTGAAACTGAACAAAAGATCTTTATAACACCTGAAGTACTCCAAACAATAGCTTTAAATATTGCTCGTTCTGAATCTTTAAGAGAAAGGAAACAACACCTCAAAATTGCACAAAAATATTTACTGACCTTTAATGATCTTTCAACAATTATCCACAGAATCCCATCTTTAGAAGAAAGAAACAAATCGGTTGATTTTCTTAAGGGCTCTGTTCAGGATACCCCTCACCAATTTTATATTTTTTCTCAAAGTTTTGCCACAGA…
TRINITY_DN28816_c0_g1_i1	341.097	-1.89194	1.39e-29	Uncharacterized protein	CACCATCGGAAAATTTAATCGATTTGCAAGGCAATTTGGCCGCGCATGCGGAGATTATGGCCTTATTTTACCAACTGATAACGTTCTTGTTCCTGTTGATTCTACGTATTCCACTTTGAGCCTGTTACATTGGATTTATTACAGATATACCAAAACCCCAAAGCATTTTGGTCTTACTCCAGTATATTTTTATTGTTCTGAAGTTCCTGATCCTAATGCTCTTGCGTTTATTGAAGAATTTTGTTCAAAAAAAAAAATTGAATTTCAAACTCGGAAAATTCCTCAGCAAACATCTCGTGCAATGTTGTTTTCAACGTATGCACAGGTGGCACTTGAGCTTCACTGCAATAAATTTGCTATCACAGATTGTCTTGATGATTTAGATTCCATTTTATTATC…
TRINITY_DN34929_c0_g1_i1	178.755	-1.88976	7.04e-17	Transcriptional repressor tup12-related protein	AAAAACATTCTAGTCCATCACAATGCAACCAGTTTCTGACACTTTTACTCCACTTGTTCCATTACCATTCGATAAAGAAGCACTCTTTGAATCCAACTTTGGTCAAATTCGTCAATCACTACGAGAATTAAAACAAGAAATATTCCAACTTGAACGAACAAAAGCCCAATCTGTAGTCCATATTCAACAATATGCTCATGATATTAGTGCCATTAAAAACCTTATGGAAAAAATTCGTGCCGCAATTTCATTTGACAATTTAGTGCCATCAATTCCAGCACCTCTTCCTCAGCCAAACCTACCTAAAGGTCATGTAGCTCAACCGGTGTTCCAGAAATTCGAGAGCAATCAAATCAATTGGCAATTTATTCAAAATGTTAAACATATTCCACCACAACC…
TRINITY_DN15992_c0_g1_i1	3139.82	-1.88925	5.61e-112	Uncharacterized protein	ATCCCCCCCCCCCTTTTTTTTTTTTTTTTTTTTTTTTGCAGATCTATGTTCTTCTGCTGTATCCCTTTCTCAACTGCTTATGTGAACAGCTCTGAGATTCCTCGAGACCAAACTTATCAAGTTCATTTCAAACATTGGGGAGATCGTGGAATTGATGATTTCTCACATGGAGATACAAAGCAAGACACATACCATGATGCAGTTTCTTACGCACATGATCACGAAAAGGATTCTCTAGGATATGGAGGTTCTTATTGCCCCCCAAGTGATGGAAATTATCGAATTCGTATCACTGGAAGAGGTTGGATCAGGTTGAAATGGACTGATGGCTCTTTTGGAACTTGCACTGCAAGTGATGATTCGCCCTGTGGAGCCAAAAGAGATAAAACATGTTATACA…
TRINITY_DN2655_c0_g1_i1	1242.77	-1.88861	9.92e-46	Myb-like DNA-binding domain containing protein	GCTTCAATCAAAGAACTCGAAAAATGGAACCAAATCCTTCGACAAATATTTCAGACACAGAAACATCATCACCAGTAATACAATCGGAAAGTTCTGATATCGTTTCTCAAGAATGGGAGCAAAAAAAAAATCATGAAGATCCAAAATCAAAGCCCCTTGCTCCAACAAGAGCAAGGCTGCGACTACAGCCAAAAACTGTGCGGGACCGTTGGACAGTTTCTGATGACGAAAAACTTACTTCATTGGTAAATGCAAAAGTCCGGCCAAATTGGACTCAAATTGCACATTGTTTCCCATCCAAGAGTACTCATCAAGTTATTGATCGTTGGGAAAAGGTTTTAAATCCTGCTCTTGTCAAAGGGTCATGGACTCGTGAAGAAGATGAATTAATTATTAAAT…
TRINITY_DN27726_c0_g1_i1	160.817	-1.88702	1.89e-09	Uncharacterized protein	GATACCATAAATAGATACAAGCAAGAAGAAGTACAACCGACAGGGCACCAAGTGCAACTTTTCTTGTTGTCGGATCATGGATGTTTGTCTTGTTTGAAGAAGATGAATTATAATTTGATGGAATTGAAGGTGATTTTTCTCTTTCTGGCGTTAAGAACTTTCGCTTTCCACTTGGTATTGATGGGGGTGGCGTGGCGTAAGCTTCTGCCTTTGGAAATAACGTAGATTGAGTTTGGACTTGTGGAGAAGGAGGAAAGAACGTTGGAGGACGAATTTGTAACGGAACTTGGACTTCTGCGCCATAAAATGGTGAAAATGGAACAGGTTGTAATGGAGATTGTGGATATTTTTGGAAAACATTATTGGGAGACCAAGGAAAGTTTGGTGATGGAACAGGTT…
TRINITY_DN16009_c0_g1_i1	105.303	-1.88262	1.19e-10	ALA-interacting subunit 3	CTGGGGACGAGGAAGGGAAAAAATCGAAAACAAAAACGCCATTTTGTGATACTGCTTTCGCACAACAAAGATTACAATCAATGAGACCAATGATCACTCCTATTGTTGCAATTATTTTATTATCAATTTCGTTAGCTCTTTTTGTTGCATTTGCAGTTGTTTTTGAAATCAGTTACAAAAAGGTTGAAGAAGTTACCAAAAGGTATGATGACATTTGTTCAATAACTGAAAATGAGGAAATTTGTTCTTTTGAAATCGATCTACCAACAATTCAAAATCAAAACATTTACTTTTATTACCAATTAACGAACTTTTATCAATCTCAGAGGCGTTATTCTACTTCGCGTAATGAGGATCAATTAAGAGGTAAATACGTTGAATACAAAGATTTATCTGACT…
TRINITY_DN20111_c0_g1_i3	320.736	-1.88129	8.62e-24	Uncharacterized protein	ATTTGCGAAACCTTATCGAAAATTTAAAAGTTTCGCAAAATCTCAAAATGTCAAGTAAAACAAGAACATGGGAAGAAACCCAAGTATCAGTATTCTCCAAATGGGTTAATGCTCAACTTAAAAAACGTGGATTAATTTGTAAAGATGTACGTACCGATTTTGCTGATGGGGTAAAATTAATTAATCTCCTGGAAATTATTTCAGGGAAAGATATTGGGGCAAAATGGAATCCACATCCACAAAATCCTTATCAAGAACTCGAAAATTGCAATCTTGCCCTCGAATTTGCTAAATCATGGGGAGTGAATATTGTTGGAATTGGGGGAGCTGATATCGCCGAAAAAAATCTGAAATTAACCCTTGGACTTTCATGGTGTATTATTCAAAAAGTTGAAAGTG…
TRINITY_DN36696_c0_g1_i1	13548.2	-1.87827	1.37e-98	Uncharacterized protein	GTCCACCATTTTCGTCTCGAACCTTCCATACGACCTCACCAACCAAGATCTCGGTGATTCCTTCGCTAAGTTTGGAAAGGTTTCGAATGCCCGTATCATCACTCGCCGTTTCCGTGGCCAACGCCGTTCGCTTGGCTATGGATTCGTAGAGTTTGAACAGGGCACCTCCTTGGATGCTGTTATGGCCCCAGATGCCGTCCAAATTAAGGGCCGTACCATCCGTGTTTCAGTCGCCAGAGCACGCCAAGAAGTCGTTGATAACATTTTCATCGCTCGCATTGGCGCTGGTATTGATGAGGAGGCCATCAAAGCTCACTTCGCCGCTTACCACCCAGTCGACGTCAAGATTGTCTCTCACTTCGAGTCAGAGCAACGCAAAGGCTTCGGTTTCGTCAAGGT…
TRINITY_DN39231_c0_g1_i1	2108.38	-1.86295	1.05e-43	Uncharacterized protein	CAAAAAAATTTGGATGTCAAATCCTTTTCAGTCATCTGTTGATGAAAATTATAATCCGTTTGTTGAGGGAGCAGGATTTGGAGATCCTGTAGCAGGAGGTTTTGCTTCTACCCCAAATGATACTAATTATTCTGCTTATTCACCTCCTCCACCAACAACACCAACAACTGATCCTGCTCCAACATCATACACTGGATATACGCCACCCCCAGCAGTTCAAACATCATCAAGTACTTTTATTCCACAAACGACGACAGGAACAGGAAGTTATAAAGATCCTGTAACTGGAATGAACTTTAGTGAATCGGATTTAGCTAAGCGTGAGCAAGCTCTTGCTCGTCGTGAAGCGGAAATTGCAAATAAAGAAAATCAAGTTCAAAATGGAACCTATCAAAAACC…
TRINITY_DN3806_c0_g1_i1	362.899	-1.86085	2.12e-20	Unknown function	AGCTTTTTGAGGCAAATGGAAGCTAAAACAAGAAGAGCTCAATCAGGTAGAAAAAGACTTATACGAAAAAGTGATGTTCCTCGTAAAATTGCTTCACAAGTCCAAAAATTGCAAATTCAAAATCCCGAACCCAACAAAATTTTCCCACCAAAATTTGCTTCTCCACCACAAATTAATTCTGGTGAGGAAAAAAAAGATGATAGTCCAAAACAAATATTACAAGGTTCAAATTCTCGTCCATTGAGAATAGTACCCAAACGGCAAAATCGAAAAAAACAAAGCTTGCAAAGCCAAGCAGATCCCGTTGTTTCCAAAATAATTGATAAAAATCAGAATTCTCCACATAATTTTTCAAATCTGTCACCATCAGCCCCCTTACATCCAAAAAATTCTCCACAA…
TRINITY_DN34734_c0_g1_i1	1403.73	-1.85882	6.71e-56	Uncharacterized protein	TGTATCCTCACATACCTGAGTACAGTCCTATTCTTGTCAGAACATTACGCGTTCATGACCATGATAAAAAGCAAAATAGCCAAGCATCTCCGAAGCCAAATCGTTCTTATATCACGAGCTACTTACCTTCTGGAAATTTTTCTTCTCAATCCATGAGTTATGATGCTCCAGCATCACCAATAGCAGCTGGAAAGCTCTATCCAACAACTCCAATCCGCGGGGATGTTCAAAGAGAAGCAATGACAGATATTATACATAAAAGAGTTGTATTACGTTCTACTGTGGCCAACATCCAATCTGGCCTCAACGAAAATGCATGGCTGATGAGCAAAGTTGATTATGATTTTGAAGCATCAAATGCTATTGGCCATCGACGCCCTTTCATTCTGGATTAAAATT…
TRINITY_DN996_c0_g4_i2	726.667	-1.85415	4.35e-39	ABC transporter family protein	GGAAAGTTTGCCTGAATTTGATAATACAACAACTGTTGAAGGCGATATTTGGAATCAACTACACCCAACGGCAGGAAGGCAAATCAGTGCCAATTTGAAGAAGCAATTTCTCATCAAGCTCAGACATCCTGCTTCAATCATTGAATTTATTGTATCTATCTTGTTGGTACTTCTCTTGTATCTCATATACAATCTTTCTGCAACCAAAACCAAAGAAATCTTGGATCCTATTCCTCAATGGGTAAATTATTCTTATCCAATGCTGTATCCTTATTTCTTTCCGAATCAAGAAACTCCACCAAAAGTAATTATTTGGCCAAAAAATGAAAATACCCAGTTTCTTGTTACCCCGCCGCAGAATCCATTTGAGAATATGTTTGCTTTTGTGATCAATCAATT…
TRINITY_DN237_c0_g1_i2	1031.3	-1.85304	1.68e-55	Uncharacterized protein	TTCAAGAAACTTTTAATTTTGCATGAATCTTTTCTTCTCTTTGCCCTCGCTAATAGCTTCCAAACTTTTTGGATCCTTTAAACCATTTTCGATTCGGAGAAAAAAACCAGAAACAGAAATTTGCGCAAGTGGATACTTCTTTATGGACGGTATTTGCCAACCGTGCCCTGCAGGTACTTTTGAAAATGAGGGTGTTTGTCATCAGTGCCCATTTGGTAGTGTGGCCTCAGGCACTGGTAATAATGCTTGCCAAATTTGCCAGGATGGAACAGTTTCAAATGATTTCTCCACTGAATGTGTTACTGAAGGAACAACAATAGCTTGCTTAGAAGGTTTTTTTATTTTTGGAGGTGATTGCAAGCCATGTGCAGAAGCTCCTCTAGGAGTGGTTGAATGTGG…
TRINITY_DN7357_c0_g1_i1	587.283	-1.84699	6.32e-30	Uncharacterized protein	TAAGTTAACTATCAAATTTTATTGAAGAAGTGAAAAGAATTTGATGATAATTCTTTGCTTATTTGAAGTCAGAGAATTGGCAATATGGATGCATTTTAAAACTTTGAAGCCTTTGGTGGCATGATGCTCCCAAGGGGAAAACAAGACAAGTATCCAATCATTTCGGAAACATAAAAAATGTGTGGATATAACGATCGTCAATGCGGTTTTCCTCACCCAACCTTCAGAATAGTTTTTATTTTTTTTTGAATTCACTCAAATTTCAAAGTCCTTGCTCATTCGTTAATAACTTGACCTACCCAAAAAAATGAGGCAATCCACAGCTGCTGTTGTTGAATATCTTCAACTCAACGACCCTCTAACAAAATCAGAAGAAGAACTCATTCGCCAAAACATTAA…
TRINITY_DN44134_c0_g1_i1	646.414	-1.84673	1e-55	Uncharacterized protein	GAATATGTGCTTTAACAAAGAAATGACCTTGGGGTTCACCCTCTTCAGCTTTGTTGTTGGTCTTTGGATCATCACTGGGCGAACTATTTGGAAAGGTGTGCCATCATGGAGACTTCGTCGTTTATCTTCCTGCTTTTTCTTCTTTTCTTTTATGGAGTTTATTCAATGGGTTCAATACCTTGTTATTGATGACTGCGATAACAATGTCAATATTGTTTTCACTGCTTTTGGCTGGCTTCATATTTGTTTCCAACCTCTTTTCTCAAACTATGCTATGAGTGCAATGGACTTTCGTAATCTCAAGAAGGAACGTGATCCTATTTGGGTATTCATTCATCATTTATGTATGGCAGTTGGCGCAATGATGGGAGCAAGAATGATTATTCCAATCCTTACAAA…
TRINITY_DN37830_c0_g1_i1	190.853	-1.84489	1.04e-18	Uncharacterized protein	CTAATGGAAGGAAATGCGGAAGAACCAAAATATTTCAAGAGTTTAAGTCCCAATGATCAAAGGTCTTATTCTTACCTAAGATCCCAGCTTTCCTCAAAGACATGCCGGAATAATCGTAATCAGAGAGTCGAAAAATTTGGAGAAATGATGCAACTCATTAAAAGCTTTTGCATTCAACCCAAAGATCCTCAAAATGATTCCCTTAGATGTATGGTATGCGGAGTTTGCTGGATTCCACATGGAATTGCAATCAATGTTCGTCAACTCCATTTATTGATTGATAAATGCAAATCTTCAATTAATGGTTCTCTACAACGTATGGGCTATCGAATGTGTGCCAATCAAAATGAAGGAATAAAGAGTTTAACTGAATTTTTACCAGAACTCACAAATTACTCA…
TRINITY_DN640_c0_g2_i1	922.961	-1.84248	5.69e-58	Serine/threonine-protein phosphatase	ATTCAGTGGACTTAGTTCTTTCGGGTTTCCACTCGTTACTTAACAGAACCATTAAAGAAGTTCCCTCCATTGGTCTTGATTATTCTATTCCGATTTTTGATGAAGATACACTTCTAAATCTTTGTGAAAAAGCAAAATTAGTATTCTCTTGGCAAACAACGGTAATCAATTTAATTTTTCAAAGGCTTGTTATTGTTGGAGATATTCATGGAAACCTTCATGATTTATTAAGAATCTTTATTCAAAATGGACTTCCTCCGGATGTTAATTACTTATTTTTAGGTGACTATGTTAATCGTGGACAATACTCAACTGAATGCATTTCTTTATTGTTTGCTTTAGCTTGCAAGTATCCAAAAAGTATTTATTTACTTCGTGGAAACCATGAAACACTCCAAA…
TRINITY_DN43974_c0_g1_i1	1050.88	-1.83995	4.31e-78	Hemolysin-3 like protein	TGTCTTTTGTGTTCAAATTTTAAATGGACTCTCAAAAAGGGTTCAGTCATTGTTTCATGCCCTTTTTCTCGAGTGCTTCTTCTGATCCCGAACATTTCGAGTGGATTCCTGTGATGCCTCGCGAAGAAGAGATTGCTAATACTCTAACGCATGTACTTGGTTTTCTTGGTGCTCTTCTTGCAGAGATGTTGCTTTTTGAACAAAGTTTAGCCTGTTCAGGCATTCAATCGTTTTTGGCCTACAATGTTTTTGGTTTGTCTATTATTGTCCTTTTTGCGACTTCTTCTATTTACCATGGTTCTTGTCTTATGACAATTAGCCGAAAATACAAGATTATTTTTAGATTTTGCGATCATTGCATTATCTATTTAATTTTGGCTGGTTGCTTTACTCCGCTAG…
TRINITY_DN49437_c0_g1_i1	303.68	-1.83829	9.81e-24	Uncharacterized protein	CGATCTGAAAATGTTCTCTGTTGTTAAATCAGCTGGACCCGAAGGAGATTTCCCAGATCTTATCACCGCTCTCAAAGAGCTTAAAGAAGGAGAAGGCCTTGTTTTGAAGAAAGGTGGTGTATTTAACTACACTGAACCAGTTATCATCGACAAACCAATTGTGATTCAACCAGATATTGAAGAGCCAATCACAATCACAGCTCCTCTCTTCAAATTTGATGCTGCCCCAAGTGTTTTCATTGTTATGAACTTAATCGATTTTGTTGGAAAAATTGAAATTGCTGGAGGATCAACAGTAACATTCGACAGGTGCTCGTTTACTTGCCCTACTGAAGCAAATGCAATTATTTCTGTTACGGATTCTTCACCAAACATTCGTATGTGCAAATTCCATGATTT…
TRINITY_DN1346_c0_g2_i1	397.269	-1.83442	0.062	Cold-inducible RNA-binding protein, putative	CCCCCCCCCTTTTTTTTTTTTTTTTTTTTTTTTTTTTTTTTTTTTTTTTTTTTTTTTGCGGGAACCCCGAAATTTATCTGTAAGTTCTAAATTAATTAGTATTCATCATAACCACCACGTCCTCCGCGGCTGCCACCATCACGGCGGTTGTATCCACCATCGCGACGTCCGTAACCACCGCCACCTTCTCTGCGGCCACCATAACCACCGCTGCCACCATCACGGTCATGATAACCTCCGCGGCCACCATCTCTACGGCCACCATAACCTCCGTTGTCGAAGCTACGGGGTGGGCGTTCGCCACGTGGACGGGCAATGTTAACACGAATGTTTCTTCCATCAACTTCCTTTTCGTTCATTC
TRINITY_DN38768_c0_g1_i1	1676.58	-1.82951	1.08e-52	Uncharacterized protein	GAATTTGAGGGCCCTCGAAAAAACAAACAACAACAAAAAGCCCTTCAATTCTTATCACAAAACGATGATGTAAGTTCACCTCACTTTAGCTATGTGTGAGACTAAATTCTGCGGCAAAATGGCCCAAACTTATGTTTCTGCTGTTCTCGGTAACGTTGTTGCCGATTTCATGACTAGAGGAATGCAAGGAGCAAAAAGTGCACCAGAATTTGGAAACACTCTTCTCGGAGCTCTCCAAGGTGGTACATATTACGTTGCTTACCCCATTGCCTGTGAAATTCTTAAGCGTCACTCCGAACACTTCCGCCATCATCTTGAAGATAAAGATGGCTGCAAAGCTTTAGCTTATATTGAAGGAGGTTCCCTTGCTGCTGCTGTTGTTGTTGCCATTAACTATCC…
TRINITY_DN3953_c1_g1_i1	1860.97	-1.82676	1.98e-79	Unknown function	TTTTTTTTTTTTTTTTTTTTTTTAAGGTATAAACATTTTATTAGACATGCTTAGTTGTTGCCCTTCTTCGAATGGGGTGCTGGATGTTCATGAGCTTTGCTTTCATGTTGTGGACCTTTGTGAGCTGCATCTGCTAATGTTCCATCTGCTGGTGCTCCTGCTGCTGCTGCTGCTTCACGCTTTTCCTTTTCAACTTGTCTCTCATGCTTGCTCTTCTTTCC
TRINITY_DN913_c1_g3_i1	501.856	-1.82492	1.06e-30	CAMK family protein kinase	ATTCCGAATGAGTAAGGCTCCTCAAGTTGGTGATTATGTTCTTGGGCAAACACTAGGTGAAGGTACAACAGGAAAAGTTCGCTTAGCATTTCACAAAGATACTCATAAAGAAGTGGCCATGAAAATAATCAAAAAAAACATGTTTGAAGCTAAACCAGATTTAGAAAGAAAAATCCGACGGGAAATTGCGCTAATGCGATTACTTGATCATCCACATATCTTAAAATTAGAAGGCGTTTGTGAAAGTCCAAGACATCTTTATATTGTTGTAGAATATGCAAAACATGGTGAACTATTCGATTACCTAATAGCTCATGGAAAGTTATCTCCCGAAGTTGCTATAAATTTCTTCAGACAATTAATATATGGCTTAGAATACCTTCATGCACATGCAATCTG…
TRINITY_DN10179_c0_g1_i1	276.841	-1.82482	1.29e-15	Uncharacterized protein	GCAGTGATTTCAAATCACTCTTTCCACTCACAAAAATGCTCTTGCAAGTGATCCTACTCCTTGCCTACAGTGATTTTACAAACGAAGTCTATCCTGGTCAAAAGGGTTTATTGGTAAATATAGGTGACGAAGGACAAAGTGTAATATCAAGTCCCGATTCCGGTGAAGCTCCTTGCTGTTACAAAACCATATATTTTAAGGGATCTTTTTGTCCAACAGTAACAGGAAACTATAAACTTGTTTTCTATCTTGACTACAACTCAAGATTTGCAGTCAAACCCACAGCCAAATTTTGTATGACAGTTGATGGCACAGAGAAGTGTAATTCAAGAAGCGGTGATGGCGAAGTCACCCATGACTATTATCTGTATAGAGGTAAATGCTATAAATTTGCCGCCG…
TRINITY_DN544_c0_g1_i5	377.53	-1.82247	8.95e-25	Viral A-type inclusion protein, putative (Fragment)	ACCATCAACCTCAACAGAAGCACCATCAACCTCAACAGAAGCACCATCAACCTCAACAGAAGCACAACCAACTTCAACTGAAGCACCATCAACCTCAACAGAAGCACAACCAACTTCAACTGTAGAAGAACCCACTTCAACTGAAGCACCTTCAACCTCAACAGAAGCACAACCAACTTCAACTGTAGAAGAACCCACTTCAACTGAAGCACCTTCAACCTCAACTGCAGAAGAACCCACTTCAACAGAAGCACAGAAGCACCATCCACCTCAACCGAAGCACCATCCACCTCAACCGAAGCACCATCCACCTCAACCGAAGCACCATCCACCTCAACCGAAGCACCATCCACCTCAACCGAAACCAACTTCAACTGAAGCACCATCAAC
TRINITY_DN1694_c1_g4_i1	118.593	-1.82197	2.08e-10	Uncharacterized protein	CCAGAGTTTACCAAGAAGTTGTGGATGAATCTGCTGATTCATCATCGTTTGAATCTGAGCAAGCAACAGCTTCACGAATACTTGCTGCTTTTTGTAGAATTTCTTGAACTGATAAAGTGTTTGGATCTCTGTCTTCAAGTTTTTCTTTTGGTGGTGGTGGCAAAACACGATCTGTATTTTTCCTTAAATGGAAAGCACCACTCTTGATCAAATCTAAATGAGATGCTGGTGCTGCTTCTGGTGCTACATGTTCCACATGTTTCAAAGAAACATTTCCCAAC
TRINITY_DN34919_c0_g1_i1	2818.41	-1.8203	2.59e-70	Uncharacterized protein	GCCTTTTGGTCGAGCGGGATGGAGGGCTCACAGAAGAGCACCGCGATAAGGCCGCCAGATCCAACACTTCCAGTAAGCTACTGGAATGAACTGTCACAAGAAGACAAATTGGAGTTCATTAAACTTCGAAATCAATTCCATCAGAACCAGAAAGTTTCTGTGAAAGATGGCAGACTTGTGTCATTTCATCAGGAGATGGTAGCCGTTCTCCATTTTTTGGAACGAAGCCAAAATGGACGAGAACAAAGATCAATTCTTTCTGGAATTGCCTTTGCTGGTTCATTTATCTGCGTCAATACTCGCCAGCTTAAATCCTTCTTGGGGCGTTGTAAAAGTTCAATTAATGGTTCCCTCCAACAACTTGGATACGTTGCTGTGAAAACAAAAACGAAGGCAAGG…
TRINITY_DN40019_c0_g1_i1	549.059	-1.81727	2.8e-35	Uncharacterized protein	AAATCACGTTATGACAACTCAGCTCTATGCACGGCAGACACAAAGACCTGGAGATAGCCCTGGACCAGGCGCCTATAACACAGCTTTGGAAATTGGTGTTGGGGTACCTCGGTATACATTAAAAAGTCGCCATACAATATCTGATAGAATGTTTGGTGCTCCTTATCAAATGCTCCCAACCTCTGTTGGTGAAGGACCCAAGGTAGCTTTTTCCTCTCGGCACAATGAACGATCTCTTGGATCAGATTCACCTGGGCCTTCTTACGTCCCTCCTGCTTTAGGATTTAATGCTGCAAAGATCTCTTTTACCTCAAGGCATGACACTAATCGTAACTCTTATGTAGACAATCCTGGTCCAGGTGCTTATAATATACAGCCTCGTTTTGCCCGAGATGCAAG…
TRINITY_DN6323_c0_g1_i1	3301.1	-1.81556	1.15e-29	Uncharacterized protein	GTCTGAAGGTGATCATTTTGCAATCCTCAAGGATTATCCAAAGGAAGGGCCACCCATGCCTGAAAGGGAAAAGGTCCACCGCGAGAAAAATAAGCACGAGTCTGGAACTGGCCGCCGCGATAAGGAAAAGCGTGATGGACGTGGGCCAGGGAACTGGGGAGATCCAATCAAAGACCAAATAGATGCCGAGCATGATCAGGAACCAGAGCCAGAGGCTGAAGCAGAGGAAAAAGCTGCTCCTCATGATTATGTTCCTGCCAAACAAGTCTTCTGCTCAGATGACGAAAAATAGGGAGCTGGTTTAACTTAAATGTTCAAAAATAAAAATTAAAATCCTCTAAAAAAAAAAAAAAAAAAAAAAAAAAAAAAAAAAAAAAAAAAAAAAAAAAAAAA
TRINITY_DN237_c0_g1_i1	254.274	-1.81482	1.6e-16	Uncharacterized protein	TGGTATAGGTCAAATTGCAAATGCGAACCATGATGAATGTGTAGGCAAACAATGTGGAGCTGGGACAGAATTAAAAGGAGATTCATGTACACCTTGTTTAAGAGGATATTATTCCAATGGAACAGATAACATTTGTCATCAATGTTCAGGTGAGAAACAATATTCAAATACAGATCAAGCAATTGAATGTAAAACATGTGGTATAGGTCAAATTGCAAATGAAGCACATACAGGATGTTCTACAAAAAATTGTCCAGCTGGAACAGAATTAAAAGGAGATTCATGCACACCTTGTTTAAGAGGATATTATTCCAATGGAACAGATAACATTTGTCATCAATGTTCAGGTGAGAAACAATATTCAAATACAGATCAAGCAATTGAATGTAAAACATGTGG…
TRINITY_DN2233_c0_g1_i7	168.011	-1.81443	4.4e-09	Uncharacterized protein	GAAATTGTGGAATACAATTAAATCTTAAACCAGCTTGAAGTGTTTAGAAGATAAGTTCAATGATTTGCTTTTCAAAATCTGAAAAAAGTACTTTAAGAAACTTCACCTCACCTCATCGGATCCCAAAAATGTTTTGAACCAAAATGCAACCTGGAGTTAGGATATTTCTTTCCCATCGGATTCTGATTTTGAAATTGCCAGACAATTTCTTATCGTTGCTGGCTTTTGAAATCGATTTTACAATTGCAATTTTTGTGAAGTAATTGTAATTTTGAAAGAAAAGCTTCTTTGATGGATAGACTCTTTGGCATTTTGCTTAGTTCACAAACAAGAGAACTGATGGGCCTTTCCCGAACCATTAGCCAAAGCACAACAATCACATGTCATGGAAGTAGTTTC…
TRINITY_DN46901_c0_g1_i1	680.237	-1.81432	1.33e-31	Uncharacterized protein	CAAAAATTTGCATCATGCCTCGCTTCTACATAAAAGTGGTTCACCTTTCTCTTCCATCCACATTTCGTCACAAAAGGCATTTGAAACTCTCCTTTAGAATCTCACAAGACTCAAAAGTGGAAGAAATCCCAATCATGAATATTAAAAAAGGAACATTTTGGAGTTTTCATCCCCACAGAAGTATTGAATGCGTTTCTTTACACATTTCAATCTTGAAAAGAAGGCATCTGATTCAGTATGTTTCAATTGCTTCACTTCGCTTGCCACTTTCTTGGTTTCCAGAAGGAAAATGCATTCACCAATGGTTTCCTTTCAACTTTGCTGAACCAACCACTCGTGAAGCAATGATTCTTCTTGATTGTCATTTAACAGCTAATCCAAGAGAATCGCCTTTTAAAG…
TRINITY_DN6934_c0_g1_i1	5316.55	-1.81146	9.64e-33	Uncharacterized protein	CCCCCCCCTTTTTTTTTTTTTTTTTTTTTTTTTTTTTTTTTTTTTTGATGTCGTTCCTTTCCGATATAAATAACTGGGAATCGTTTGTTGACGATTCGCCATTCCAGGGATCTGAGTGCAACACCCCCGCCCCTGAAAGAACCAGTTCTCCTTCTTTTGCCAACCTTGTGCCTGGTTTTATTTTCGATGATGGTAGTTCCAGTGTTTTAACCCCTGCCCCAACTATTTTTTGCCAAAATAATGTACCTTACATCAATACTAATAAAAACAACCAAACACCCCAGCCTTATACCCCATGCGAAGATTTCCCTGGCGAAATTGAACATCGAATTATCTTAATGACAGGCTTATCGCCAGATACATCAGCCGACACAATAAAGGAGGCTGTTAAAAAATTTG…
TRINITY_DN39255_c0_g1_i1	434.925	-1.81058	9.05e-32	Dephospho-CoA kinase	ATTGAACGATCAAATTACCTCCAGCGAGCTTGGAAATTTAGTCAAGATGCGTCTTGTTGTGTTAACTGGAGGTATTGCAACCGGAAAAACGACCACTGGAAAAATGCTGAAAGAGCATCATATTGCCGTCCTTGATAGTGATGAAATTTCTCATGAACTAGAATTACCAACAGGAGCAGCTTATCCATTGATTCGAAAGCATTTTGGCGAAAAGGTCATTGCTTCTGATGGAACTATTGATCGAAAAGCCCTTGGTGCAATTGTTTTTAATAACGAGAGCGAAAGACATGTTTTAAATCGTATTGTTCATCCTCTTGTTATTAAGACTCTTTTCCTTCGTGGAATGAAAATGTGGGTTACAGGTACACCAATCATTGTTTTTGATATTCCTCTTTTCTT…
TRINITY_DN28937_c0_g1_i1	181.907	-1.81054	2.37e-12	CAMK family protein kinase	TTCTGATTGCAAATGCGCACTCTTGCTTCTGGACATTATACTTTGGAGCACAAAATTGGATCAGGATCCTTTGCATCTGTGTACCTTGGGAGGGATGCCCAAACCAATATTAAAGTCGCTATCAAAATAATTCGAAAAACTGGGATTGATGAAACTCAACTCAAACGGTTTCAACGGGAAATCAATCTCATCAAAAGCCTTGATCACCCTTTTATTGTTGCCTTTTATGAACTTGTTGAAGATGAAAATAATATGTATATTATTCAAGAAAATGTTGAACATGGGAATATTCTCGATTTTGTTAATTCTCATGGCGAGCTAAATGAAGATGAAGCTCGTCATTACTTTTGTGAACTTATTTCAGCTCTTGAATACCTTCATGAAGAAAAACATATTTTA…
TRINITY_DN29088_c0_g1_i1	104.277	-1.80816	8.82e-10	Uncharacterized protein	GTCAAAAGCAAATATCAGCCTCATTGTGCAAATATTCTCAATTGTTGCGGCAATATTTGGGATCATTGCAGCAGTTGTTAGGATGGTGAAGAAAGGCACAGCTGTTTTATACATTCTCATGATCATCACTATCTTTATTTCTTTAATGCTTTTACTCAGTGAATTGTACATCTTTGGATTCTTTAAATATTTCAGCTTTTTAGCCACTCAATGGGGAAAAGGTGCTATGTATGTTTTCATTGGATCCCTTCTTTATGAAAGCAAAGGTTTTGGTCTTTGCTGTGCTATTATCTTTTGGATCCTCTTTGTGGTTTACGTTGTTTTAGCTATTTTCCTCCGCGGTGTCTCTCCTCCTCTTTTCCAAAGAAAAGCAGGAAAAGTTCCTTCTCTTGAAGTTGA…
TRINITY_DN14049_c0_g1_i1	127.685	-1.80711	2.28e-08	Uncharacterized protein	CTGAATTTGTTGATTGTCTTCATCAATCGGAAATTCAATGGTTATTGAAAATAACATTCACAATAATCCCTTCGCAACCACTCCAGCACAAAATGCCAAAATAGACTTAGAGTCTCAACAATCACAAATGATTGAGGTCATCCAAGCTTTTCTTTTTGAAGGAACCACAAAATGAAGAAAAACAATCTCCTCTGGTAATAAAATCTTTTTTGGGTCTCAAGCAAATGAACACTTCGCGAGTTGAAGTTTTGTTGCCTGGGTACGATTCATATTGCAATAATCATTATTTGATGAAGACTAAAGCAAAAAGCTTCAGTACCATGCCTCTTTTCCAAGTTAATATAATATCACAATATCTTCAACTCCAACAACCAAGCCCAATTCCAAATCAAAAAACCC…
TRINITY_DN2325_c0_g1_i1	1030.38	-1.80665	2.35e-52	Uncharacterized protein	CAAACAGTTTCAATAAAAATGAGTGATACAGCTCAAGGAAACACAGAAATCGCTCCAACAAATGGAAGCCAAGAAGTTCAACAAGACGCAGCTCCTTCAGACGAAGTTTCAGGAGGAGAACAAGCAAATAATCAAAATTCCATTGAAGAACCACCAGTAGAGGAATTACCACCACCCGAACCCCAAAATATTTGGGAAGCCATTGATGCAAATGATGTTCCTTATACAAAAACTTTTCTTAAGGCCAAAATTGATCTTGAAGAAGAAAATGAAGATGGATTAACACCTTTACTTTATGCTTTTGTTCATGGAAAGAAAGAAGTTGGTAACATTATATTTAAAACCACTAAGCCTTCTCCAAATATCTTACATCGTGATCATTTTGGTAGAGATGCAATG…
TRINITY_DN4187_c0_g1_i1	2072.91	-1.80068	2.32e-100	Protein FAM49 like protein	CGATAAACAACATTCGCAATGGGTGGATTATTTAGCAAGGCTGGAAAGCACCCACTCCCAGAAGTGACAATTAATTTTGCTGCTGCTGAGCCATCTTCAACCGAAGAAACCAATATTGTGAATCAATTTCATGATAAGATTATCACACCTTCCCAAGAATTGATCACAAGACTCCAAGGTTATCAAGATGCGCAACCCCTTATTGCGGCCTCCATTTCAACTCCATCTGAGGAAACAAAGCTTGCCGCATTTAATGCTGTTTTACCAAATGTCCAATTTCAAGCTGAAGTCTTTGACTTTACATCCACTATGGTGGACAATTTCACTGACCTTCTCGATTTTATCCTCAATCAAATGAGCCCTGCTGCTACAGCTCTTTCTGTTCTCACACAATGTCCC…
TRINITY_DN38463_c0_g1_i1	1525.78	-1.80023	1.51e-55	Cation efflux family protein	TTACGATTCTCGGTGTTCCAAATTAAAAATGGCAACAACTCTGGAAGAAACAATTATATGTCCTATATGTGGGGCGAAAGTTCGCGAACTACAAGCACTTAATTGCTGCCATCAATGTAGTTCTTCATTATCTCAAACTCATGAAATATTGAACGCCGAATACCAAGTCGAGCCTCTTGTTTCATCCACCGCCCTTGAAGAAGCTTCCATTGCCATTGCAAGTTCCTCTCCCGAAGAAGAAGGCTGTGTTGCTAAAAAGCATTACAGAGGACTGAATACCTATTACAAATCAATGAATTCTTGGATCGATAACATGCAAGAGCTCAATGAAGTTTCGGACTCAACCCTTTTGCCCACAGATCCTAATGAATCTACTCCATGCATTCGTCGTGCCACCTA…
TRINITY_DN36956_c0_g1_i1	339.133	-1.7989	1.89e-07	Anticodon binding domain containing protein	ATCCACACATGGTGGAATTGCCTGCATCTGTGCATGTGACAATTGCACTACTTTCTTAATTGGTAGGCCATAAACATTTTGTGCTGGCATTCTTCCCATTGGGTTAATTTGGTTCATTTGTGGGTTGATTTGTTGGGAAACTGGATTGATTGGTTGTCCATATGGGGTCATTTGGGGAACCTGTCGAATTTGGGACGCTTGAGGGATTTGCGAGACAGGAATAGGGATTGGTTGAGACATCTGTGGAATATGAGGGAATTGTGGTATTGGTTGTGGTATGGGGTGT
TRINITY_DN17841_c0_g1_i1	109.938	-1.78974	2.3e-08	CAMK family protein kinase	GAAATCCTTCGAACAATGAACCTGTGTTAGCCACCTTCATTTTTTTCATGATTGCCCCAGGAGAAATCATCAATGGCTATCAGTTCATCAGAGAAATTGGACAAGGAGGGTTCTCTCATGTTTATGAAGTCATTTCTTTAAAGTATCAATTTACTTTTGCAGCAAAAGTTCAAAGTTTAAGTGACTCAAATCCAGCTATGAAATTTCAAACATTTCAGCAAGAGATACTAGCATTAAAGAACCTTGATCATCCAAATATTATCAGAATGTATGATTACTTTCTTGTTGATAAACAACTTTTCTTGATTCTTGAATATTGTCCATTGGGTTCAGTTGGTGACAAATTGAAAAAAAATGGTCCTCTTCAAATCAGCTGTGTTCAAAAAATTTCTAAAGAAT…
TRINITY_DN42872_c0_g1_i1	492.685	-1.7874	2.21e-21	Uncharacterized protein	TGGTCATTAAATGTTCTTGTTCGAATTCAGAAAAAATTGCTTCCTTGGCTTTAGGCTTTTGGAGTAAGCCTTTTATTGAACAACAATTTAGTATCAATCAAAATTCATCTCTTTTTATTTCACAGTTATTAACAGCATTAAAACATTTATCTACATCACATTGGTGCCAAGCTGTCAAAGATGCAGCTAGTTTTATCCTGAACAAATACCAGAAATTTGAAGTCAAAGCAAAAGCCACTAAAAAAATAAATTCTCCAAATTATTCCCAACAATTGTGGGAAAATATTCTAAATGAAGCTTTATCAAAGGATAATGCTTTAGCAACGAATCGGGAGTTAAAAAGAGCAGAAATACAACGAGAATTTACCCTTTTCTCTTGACTTGATCCTGTTTTTTTTT…
TRINITY_DN33813_c0_g1_i1	935.611	-1.78735	3.99e-54	Uncharacterized protein	GTCAAATTTTTTTTACGTCGCTTGAGCTTCACTAATGCATTTTGGAATTGATCCGCGATTTGATTATCCCCCACCAAGTTGGAAAGTATCTGCCTCTAATCAATGGAAGTACAGCGCTAAATATAATCCGTACATATTGCCAAAACAAGTTCCAACCCCACCAAAATCTAGTTTAAAATCAGAACTTCCAGCATTGGTTAACACTCACAAACCTAGAGAACCATCAGACCAAATTACGTCCATTTTTGATCGAATGTCAGATGCCACAAATGAGGTTCCGTTTTATATTGCAATTCAATCTGCAATTAATGAATTGTTAGGGACTAAAGCTTCTCTTCTTTGGGTTTCAGTTCCAGAGTCTCATATTCTTCACGCTCCTGCTGTTGCACGCACTACTCC…
TRINITY_DN99_c0_g1_i1	2724.3	-1.7832	1.63e-69	Serine palmitoyl transferase subunit	CCCCCCCCCCCTTTTTTTTTTTTTTTTTTTTTTTTTTTTTCTGACCAACGCAAAAAATGGTTGTTTCCCTTGTTGAGACATGGGTTCGCTTTTTATGGCAAGGATCTCCAGCTCGTTTAATTGTCGAAATCGGTCTTATTGCATTCATTGTAGTTTTGCTTCTTCGTCCAGCTGAAGATCTTCCTGATCCAAGCAATCAACTGACAGAAGAAGAAGAAAACCAAATTATTAGTGAATGGAAGCCACAGCCAGTTGTTCCCGATATTCCAGATGATGCTGATAAAAGTATACTAAATACACATGTTGTTTCATCTGGACCAACTGATAAAATCGTTGTTGATGGAAAAGAAGCATTAAACTTTGGTGTTGCAAACTTCCTTGGGCTCAGTATGAATAAAG…
TRINITY_DN4646_c0_g1_i2	2165.18	-1.78206	2.2e-07	Uncharacterized protein	CCGATCTATGGAATCTGTTTTTGTGGGTAATCTCCCATACTCTGCTACTCAAGAAGAAATCATTGCAGCCTTCAATCACTTTGGCCCAATTGCAGGTGTAACAATTGCTACTCGCAATAAGTTTGGACATAAAGTTCCAGCTGGTTACGGCTTCATTGACTTCCAAACAGCTGAAGGACAACAAGCTTGCATTGGCAGCGGAGAAGAAATTACTCTTCAAGGTCGTACCCTTGAATACCGTCTTGCTAAGCCACGTCCAGTTCTTAACGATCTCGCTTTCGTTTCAAACATCCCAGAATCTGTCTCTGATGCTGCCCTCTTACAACACTTCGCAATCTACCATCCCACTGAAGGTAAGGTTGTCCACAGAAATGCTGAAGCCGGAAATGTTGGATTTGG…
TRINITY_DN35697_c0_g1_i1	179.921	-1.78144	4.17e-10	Myb-like DNA-binding domain containing protein	AACGCTAATTCTTTTTTTCACTTTCATGATATCTCAGAAGTTTGACGACAACCAAAGCCCAACTCATCGTGCTCACCCAAAGCAGAAGTTTACACCAGAAGAAGATGCCACTTTGAAAGAATTAGTTCAAAAGTTTGGAGAAAACTGGGAGAGCGTTTCAAACAAGATGAAAGGCCGGAATATCCGCCAATGCAAAGAAAGATGGCAGAATTATTTATGTCCTTCTGTCTCTCATTCGCCCTGGACAAATGAAGAAGATACACAATTATTTTCTCTTCAACAAGAGTTTGGTCCAAAATGGGTTAAAATTGCGACATACTTTCCAGGAAGAACAGACACTGCTGTTAAGAATCGATGGTCTGTACTCTTAAGGAAAATTAGAAAATATCCAGGATACTT…
TRINITY_DN624_c3_g2_i1	105.91	-1.7787	3.75e-12	Uncharacterized protein	AAAAAATATCATTCCATAATTAAAGATGGTTAAAGACGAAGGAAAGGAAGGTTCTAAAAATACCAAGATGGGCTGTAAATTCACAAGGAGTTTTTGTTAAACCAGGCGACTAAAGCAATGAAAATCAAAAACAAAACCAAAGCAAAAAGAGACCCAACATAGGAAAAAATCACCTTCCAAACGAGTGGTCTTTGTGAAGATTTTAAAGCTCAAAAGAATCAAAATCAAGAATATTGCAAAAAATATTTAAATATTCAAAAAGGTCATGATAGAGAACAAAATAAGAAATTTTCATTCCAATCTCTTTGGAAATCCAAAAGAGAGAAAAATAGAAATGAAAATGAAGATTTTGGAGATATCCAATTTGAGAAATCATTTG
TRINITY_DN47947_c0_g1_i1	124.626	-1.77845	2.7e-13	Uncharacterized protein	GTAAAGGTTTCCAAATGTCTCTCAATGAACCCTACAAACAAATCGTGCAAGATATATCCCGGATCTCCGATGAAAGAGTTGATCAGTGCGATCAGCTTTTGAGAAATTTTCAAGCTGTTTCAGCTGGAATTCACAAATATTTATTAGCTCTTCAGTCAGTTTCCAAAAATTCATCTCTTGAGCTCCTCAAAGTTCAATTCACTTTTATTGTTTGGCTTAAATCCTATATTAAAGAAAGTGTCACACTTTTTACTGAACTTGATCAATTGCAAACCAATTTTGTTCATTGTTTATCAGCAATTCGCGACTCCTATTATCAAGCTAGAACAAGCATTAAGAAAAATGTCGAAGGTACACGCATTTTACTAACAGATGCTTCAAATGTATACATTGATTCCT…
TRINITY_DN35363_c0_g1_i1	20994.9	-1.77032	9.51e-65	Inosine guanosine and xanthosine phosphorylase family protein	CGGCATACGAGATACTTACATGTGACTGGAGTTCAGACGTGTGCTCTTCCGATCCCAAAACATATGTCGACAGGCTTAACGAGGCATGCAACTACGTTAAAGGACGTTTGAATGATCGCCCCGATATTGGTATCATTCTTGGTTCCGGTCTTGGGTCTTATGGTGACGAATTAGAAGATGCTATCAAAATTCCTTACAAAGAGATTCCACAGATGCTTGATACTACTGTTCCAGGACACTCTGGTTGCCTCATTTACGGTAAGATTGCTGGAAAGAAAGTTCTCTGCCTTTCTGGCCGTTCTCATCAATATGAAGGTTTATATCCACACGAAGTTCAATTTGCCATTCGTATTCTTATTGTTTGCGGTTGCAGGCTTTGCATCCTCACTAATGCTGCTG…
TRINITY_DN120_c0_g1_i4	441.552	-1.76991	7.93e-28	Uncharacterized protein	ATGTTGCTCTCCTTCTTGCTCATTTTATTTTCCACTTATAGTCGATTTCTTGGTGACCCATTTGGTGAAGACAATATTTATGTTTTTACATCTGATACTACTTGGACACCTCCACAAGGAACAACAAGTATTGAAGTATTTCTTGTTGGAGGGGGAGGTGGTGGCTCCTTTTATTCTGGAGGCGGTGGTGGATACACTACAACCTACAAGTCAGTTGGAGGCATCGAAGCTAATCCGTGGGAAAAAGATGGAAACGCAATATCAACTTTTGATAACACTATTACCATAGTTATTGGCACGGGTGGCGTCGCATCCACTGAAACTAATTCTGCAGGTTCTGATGGCTCCCAGACATCAGTAACTTTTTCCTCGCAAAACGTTATTACCGCGTTAGGTGGC…
TRINITY_DN27761_c0_g1_i1	544.277	-1.76718	8.57e-34	Uncharacterized protein	ATCTTAAAATGCTAAAAGGGAATAGCGTTTTACTTGAAGTACCCAAAGTGAAATACCCAGAGTTTTGCGTAGGGGGGCGTCCTTATTTTTGGATATGTTGGGCTGTTCCTGCTTGCATTTCTTTAATTTCATCTATTTTTTTGCGAAACACCAAACCTAAATGTAAAAATATTGTGGATTTTATTATTGACATTATGGGCCAAGTTGGTTGGTGCTTGTTTGGAATTGGAATTGGTTGTAGTATTGCTTCGACATCACAAGTTCAGTTTATCATTCCAGGTGTTATTCTTGAATATCTGAGCATTTTTTTCATCATACTAAGCGACAAATTTGTTTTATCTTATTCTTCCCGAAAATTTTTTGATTCAAGCGAATCTTTAAAAAATATTGTTCAACTTT…
TRINITY_DN11691_c0_g1_i1	226.258	-1.76711	5.11e-22	IQ calmodulin-binding motif family protein	TAGAAAAGTAAATGCAAAAATAAAAATCAAAATGCTTACATAAGAAGAAGCACCTGTTTCAAAGCAATAGATTGAACAGTAAACAAGACGGAAAAAAAAATGGGATGACTGAAAGCCGAAATTCAGAAAATCAAACTTATGCTGGAGTGAGTGACCATACTTTTTCGCTCTCTCTTCGACCTCAATCATTCCCTTATTGCTGAATGAACCATTCCAATAACCTTTGCAGGTGCTTTTGGATTTTTTCTAGTCACATCATTTTGAGTAATTCGGTCTTTACTTCAATTTCAATTAAGGCACACCATTACTTCATTGAATTTTTAATTTGGAAAATACCATCACTGTTAGATTTTCTTGCCATGGTCTCCATTGCTCATCAAGCTTCCAGACTCTGAAAGC…
TRINITY_DN1049_c0_g2_i1	126.534	-1.76473	0.415	Serine/threonine-protein phosphatase	GTAAAATGGAAATTCATAACCAGTATCCACCTGCTGGTGTGCTCTACAAATGAGATCAAAATCATGATGTTCCAAAAATGACTCAGCTGTATCTTTTCCGAAGACATAACTGACTCCTCTCTCACTTTCATTCCATCCAAAGCGGTCTGGATCAGGGTCTGCCCATAGGAGATCACAAACCAAGCCTTTTTCTGGTACAGCAAGTGGCCTCTGTAATGCTTCGATGTCAGAAATGTCATGTAATTCAGAAGAAAGACCACCATGAACGCAGAAGATACGTTCTGAGATGACAGCAGAGAGAGGAAGGTAAAGGAAAGCCTCATTGAAGGCTTCCCAGATGGCGTTACCATCTTTATCGCCGTACTGTTGAACACATTCGTCGTTAAATCCATAAGAAAT…
TRINITY_DN29640_c0_g1_i1	230.242	-1.76439	1.48e-14	Uncharacterized protein	CTGTCTCTTGACCCAACCTTGGTTGCCCAACCTCTGAAGATGAATGAAATCTTTCAGGATGATGCTCGAAGACCTCCTCCACAAAAGCGCAAAGCGCAGTCTGCCCGTGCTTCACCTGAAGATATTGGTGACGTTAACTTTGAAAAATCCCCTTACTTTGAACCGCCTTTTTCAATTTATTCTAAAAATAAGCCCCCCCAGCCTCCAAAAACTGCTCGCGTTTCTGCTCGTGCTCCAAGGTTAACCAAACTCAATGATAGCAGGGGACCTCGTCTAACACGTATCAACCCATCTCCTCTACCAAAACTAACTCCATCTGATTACATTGAAAGAATTCGTCAATTTGATCATGAAGATTATAAATATCGCCATGATTTAGCTAAAAAATATCAAAAAGAA…
TRINITY_DN29691_c0_g1_i1	218.945	-1.76369	1.69e-19	Uncharacterized protein	AAAATTTTGGTATCACAAAATGTTATCGGCTCAGCGATGAAAGAATTCATTTCTTATGTATTATAGGTTACTTGATGATGAAGGAGAAGCAGTTCCTTCTCTTGGAACAAATGAAATCAATAATTTTTCTGAAGGTCCGAAACAAACTTATGTTTCTCAATCTAATGCATCAACCTCAAGTAGTGATGGCACGTACAAAAGGCATCATCGATATTCCGAAGATACTGCAAAAAATAGCCTTCGACGTCTTTACCATAACAGTGGCCAGTCTCTAATCACTTATAGAATCCATCGAATATTTCATGATACAGGACTCCTAACATGGGAATTTTCATATGAATTGCATTCTGATCAAGGCGACAATCTTGTAGCAACTCCATATAAGGGAACAATTAATAA…
TRINITY_DN29404_c0_g1_i1	975.863	-1.76347	1.23e-38	Major facilitator superfamily protein	AGGGCACAAAATTTTGCATTTTTCCCAATGGGATTCTTCCAAAAACAATTACTTTTCATCCTCATCCTTGTCTGTGGTTCAATCTTTGTTGGTCAATCTTTAGCTTACTTTTCCCCCGCTGGTATCCCAATGAGAACAGAATTTGGATGGACAAACACCACAGGAACAGTTTTTTCTGCCCTTTCTTCAATTGTCGCCATTGTCGGTTGTCCACTTACAAACCTTGTTGTTCCTCATCTTGGTCGTAAGAAGTCTGTTTTCGCTTATTCTGTCTTAGCAACAGCTACCTGGATTTTAATTTTTGTCACGTATAAAAAGTTCAACTGGTTGGCCTTTGTTGCTCGTGGTTTACAAGGTATTTGCGTGGGTGGTCTTAGCTCAACTTGTTCAATGTATATT…
TRINITY_DN47388_c0_g1_i1	9373.18	-1.76066	3.72e-57	Pyridoxal-phosphate dependent enzyme family protein	ACAATGTCAAAGTGGGTCCACACTGAAATTGTAAACCAAGAGGTATTAAACAAGACCATCGAACGTTGCAAAGAACGTAAGATCATCCTTCCAACCTTCGAACAACTCGCTCATCCAGAGTTGATTCCACCAAAGATCGTTGAAAAACTGAAGACAATCGGCCTTTGGGATAAAGATCCTCTTAACCTCTTCCGTATCAGCTGGCACAATGATGTCAAGACCGGCGGTTTCGGAGGTGTTAACTACATGACAATTCCACCATGTGTTTCCGGTGTCAAAGCCCCAATCTACGTTCTCATCGGAAAACGTTTCCCAACTGGTTGCCACAAGGTCGGCGCCACATATGGTCCACTTGTTTCCCGTATGATCACTGGTGCTTTCGATCCAACCCACCAAAAA…
TRINITY_DN3435_c0_g1_i2	204.209	-1.75938	1.48e-19	Uncharacterized protein	ATTTAAATTCTCTTGCTGGTTGGGTTTCTTTTGAATTTAAAATGATGTCTCTGCTCTCTTGATTGCTGTTGAAACAAAAAGTTATGAAGTAATTGAATATTTAGTTCATACTCCGGGTATCAATGTCAATCTTTGTGATTCTGCTGATGCAGAAACACCTTTGCATTGTGCGGCAAAAATGGGAGATTTAACTGCTGTAAAAATATTAATGGAAAATCCAGAAATCCAACCTTATATTCAAGATCGTCGTGGCTTAACACCCTACGATTTAGCCAAAAGTTTTGCCAAGCATGATGTCGTGGCATTTTTTGAAGAAAAGGGGATCACTAGTTCCTCAAGTCAAAAATAGATTGTGTGCTTTTTTTTTTCCTTTGCGCAAAGACGAGGGCAGTGGATGAT…
TRINITY_DN32157_c0_g1_i1	119.933	-1.75925	8.58e-10	Uncharacterized protein	ATTTGGGAGAGAGGCAAAATTAATATTTAAACAATTGAAACAATCGAAACAATCAAAGCGACTTCAGCAATCAATTTTTGATTTTTTGTTCCCTTTTACTCATTTATTTCGTGATTATTCTTTTATTGGAAGTTTGTGGAATGAGTTAGGCAATCATTTTTTAAAAACAAAATATTTTAATCCCTCGCTAGGACAACAATGCTATAGATCTGCAGCAGCAAATGGAAGTAGTGCTGGAATTGTAAATGTGGGAAATAATATTTATGAAGGGAAATTCAAAAGCAAATATGGAACAGTCAATACTTTTGAACGAGGTTATGTGCTTGGCCAAAGAGAAGCAATGACGAATTTGGGGGTTTTATCATTTGAAGGATTGTTGGTTCCACCAAGTTCGACGAT…
TRINITY_DN43804_c0_g1_i1	457.029	-1.75223	1.79e-39	Lecithin:cholesterol acyltransferase family protein	AATTGAAAGCAAGATTTGATCGTAAAACAAATCAGAATGCTTGGCTTCTTCCTGGCGCATACTTTTTCTTTAAACCCAATTATTCTTGTCCCTCCGATGTACGGATCAAAGTTGTTCGCAACGTACAATAAAGAATCAATGGATTCGGGACTTCTATGGTATTGTCCAAAGAAAATGGATGATGAACTCTTTTGGATTAAGCCAACCTTAGTTGTTCCACCTATGCTTAACTGTTTATTGGAGCTCCTTGAAATGCATATTGATCCTTCCTCAAACAAAATAGTCTCTCGAAATAATGTCTCTGTCACCACACATGATTTTGGAGGAGACACTTCAGTTGATTATGTTGATTCAGGATTATTAGGATTTCATTTTATCGAAACGTTTGACACATTTCTA…
TRINITY_DN922_c0_g1_i2	279.096	-1.75195	0.596	Methyltransferase	TGGCGACTGATGAGTATCACCAAAGTGTCTCAGAATATTACGGAAAGGAGATTCAGCACACAAGTGACCTAAAATTCTGTTGCTGTGTTTCTACCGGCCTGAAACACAAATGGCATGGAAACATTCTTTCCCAAATTGCTCCTGAAGTTCTTGACAAATACTACGGTTGTGGATCTCCAATCCCAGATGCACTTGATGGTCAGGTCATTCTTGATCTTGGATCTGGTACAGGGCGTGATTGTTTTCTTGCCTCTGTCTTAGCTGGCCAAAATGGGCATGTTATTGGCGTAGATATGACTGATGAACAACTTGAAGTTGCTAATCGTGCTATTGAATATCATAAGAAGACTTTTCCTAATGCAAGCTCAATCGAATTTAAGAAAGGATTGATCGAAAATT…
TRINITY_DN28921_c0_g1_i1	5803.1	-1.75117	4.25e-62	Pyridoxal-phosphate dependent enzyme family protein	GACCGACATTTGTGATCATGGCAACTTCCCAAGAAGTCACCCTTGAAGACATTCATGCAGCCCACGAGCGCATTAAGGAACATGCAGTTGAAACGCCACTCAAGTTCTTCCCTAACTTGTCAACAATTGCTAAATGCAAGTTGTTTTTCAAACTTGAGACACTTCAACGTTGCCGTGCCTTCAAGTTCAGGGGTGCTCTCTCTAAGATCTCCACTCTTCCCACTGGAAGCACTGTTGTTTGTGCTTCAGCAGGTAACCATAGCCAAGGTGTTTCTCTCTCTTCTACCCTTCTTGGCATGAAAGCCATGGTCTACATGCCATTGACTGCTCCGATTTCCAAGGTCGAAGCAACCAAAGGTTATGGTGGTACTGTTATTCAATATGGTATGGGCTTTGATG…
TRINITY_DN653_c0_g1_i2	731.938	-1.7499	2.95e-17	Uncharacterized protein	CATGTTTTGGTGAAACGATCGGACCTTTTATTAATCATGAATTGGGCACCAAATCCCTACCGAATCCAAAATCAACCGCCATCCTTTTCTTCAACGCCTTTGTTTGTCCAGCAGAGGCCAAGTACATTCCAACCAAATACTTTCCAACGCCCTCAAGCACAGCCACAACAACACACTCTGGCTCAAGCCTTTAATCTTGATTCTTTCTTACGTGACATGGGTCACAAGCCCAACTCTGCTATTCTTACTGCGCCTTATCTTCAAGTTAGTACTTTTCGTCCTCCTGGGGATTTTTCTGATAATCAAGATCATGATCGGTTTAATCCTGATCCAGTCATTTCGACAGCTACTCCACCAGTTGATCCTCAAGAGATTATCATTGACACAAAGTTTCTTCAC…
TRINITY_DN253_c0_g1_i4	767.544	-1.74841	9.54e-19	Uncharacterized protein	GAAGAACCTTCAGAAGAAGAAGAAGAACTTTCAGAAGAAGAAGAACCTCAATGCATTCAAAGTTCATTTATGAATGAATGAATTACAAGGGATTTGGTAGCCCAGGAGCAACATGTTATATGAATTCATCCCTAATCATGTTTTACCACTTTTCTAAATTTAGAAATTTACTAGATTCAGACGTTGCTGTAGAAACAAGAAACTGTTCTTTTATTAATCAACTCCCAAGAATGTTCCAAGCATTATCTTCTGGACTACATCAAGGCTCTGTCATACAAAACAGTTTTTGTTATTTTCTTAATTCACAAGACAGCTTCAAAGAAACACTTTCTTACTGGAATAATGTTACGAATTCGAAGCAAAAAGGAAAGGCACTTTCTCAACTTGATGCTCTTAATT…
TRINITY_DN1518_c0_g1_i1	724.342	-1.74487	1.85e-46	Uncharacterized protein	CTTGTGGGTGCTGTTGCCGAGGATTCTTCTTTTCTTTACTGTCAATAATCAGTATTGGTCTTGTTTTTGGCCTTGCTCTTATTGTCACAATTATTCTTGGAACTTCGAAAACTTTAAAAACCACAAAAACTGTTTTCCATGTTTCAATTGCTGTTACAGTTATAACAGGTTTATTGTTTATCTTTTCTCTTTATGCTTCATGCTGTGGAAAATGGTGTTCAAAAATCCTTCTTGGAATTTTATTCTTAGTTGTTGGTGCTCTCATTTTAATTGTTGCTATTTGCCTTTGGTGCCACAATACTAAAATTAAGGATGTTGTAAAAGATGATTGGTTAAAAGATGATTTCAAATCTGCTCGTGAAGCAATTGAAAAGAAATACAATTGTGTGGGATATGAGG…
TRINITY_DN47097_c0_g1_i1	276.384	-1.73981	8.75e-20	XYPPX repeat family protein	CGGGAAATAGAATTTTTTAGATTTTTCCATGCAACTTCATGTACGCGTGATAGAAGCAAATGACATTGCTAAAATGGATACGCTTGGTAAGACTGATCCATTTTGTCTTCTTCAAATGTCAGGAACGACGTCAATCCAACGAACTCGTGTTATTGCAAACAATATGCGTCCAGTTTGGAAAGAAGATTTTCACTTTCCCGTCACTGACCCTGCTACCCAATCTTTGGTCATTCTTATGCGTGATAAAGACGTTTCTTTCGATGATGATATGGGTCGTCTTGAAATTCAACTTGCATCATTTACCCCTGGTCAAGTGTTTGATCAGTGGTTCGAAATGACTCCTTGTGGTCGTGTTAAAAAAGGCGGGCGTCTTCATCTTTTAATTCATATTGCTGGACA…
TRINITY_DN49148_c0_g1_i1	103.158	-1.73965	6.46e-08	Small GTP-binding protein, putative	TGGATTTTCTCCATGGCAAAACAGGAAGAAAAACCTATTAAGATTATGGTAGCAGGTGATGGTAGCTGTGGATTGTCCAATATTATTTTCAGGTTTATTGGAAACGAATTTCAAACAAATTTTGATCCAACTATTGAAGATGAGTACCAAAAAGTTTTGTTAATCAACAACCGTTTGTATAATGTCAAGGTTTTTGAAAGCGGTGATAATGAATACTACATTGATCCATACTGGCAATGGGACCAGAAATATCGGGGTTTTATTTTAGTTTTTTCCATTGATTCCCGATACAGTTTCGAAAAAATACAATTCTTTTATGATAGAATTACTCGAAATCGAGGAGGACGTTCAGGCTCTTATTTTATTCTCTGTGGAAGTAAGTGTGACCTTGAAGCAGAA…
TRINITY_DN17643_c0_g1_i1	163.713	-1.73921	8.93e-11	Uncharacterized protein	GGGAGACAGGATTAAAAACAATTTATTAATAAAGTTTCAAACAAATTTAAACATATATTTCCTCCGGTGTAGGTTAATTGGATTTAGTTTTCCAAATAATCAACCAGAAGAGCATGGAGCACAATTCCAACAGTGATGCCTAAAATCACCATTTTATCGTCAGGGTCAAACATGAAAATAATGATTGCTGCCCCGCCAAAAATTAGGCCTAATAATAAACCAAAACAAAGTTGTATAAATACAGGTTCACTTGGACTGTTGTCTTGTTGAATTGGAGTGATGGGTTCATTTTCTTCGGTTGCCACAATAGGCGGTGATAAAATTTCAAAAGGTTGGTCAGTTTCAGGAGGCGGACCAGGTACAATTCCGTGATTTAGAGGATGTGCAGTAAGGTCGAAA…
TRINITY_DN2076_c0_g1_i1	1946.51	-1.73916	7.26e-38	Ribosome biogenesis protein NSA2 like protein	ATTTCCAAAAAATGCCCCAGAACGAGTTTATGGAGCTATGGCGGAAGCGATACGGAAAGCGCTTCGATGAAGAAGAGCGAGCTGAAAAGAAGAAAGCCAAGGAAGGCAAAAAAATATCTATGCTAGCCCAAAATCTTCATGGAATTAAAGCTAAGATCTTTGCCAAAGACAGATACAAGCAAAAAGCAGAAATGAAAAAGACTATCAATACATTTGAGAAGTCAAAGATACAAGATAAATCAACTGCAAAGGTTAATGATGAACCAGTTCCATATTATCTTATGGATCAAACCGTCACACGAACAGCAGATGTTCTTACAAATACACTCAAGCAGAAGCGTAAGCAAAGGGCAGGTAAGTGGGATGTTCCTCTCCCTCAGGTTCGCCCTATTCCCGAAG…
TRINITY_DN11740_c0_g3_i1	305.79	-1.73909	1.94e-28	MatE family protein	TAATGAAGTTGAATGCAATACTCTCTTTCATGAAATCATTAGCACGAGGAAGTTTAGCTCGTGGACCAAACAAAGAAGTTCAGACTCGAAAAAAACTCGAGTCCTTATAAAATGTTATATCCAGAAAAAATCCAAGTTCTGGGAATTCCGCAAAGACTGACAAATCACTCAGAATATTGACTTGAATACCAGCGAATAACTTTGAATCCCCAAATAACGTTGTTCTCCCAACAATTCAGAAAAAAGAACTGTTAGGAACCGTTTTTGTCATCCAAAATTTTCCCTATTCAATTTCAATGACATGATTGCTGTGAAATTTGGGAGTGCCAACAGAAATGATCGAGCGGTGGCCATCAAAAAGAATCTTCATTTTTACAGTCTTCCGAGATGGTAACAGAA…
TRINITY_DN38180_c0_g1_i1	491.334	-1.73896	5.97e-18	Amidohydrolase family protein	AAAATGCTTGCCTCTTGCGGTACTTCTCGTGGAATCAAGACCATTGTTAGCAACGGTCGTCTTCTTCGTTCTTTCGCTCATGAAATCGAAGCTGATGGTGCTGTCGTTATGGAGGGAGATACAATTGTTGATATTGGCAAAACAACAGAAATGAAACAAAAGCACTATGGTGCCAAAGTTATCAATGCTCAAGGTCAACTTATTATGCCAGGCCTTATCAATGCTCACGGTCACTATTACGGATTCTTCTCCCGTGGTTTAGCTCTTAAAGACCCACCAGCATACACCTTCCTTGAAGTTCTCGAACGCCTTTGGTGGCGTCTTGATCGTGCTCTTCAACACGAAGATTCTTACCTTTCTGGTGTAGAATGCAACATTGCTGGTCTCAAGGCTGGTTGC…
TRINITY_DN44311_c0_g1_i1	292.047	-1.73617	2.88e-07	Uncharacterized protein	GTATACAGTGGCTGTTTGTGTAGCCCATGTTCTTCCAGAAGATGTTCTTGTAGCCCATTCAGTTGGATTTGGTTCGGAATAGAAGGAAATAGAAGCAGATGGAGAAGCATGTGGTTGTTCACCCCAATGTGATTGTGATGGAGAGAATTCGGTTTGTTTTGGTGTTCCCTTTCCAGTAGAAGCTGTTGGAGTAACAGGTTCAGCTGTAAGAGTTTGGGATGCCCATGTTCTTCCAGAAGAGGTTCTGGTAGCGTATGGAGTTGGATTTGGTTCA
TRINITY_DN34170_c0_g1_i1	1707.49	-1.73561	7.75e-54	Isochorismatase family hydrolase, putative	ATTGTGACTGGAGTTCAGACGTGTGCTCTTCCGATCCTTCCATGAAGAATCAAAAAGCCCTTGTGATCATTGATTGGCAGAACGACTACCTTCCTGGTGGAAAGTGGCCACTTGTGAATTCACCTCAAGCAGTCGAGCAAACAAAAACAATTCTGGGTTTTTTCCGTGAAAAGAAACTTCCTGTTGTTTACATTCAGCACATAAGTCCCGAAGGTGCTCCATTTTTTGTAAAAGGATCGGAAGGAGCCCAAATATTGGCAGAAATCAAGCCATTGGAAACAGAAACCATTATTGAAAAACATTATCCAAATAGTTTTTTCCAAACCACATTAAATGAACACTTGCAAAAACTCGGAGTCAAAGACCTCGTTATTGTTGGAGCAATGACCCATATGTGTA…
TRINITY_DN4267_c0_g1_i5	140.857	-1.73442	9.54e-13	Unknown function	TTTTAGAAATGGGAAAGAAGAGCAAGCATGAGAGACAAGTTGAAAAGGAAAAGCGTGAAGCAGCAGCAGCAGCAGGAGCACCAGCAGATGGAACATTAGCAGATGCAGCTCACAAAGGTCCACAACATGAAAGCAAAGCTCATGAACATCCAGCACCCCATTCGAAGAAGGGCAACAACTAAGCATGTCTAATAAAATGTTTATACCTTAAAAAAAAAAAAAAAAAAAAAAAAAAAAAAAAAAAAAAAAAAAAAAAAAAAGGGGGGGGGGGTGGGGA
TRINITY_DN2768_c1_g4_i1	150.194	-1.73437	1.81e-12	Uncharacterized protein	TTCCGATCCCCCCCCCCTTTTTTTTTTTTTTTTTTTTTTTTTTTTTGGAAAGATCCCCAGTTAATTATACCCTCAAAACCAATTTTTACAAAAAGCCAAAGCAACTGGATTTCATTAGTTATTGTGATCAATCTCAAAACCAATTCAGATTATTTTCGAAAAACAATTAGAAGGTTCAAATCTTGATTGGATAAAGATTGATGAAAAGTAAATAACAAGGATCTTTAAATCATTATGATCATGATTTCCACCTTTTATTTTGATAATTTTCAAGGATGATACAAAACGTGGAAGGGTTCCCAAACTGTTGAGACAAAAATTCAAAAAATGGAACAGAAATCTTGTTCCATTCGTGAAAAAGATGGGGCATTGTCTTCCGAGAACAGAACAGTAGTTTGG…
TRINITY_DN1060_c0_g1_i1	704.636	-1.73426	1.98e-51	Uncharacterized protein	CCTACGAAAATCTCGGTTGGATCTTTAAACCATCAAAGATCTTTAAAAAAGAACAACACTGCGATTTTGGGCATATTCATTGAATTAAAGATCAAAAAGAAAAATCTTTTCTTCAAATTCAAAACCTTTTCTTGATGTATTTTCTGTGTGGGAACTAAATCGCTCACCGAAATGCATGTAATATTTGCAAAACCATCCCCTTGATTGATTCCTGAAATACCTCCATATTTTTTCAAAAGTAATATATTGATAAAACCAGAGCCACCCCCACCCCCACTATCATCAGTACTGCGATAAGTATCTCCACCAAAAAAGCCACTTCCAGCACCAGCAGCATGAATATCACCAGCACCGCTACATGTTCCAGGGGAACCACCATTTCCTTGTCCAAACTTATAT…
TRINITY_DN1084_c0_g2_i2	1991.79	-1.73375	4.13e-48	Uncharacterized protein	TGTCTTTTCAAATTCTCATTTGTGATTATGTTTGTTTCCTTGCTAGTCAGTCAAGCCAAGGCGGATCCAATTCCAGAACTTGATTACTGGGAGGATGAATCATATAAAGATGCATTCATGGTTCCAATTGTATATAATGATCCTTTGGACTCAGCAAAAATTAGTTTAACTGCAACATCCTCAATTGGAAGTTACTCGGGATCTGGGCCTGATAAATCTTTTGATTACACAAACACCCGAAATCACTGGGAAGGCGGTAGAAGTATCTCCAATTCTTTTGCAGATTTTAATGTTACCTTCAATTCCCCAATAACATTTCGGAGGGTCATCTATTTTGATCGAAGGAATACTGAAAAAGGATGGCCTCTGAAATTTGAATTATATGGAGTTTCTTCAGGA…
TRINITY_DN5569_c0_g1_i1	116.719	-1.73289	0.222	Methionine gamma-lyase	CTACAGAACAAGCCTGGTGCACAAGATGCATTCATTCAAACCCACAACATGATCAATTCGGATCTGTTGTTCCCCCTCTTTACCAAACTTCTACTTTCGAGTTCAAGAATTGCAAACAAGGCGGAGACCGCTTTGCCGGAAAAGAGGATGGATATATCTATACCCGTCTTGGTAATCCAACAATTTGCAACCTTGAAGGTAAAATTGCTGCACTCGAAGGAGCTGAAGCTGCTGCTTGCGCCTCTTCTGGAATGGGTGCCATTGCTGCCACCGTTTGGACCTTCCTTAGCGCTGGTGACCACATGATCACAGATGACACCCTTTATGGATGCACTGTCTCCCTCTTCATGCACCATGTTCGTCGTATGGGAATTGAAGTTGACTTCATTGATACTTCTA…
TRINITY_DN30828_c0_g1_i1	320.794	-1.72968	4.26e-21	Uncharacterized protein	AAATGATGCCCGAAGAATGTTTCCAAAAGGCATTGCAGCCTGGCACCACTGCAATCACCTCTCAGAAAGGAATGGATACTTTCATTTCTGAGCTTGCAAAAAATGGGCATATTACTCAATCTGATACATGGATTACATCTCTTTTTCCACAACCTTCACCTCTCCGTCCCATCACATTTGAAGATTTTAGGCGCGCTGTTATTGATACTGAGTTCAAACCAGAACGTGTTGCTTTCGAAGAACATTGCTCAAAAATTGATGAATCTCTTGAACTTCTTGAGCGCCAAGTTAAAAAAGCTTTAACATATCCATCAGATGTTGTTGACCTGCATTTTATTTTATCTACTATTCAAGACCTTAAAAGAACAATTATTGGCAGTTCTACCACAACAGACAACG…
TRINITY_DN25818_c0_g1_i1	113.473	-1.72931	5.64e-11	Uncharacterized protein	AAATTGAGTGTTTTCATTGTGAAAGTCATTACCTCTTTCTTTCTTTTTTACTTTATTCCACAAAAGTGTTTTTTAATGCTTTTTCGGCAGATTAAACTCTTCTATCCGATAAACCCGTTTCCCATTTACTTTTCTCCTTCACCAATCATTTCTTCTTCAAATGGCTTAATTCACCCATTCACTTTTTCACCGAAGTTCAAGGAACCTAATACTTTATCTGTCCCTTTTCTCCAAGATGTATTATTTCAACATGAACAAATATCTCCTAAAGATGGCGAAGTCGTCATTTCAAATACAATATTTCAAAGTATAACCTGCTTGCTCGGGTATGCGGCTTTGCATTGTTCGGTTGGATCACAAATTCTAAGTATTTCGTCGTGTTTATTCAAAGAATGCATT…
TRINITY_DN3445_c2_g1_i1	1315.8	-1.72845	1.04e-28	Heat shock cognate 71 kDa protein	CCACAAATCGAAGTTACATTCGATGTTAACGCTGATGGTATCATGAACGTTTCTGCTCAAGATAAATCAACTGGTAACGTTAAGAAGATCACCATCAAGAACGAGAAAGGTAGATTATCCCAAGCTGATATCGACAAAATGGTTTCTGATGCTGAGAAGTTCAAGGATGAAGATGAAAAGATCAAGAAGAAGGTTGAAGCCAAGAATGGTCTTGAAGGTTATTGCTTCGGTGTTAGAAACTCACTTAACAACGAACAACTTGCTGGCGCCCTCCAACAAAATGATAAGGACGAAATCAACAAAG
TRINITY_DN4883_c0_g1_i1	168.488	-1.72649	3.17e-15	Mob1/phocein family protein	AAGAGATCCAATACTGCCATTATTGAACCCAAAGGGAGCAGATATCAATGCAAAAGATATCATTTAACAGAATAAAGATTCCTTATTTTTAATCACAGTTCAACCAAAGTTTCTGCCAACATTCTCAAGTGACTTTTTTGTGAGCCCAGAAAATGAGTGGTGGTCGTGGGAATCAAAAAAATTCACGGAAATGAATGTGCACAGTCAGAGTTCGCTTCTTCCAGGCTTGCCGAGAAAAAAAGTCCAGCTTCACCATTTTGATGCTTCCGAGAGAAGGAAAATGCATCACCCAGCTTTTCATTTCCGAAAATTTTCCCACCAGATAAATGAATCTGCAAACATTTTATGCTCTGAAATTTCAGCCTAACCGTTTTTCCAACCAAAAAAGATGCATTGGTT…
TRINITY_DN47501_c0_g1_i1	1969.46	-1.7238	4.09e-90	AP-1 complex subunit gamma	TTACTTGATCGATCGTTTGATTTTTCCATGCGAACACACAAGAAAGAAGGTGGATATTCTGGTCAAGATTCATTTATTCGGGATATTGTGCTTGCTGATACCACGGAAAAAGAAAGGACAGTTATTGCAGATCAATTGGCTGACATGCGTACCAAAATTAAAGAATGTAACGACAAATCACGGACTCTCATCATTGCCCGTTTAATTTACTTGAATATCCGTGGAGAAAATACTGCATTTGGGCAAGTTGAAGTTCTTAAATTAATGTCGCATCCTCAATTAAGCTATAAAAGAATAGGATACTTAGCAGCAAGTCTTTTACTGGATGCAAATAATGAAATTGCGATATTATTACCACAAACTGTAATTAAAGATCTAAAATCACCTGAACCTGTTCAT…
TRINITY_DN4719_c0_g1_i1	359.999	-1.72258	4.32e-23	CAMK family protein kinase	TTTTTTTTTTTTTTTTTTTTTTTGGATATTTAGTGGTTTCCATTTGCGGAATGAGTACTGGTTCTAGTGTTCTTGATTTTCAGTTTGAAAATGAATTAGGTTCTGGATATTCCTCAACTGTTTATCGGGTAAGGAACAAAAAAAATGGACAGCTTTATGCTTGCAAGGTGATCAAAAAATCTTTTTTTGGAACACCTAACGATGTTGAAAGATTTCAAAGGGAAATTGATACAATGGCAATTTTAAGTCATCCTCATCTTGTTACTCTTTATGATTTTTTTGAAGATGATACTTCTTTTTACTTAATCATGGATTTATGTCAAATGGATCTCTTTGATTACTTAGTTGAAAAGGGTCCTCTTCCTGAACAAATTGCAGCCATTATCTTTGCTCAAATTA…
TRINITY_DN5922_c0_g1_i1	945.273	-1.72203	1.29e-47	Clathrin light chain	TTTCGATCGAATCAAATGAGTGAAAACCTTGATGATTTACAACCAATTCCAACTGGAAATGCCGGTGATGATGCAGATGATATTTTTGGTGACCTAGGAAATCAAAACAATCAAAATGCTGATGCTGAAAGTGATGATCTTGCAGCAATAGTTGAACAACATTCAATGCAAGGAGCGCTCAGTGCTGATTATATTATGCCTGATCAACACCTGCAAGAAACATCTTTTTTATCTAATTCAGCTGCTCCTCCTGTTCAAAATGATGATGCAAATGGAATGTTGGGGAACCAAGATGATGATGATGATATTTTTGGAGCCGCTCCAGTAGCTCCAGGTACTTATCACCAAAGAACTCCTTTAGATGATTGGACAGATAAAGCACAAGCAGAAATTGCCACA…
TRINITY_DN43962_c0_g1_i1	202.824	-1.72135	1.26e-09	CAMK family protein kinase	AGGGAATCTAAAACATCACAATGCACGTTTGAATTCATTGAAGATCTTCCTGGAAACATTCTTGGAAAAAGCTCTCTCGTTCGAGACAATAAAACACATCAAAATTTTATTTGCTTTGAAATTCCAAAGAAAATGTTTGGATCCAGAAAGTCTATTAATCGCATTTACGAAAGGAACGAACGTCTTAGGTCTCTGGACTTGCCTTTTGTCGTTACATACGTTTCTATTGTTGAAAATGAAGATGAAATTATGTTAATTCGTCCTTCAATTCAACTTCCAACCCTTCGTTCATTCCTTGAAATAGCTGGACCACTTGATTCTCAAATTGCCTCACAAACATGGACTTTCATTGCTGAATCTGTTTCTATTTTACATCAGCACAATATTTTTCCCTCTTTT…
TRINITY_DN36031_c0_g1_i1	360.586	-1.72027	2.43e-21	Uncharacterized protein	CTTCTCTGCTTTTCTCGCAGATCAAAGCCGAATCAAATCTAGAACCAACTAGAGAACTCGAATTCTGGGATGATGAGGCTTACAGAAATGGATTCATGGTTCCTATTGCTTATGATGATTCTTCAAATCCTTCAAAAATTTCTTTAACTGCAACTTCATCAATTGGAAGTTACGGGTCGTCCACACCTCCAAATGTTTTCAATTATCCAACCTATCAAGACCACTGGGAAGGCAATAAAGACTTGGAGCAATTAAATTCTTCTGCCAGTTTTACTGTTACCTTTAATTCCCCAATAACATTCAGAAGAGTCATTTATTTTGATAGAAGAGATACCGAAAAAGGATGGCCGATGAAATTTGAATTACATGGTGTTTCTGCAGAGTCAAATGAAACAATAT…
TRINITY_DN26480_c0_g2_i1	306.103	-1.71539	9.73e-25	Major facilitator superfamily transporter	GGGCCCCAATTTTTTAAAAAGATCTCTTTGGATTTGAGAAAAATGATTTTTTTATTCTGTTGTTGTCAATTATTTTGGATTGGAAAATGTGTTTGGTTCATTGTTATGGCCCCAAACCCAAAATTTTTCTCAAGAGCTTGAAATTTAGAACAATACTTATTCTTTAACATTAAATGCACATTCGAAAACAAAAAATGCTGCCAAAATTTTGGAAATTTGCTTTTCAATTTTCCCTCCCGCAATACCAATAAACCCCTTGCAAGGAGCCATTACATGTTACAAAATTTTAGCTTCTCAAATCAACAGGAGACCGAAAAATCTCGGGTTTTTCCCCAGTTCCAACTTTTGGACTCTTCTCAAATATTTCCAAACAGGCAAAATAATCAATCAAAAATTTGA…
TRINITY_DN527_c0_g2_i1	2799.85	-1.71534	2.05e-74	Uncharacterized protein	CTTTTTTCTTTCTTTCTCATCAACTATTCCACGAAAGGCATGGATACACCTGCGACTATGGCACAAACAAGGAAGCTTCTTTGTTCATTCATGATACCCGGCCTATCCAAAAAATGAAGTCTCTTCAAGATTCATCAACTTGGGAACCATTTCGAATCAAATTTGATTACTCTCACCTCTTTGCTGAAGGAACTTCTTGCCAGAGAATTGGAGAATCTGTTACCTGGGGTGGCTCTTCATATACTTGTGTTGAAGCTGATCTCCAAGATGATTCCAAAGTGAAAATTCTTAAAGAGACACTCTCAAATGTACAAACGTATTATAACAAACTCCTGAAAGTCAATCCTTCTTCCCAAATCCAGGTTCCTGATAAAGTTGGCACCGATTTCCACAATTATC…
TRINITY_DN33875_c0_g1_i1	19673.2	-1.7143	8.35e-78	Putative aminopeptidase	GGAAAAACTTGATGCCGTCCAACTGGCCCAAGACTCTTTAAAGGAGACCACTTCTATCATTGAGCAATTCGGTCCTCGACTTACAACATCAGATGCATGTAATAAAGCGGCAGATTACATTGCAAAACAACTTGAAGAGTCTTGCAGCTATGTGAAGAAGGAAACATTCACATGCCAACCATATGCTTTCCTTGCATTTGGAGACTTTATGGTCTATTTCTATCTCGCCTCCCTTCTTTTCTTGTGGTTAGACTGCCTTCCTGTTTCATTTGCCTTTGTTTTGGCCGCAATATCTGTTATTACTTTCGAGTACTTCTTCTACTTCAAGTACATTGACTGGATGTACAAATCTGGCGATGGCAAGAATGTTTATGGCGTTATTGAACCCGCAGATACACC…
TRINITY_DN1346_c0_g1_i1	13655	-1.71202	4.51e-40	Heterogeneous nuclear ribonucleoprotein G, putative	GTCCGACGACAATCAAGGAGAACAACGCCAAGAAGAGACCCAAGAAAACGAAGGTGCTCGCATTTATGTTGGTAACCTCAGCTTCGACACTACCGAAGAAAGCCTTCAAGATGCTTTCAAAGAATTCGGCAATGTTAAGTCTGTTAAGATCCCACAAAACGACACCGGCCGTTCCCGTGGCTTCGGATTCGTTGAATTCGAAACCACTGAAGAAGCTAACAAAGCTGTTGATGGAATGAACGAAAAGGAAGTTGATGGAAGAAACATTCGTGTTAACATTGCCCGTCCACGTGGCGAACGCCCACCCCGTAGCTTCGACAACGGAGGTTATGGTGGCCGTAGAGATGGTGGCCGCGGAGGTTATCATGACCGTGATGGTGGCAGCGGTGGTTATGGTGG…
TRINITY_DN544_c0_g1_i4	1491.31	-1.71188	3.25e-48	Uncharacterized protein	ACCATCAACCTCAACAGAAGCACCATCAACCTCAACAGAAGCACCATCAACCTCAACAGAAGCACAACCAACTTCAACTGAAGCACCATCAACCTCAACAGAAGCACAACCAACTTCAACTGCTCAACCGAAGCACAATCAACTTCAACAGAAGCACCATCAACTTCAACCGAAGCACAATCAACATCAACAGAAGCACCATCAACTTCAACAGAAGCACCATCAACTTCAACTGCAGAAGAACCCACTTCAACAGAAGCACCCATCAACTTCAACAGAAGCACCATCAACTTCAACAGAAGCACCATCAACTTCAACCGAAGCACAA
TRINITY_DN30982_c0_g1_i1	217.363	-1.71183	1.82e-14	Uncharacterized protein	TCCAAATGGGAGAAGTTAAATTTGATTTTCCCGATTCAAATAGCATTTACGAGACTTCCCAAAAATTGACGCAACAATGCGACCGTGGGAGCTGTCTTTCTGATGACGACTTTGAAACATTAATTAAATCAATTCAACTTCTTCGCATTTCTCAATTACGATACTTAGTCCAGAAGTTTTCGATCCCTGCATCCGGAAATAAAACTAAATTGCTTGGTTTAATGGTATCTGTCTTTCAAAGTCTTCGTTATGAAAAAGTATTAATTGATATTTTCCAAGAAATCAACACGTTAATTGCTCAGCAAGAAGAGCCTTTTAATAATCCACTTGCGCTGATGGGACACATTGAGCCCACTGAAAATGATCCTTCTTTTCTTTCCCCAGAAACTCCCCTTTATC…
TRINITY_DN411_c0_g1_i1	952.883	-1.71133	7.48e-42	Uncharacterized protein	GTTTCTTTTTCTGACTTTTGTGAAAGCAGATAAAGATTACTTCGAGTTTGAATCTACCTCTACTGCTTTTAAGCCCCAGATTTACACAGGAAAACTCAATTTTGACCTGACAATTGATTTCGATTTACCTCATGGTTTTATAATTTTTGACCAATGGGAAAAAGTAACTTTAGAAATTAAATTTGATACTAATAGCTCTGTATCTCGCTCTTACGATAGAAAAACACGTGGCTATTTTATGGGTAATAGAAAAGGAAAAGCCAAAATTAAGCCCACTTCAACTGCTGAGGTAAAGTTCATATGTGGAGTTCTTCCCAAACAAGCCGCTACTTTTGTGTATTCTTCTCTTCTTGAAGGTACTTTTAAAGATCATAATCTGGATACCTATAAAACTTCTCA…
TRINITY_DN28031_c0_g1_i1	5467.02	-1.71109	9.5e-103	Uncharacterized protein	GTTCTTTTTAATTGGGTTTGTTACATCAAAAAAGCCACTTATTGACCAATATGAAGATAGGCCCCACTATCACCTCAAAAGTGAAATTCAATCTTCTCTTTACAAACAAAAACGTCCTCAAATTTTGCCTTTGCAGAAACTTGAAGATCAAAATATTGCACCAATAGTTCCCATCTTAATTGGTCTTATTCCATCTGTTGTTGAAGCAATTCCTCATATAATTGATGCTATTCAGGGAAAAGAAGAAGAAAATGAACAATTAGCTAAATGCGTTCAAAAAATGAGTCAAATTCTTACTCCCTATGTTAAAGGTGCTGCTAAAGCCGTCCTACAAGCTGCAGTTAAATATGGAATTGAAAAAGGAATGGCGCACATTGTTAGTTCAGAAGCCAATGGAAA…
TRINITY_DN10887_c0_g1_i1	246.335	-1.7085	1.02e-08	Uncharacterized protein	TCATTGGAGCTAATTTTTATTAACAAAAATTGAAACAAGGACGTTATAAATTAAATTTTTGGGGTTTCAATTGCATGAAAGGGGGAAGACTGCGAAATTCCCATGCAGGTCCTCCTCAGTATAGACAAAACCCTTCAGTCGTTCATCCGCTTCGAGTTTCAAGGTGGAAGTGTCCTCCAATTCATTTTTGTAAAAAAATTGATGATTTTAAATCGAATGATACAAAAGCAATTGAACCATCAGAAAACTCAAATCCAAGAGAACCAAAAATTCCAAAAGTCCCTAAAACTTCAAGGCGTAGATCTTCACCAAAACGCCAAACAATCAATAATTTCTCTTTAAATCAAAGTTCACAATTGGCTTCCGAGCAAGTACACGAACCACAATCATCCAGGAGAA…
TRINITY_DN37829_c0_g1_i1	216.739	-1.70826	1.49e-13	Uncharacterized protein	GACCAAGTCATTTTGACAGCACAAAAATTTCATTTCATTCCAATGAAGGGCACTCCAAGAGATTTTAGAAGTAAACTTCTCCAAATGTTTGCCCCCGAGCCTGAAGAAACTCCAATTTCTCCCAAGGGCCAAACACAATATGAAATTAATCAAACAAATTCGGAAGAATTTATCGACCAGGGTGGGTGCTTTTGCACTTTTCTACCAAGAAGAACTTTGGTTGCTGAAAAAAATCCTTTTCTTTGTGATTTCTTTCAAAGACTCGAAAAAGTCAACCAATCTCAGAAAAAGAAGAATACCAAAAAAAAGAATAATTGTCATTAGCGCTACGATTTCGATTTGTTTGTAAATTGTTTCTTTCTTTAAAAAAAA
TRINITY_DN319_c0_g1_i1	3932.16	-1.70777	5.53e-116	Thioredoxin	ATTGAAATCCAAAATGTAAATCATGACTTCACTCTTTAAAATGGCTAATATTGTGGACTTCAATGGTGATCTTGCAACACTTACAAAAACTGTTGCAGATAAAAAAGGAATTGTTGTGGTTGATTTCTATGCAACTTGGTGTCCTTCATGTCGCAGACTAGGACAACTTCTCCCAGGAGTTGCTGCAGAAAATGTAGATATTCTTTTCTTAAAAGTTGATGTTGATAAAAACGAAACTTTAAAAAGCCATTATGGAATTACATCAATTCCAGTGATCAAATTCTTATCATCAGATGGAACTGAACTCAAGGAGCAAGGAAATGTTGAAGGTGCAAATGTTCCTGCAATCAAACAAACTCTTGAATCCCTCAAAAAGTGATATATAAACATTTATCAGTT…
TRINITY_DN3895_c0_g1_i1	443.275	-1.70628	6.23e-31	Uncharacterized protein	TAGATCGTCCTCTTTTATTTAATTTGCCTCTTTCTGTGATAGGATTTGATACATCTGAAGCTGTTCCTATAAATTTTGTTATGGAACAATCTAGTTTTACTTCTGCTGTTGTTGATATTAAACCATTTTTCTTGGAAACTCTTGAAAAACATATTGAAGAACTATATGAAATATTAGCTGTTGATGAAAATCCAACAATTGCTCAAATTCTTCTTTTATTTTCACGTCCTTCTCTTCCTGAGCCATCTTCTCCTCTTCAACAACTTTTACTTAATCGCTGCCCTAATCCTCTTATTTTCAAAGATTCCATTCAACTCTTTCCGCTTGCTCTTGCTTCTTTTGTCTCCACCCAAGTAGACTCCGAGAATTCTGGAAATCCCGGAAATTCTAATATGAATA…
TRINITY_DN527_c0_g1_i1	2334.19	-1.70603	3.58e-63	Protein kinase, putative	CAGAAAGTTTAGATGAAGAAACAACAACAACAGAAAGTTTAGATAAAGAAACAACAACAACAGAAAGTTTAGATAAAGAAACAACCACAACAGAAAGTTTAGATAAAGAAACAACAACAACAGAAAGTTTAGATGAAGAAACAACAACTACGGAAAGCTTTCTTCCAGAAAGTTCATCCGGATCACCAACTCAAACTCTCCCTTCAGTTTCCAGTTCATACTGTCTTTGTGAAGATGCATTAATTGCTGATGGCTTAGGAACCACTTGTATTACAGTTTGCTCAACAATTGCTTCGGTTACAGACGCTGCTTATATCATTTCCAATCTTGATTCTGTTTTTGAAGGGCAAAAAATTATCTCAGTTATTTCTTCTTATTCATTGAACTCAGAAAATCTCA…
TRINITY_DN34616_c0_g1_i1	109.619	-1.70397	1.68e-07	Clan CA, family C1, cathepsin L-like cysteine peptidase	GGCAAATAAACAAATAATTACAATACAAAATTGCATATTTTTTTTTCCTAAAAAAACTAATTTGGATATTTCGTTTTATTTACTCTATTCCAAAAAACCCAGATTTGATAATCGGTTTTAATATACATTATCTCCAATATTATTGCCAATATTTGCTACAGTAGGAAATATACTAACTGATTCAAAAGAATTTGGACCATTGCCTCCTATCTAGAAATAATCATGGAAAAAAAAATTAATTGAGGAATTTTCGCATTTATTGAACGTCAGGAACAATAGCCTGAATTGCAATACCACAAAGATCGATACCACGCTTCATTCTAATATAGCCATTTTCACCCCAGTGTTCTCCCCAAGAGTTTCTTACAATCCAATAATCCACATTATTTTCTGTTCCAT…
TRINITY_DN7861_c0_g1_i1	153.419	-1.70394	6.77e-12	Unknown function	GTGATTCTGGTGATATTCCACTTGACAACTCTTATTCTTCATATTCTTATTCTTCATACTCTAAATCTAAAAGCACCCCTGCAAAAGGCAGTCCTCCTGCTCATGGAAAAGGAGAAAATTCCGCAAATCAAAACAAAACAAATAATCATAAAGAAAATCACAAAAAATCCCAAAGCTCTGAATTTTCAAGTGCAAGCGATTCTGGATCATACAGCACTTCGAGGTCCTATTCAAAGTCAAAGCCAAAGGCCGAAACAAAAACTGAAACCAAGACAGAAACCAAACCAACAAAAGATACCACAAAAACAGAAGTAAAATCGGATGCTCCAAAGCCCATGAAGGAAGCAAAATCTTTTTCGGACTCAAAGCCAAAAGCATCTGATCCTGAGGCCAAATCTC…
TRINITY_DN30297_c0_g1_i1	303.076	-1.70228	7.52e-20	Hemolysin-3 like protein	CCCCCCCCCCTTTTTTTTTTTTTTTTTTTTTTTTTTTTTTTGCGTGATGTGGGAAACCATGGCAGATATGCCAATCTGGGAAGATGGTGAAGAGATAATAAATGCCATTTCCCATGCAATTGGGTTTGGGATAGCTCTTTCAGCAACTTTTCATTTACTTTTGAAAGGTATTAAATCACGAGATTATTATCAAATCTTCGGAAATTTAGTATTTGGTATTTGTATATTAATGCTTTTTGGAACGTCAATGATTTACCATGGTCTTCCAGAAGGCGGAAAATGGAAAAAGCTTTTCCGATATTTTGATCATTGTTCTATTTTCTTGGGAATTGCTGGATCCTATACACCTGCTGTCCTCGGTACCTTAAGGAAGTCAATGGGATGGATTTTATTTGCTGC…
TRINITY_DN120_c0_g1_i3	335.67	-1.70205	1.15e-18	Protein serine/threonine kinase, putative	ATGTTGCTCTCCTTCTTGCTCATTTTATTTTCCACTTATAGTCGATTTCTTGGTGACCCATTTGGTGAAGACAATATTTATGTTTTTACATCTGATACTACTTGGACACCTCCACAAGGAACAACAAGTATTGAAGTATTTCTTGTTGGAGGGGGAGGTGGTGGCTCCTTTTATTCTGGAGGCGGTGGTGGATACACTACAACCTACAAGTCAGTTGGAGGCATCGAAGCTAATCCGTGGGAAAAAGATGGAAACGCAATATCAACTTTTGATAACACTATTACCATAGTTATTGGCACGGGTGGCGTCGCATCCACTGAAACTAATTCTGCAGGTTCTGATGGCTCCCAGACATCAGTAACTTTTTCCTCGCAAAACGTTATTACCGCGTTAGGTGGC…
TRINITY_DN19498_c0_g1_i1	2844.9	-1.70151	1.52e-57	Unknown function	GTTGTGAGTTCACTTTTTGATTCTTGGCTTGTTTCTACTTCAGAGGTTGTTGATGGCTGTTCTTTTGTTATTGTTGTTGTTGCTTCTGCCGATGTTGTCAAAATTTCTGCTGTCGTTGTTGACTGTTCTTCTTTTGTTGTTGCTGCAGTAACTATTGATTGGGCTGATGTTGGGGATTCTTCATTTGAAGTAATTGCTTCAGTAGTTGTTGGATGCGTTTCAGAGTTTGTAAGTGAAGTTGTGATTTCAGCTGAATGCATTGTGGAAAAAGACTCCATTTCAGATGAGGAAGAAGTAGGGGGATTTGTGGGT
TRINITY_DN6751_c2_g2_i2	2590.3	-1.69995	2.73e-60	ABC transporter family protein	ATTTGTTTCTCTTGGGCGAATGATGCGCAAAAATGCAATTTTTAAAAGTCATGGAACACAAGACGATGAGAATGTTGTTCTCCAGGGTGGTGAAATGAAAAAGGCATTAAAGTTAATTGAAAATAAAGCAAATTTAATATTTACAATTATTTTTGCTTGCTTATCAGGAGCCACCCCAATAGTTATGAACATCTTTATGGGTGACATGCTTACGGGAATGACTGGAAGCCCTGGTTCCATTCCTCAGGATATGAACCAGACAGCTATGGCAGAATACGAAGATATGATGATCAAGGCAATTAAAAAAGCTGTCGATGATACTGGTGTCAAATTGGCCATTATTCTTGCATGCATGACTGTTATTCAATTGATCAATTTTTTTGCTCGAGCATCTGTTGG…
TRINITY_DN10434_c0_g1_i1	322.208	-1.69954	1.79e-11	Uncharacterized protein	TGAATTTACTTTCTTCTCCCTTTGCATATAATTTTACTTTGATCATAGGAGCCGCCAACGCATTGACAAATGAGGCCTTTTTTGATCCATTATTCCTTCAAAATTTAAATCAAAAATTATATGCTCATGAAGATCTTACAACTTTGCAAATATCACGAAATATTTCGCAACTTTTTTCCCTTCTTTTATCATGCCAAAAATCAGTAAGATTCAAAGAAGTTGTTAACGAAATAATTTTAATGATTCAAACAATTTTATTTCAAATGGAAGCTCAAATTAAGCGACAGTCTGGTCTGATTTCTGGAATTCAAGACTCGATTCTGGAAAGCCAAACAGCTGTTCCCGTTATTTCTGATTTACATACCACAATTACCAGTTCAAATATAAAATCCAATCAAT…
TRINITY_DN3564_c0_g1_i1	236.722	-1.69946	7.36e-17	Uncharacterized protein	CGATCTAAAATTTTCCAAAATTTTTACTTCCATGGAAGATCGATTAAAATGGCTTCGTGGACCTCTCCCACCTTTATCAGATGCTGTGGTAGCTAGTGGTTTAGTTGGAGAAAATTATGTTAAAATTCCACATTCGAATGTTCAACAAGCAGTTTTTGGATCTTCAAAGCCAGCTCCAGCCAAATCAAAAAAGAAAAAAATTTCACAAAGTCAACTAGGAGAAAAAGTCAAACCTCATAAGCAAGAAATACAATTTAATTCTCCATCAACTTCTACAACTGTTGAAATTCCCAAACAATACCGTCCACCTCCAATTGAAACATTTGCAACTCCGCCCCCTCAACAAGTTTCAGATAAAATCATAGGACATGAGCCAAAATTCCATTTACGTGATCAAGT…
TRINITY_DN5360_c0_g1_i1	464.085	-1.69743	5.8e-19	CAMK family protein kinase	GCTTAAATTAACTGATTTCCAAATGGAAGGACAATGCTACTTCGATCAATCGGCTAAACTTCCCCGTAGAGGCGATGTGGTTCATGGATATACACTTGAGCGTCGTCTTGATGACACTTTCAATAGCATTGTCTTCCGTGCAAAGACATTAAACAACGACTTTGTTACAATAAAATTTTTGAAAGTACGCCCAACAAACCAACACTTAATTGCTAGCGAAATCGCCCTAATGGAAGAATGTAACAGCGAATATATTATAAAAATGATCGAATACTTTGATTACGCTCCATTCAAATGCATTGTCATGCCCCTTGCCGAAATCGGAGATTTAAGCCAACTCCTTTCTCGTAATGGAAAGCCTTTTCCAGAAGATGTAGCCAAAAAAATCATGTTTTCCGC…
TRINITY_DN6842_c4_g1_i1	209.586	-1.69371	2.27e-10	Unknown function	AGTAACTTCTGATGGATCTCCCTCTTCATTAACTGTCTTTGAGTTACTATAAGTTAAGATAGTGAATGTATCCATGCTACCATATGAGAATGAAAATGTAATGGAAAATGAAACAGTTTCAATGACAACAGCTGATTTGGTATAAGTTAGGACAGTTTGATCAGGTGGCGCATCTGTTGCTGGTGGGAAAGCAGTTGCTGGTGGAAGATCTGTTGGATAAGGTTCTTCTCCTTCAAATGAAATAGTTGGTGTGGGAGTTGGATGTGGATCTTCACCAAAGTATGAAGGTGTTGGAGTCAATGCAGTAGATTGTGGTGATCTTCCATATGGAGATGCAGTTGGTGTTCCGATTCCTTTTGTTTGAGTTGGCCATGTTCCTTCTTCTTGGGTTGCAGAAGG…
TRINITY_DN43210_c0_g1_i1	1178.07	-1.69265	4.12e-56	Bowman-Birk serine protease inhibitor family protein	GCTCCTCTGAATCACATGCTTTCTTGAATTCTTCATCTGTAAGTCTCTCCTTTCCCAAGAACTTTGCCACTGCTGGCCAAAACTTTTCATGTTCGGGTTTCTGTTTTCCAAGCTTGTTCGGGGAGATTTACCCAGTGGATGTGAAAGTGGTGCTCATTGGATTCAATATGATGGTGAAGTTCTTTTTGTTCGCCCTGTGAATACAAAAAACGTTGAAACAATTGATGCATCATTCAAATGGCTTTATGATGCTTTAGATGTTTCTGGTGCATTTTGTCCCCAAAAATCTGGAATGTACCAATTCCATGTTCAAGGAAGAGCATACACAACTTTCTCTTTAAATGGAACGCAAATGCCAAGTTCTCTTGGACCAGGAGGTTCATGTCTTCCTGGAATTAA…
TRINITY_DN42682_c0_g1_i1	306.76	-1.69236	4.58e-25	Uncharacterized protein	CTTATGCTTGCGTTTTTTACTTTCGCTGCAAAATGTTATGAATCTTTTAGTGATGAAGAGTATCCCGTTCAACAAGGATTAACTTTTGATGTTGAAGGAAAAGATAAGACAGTATTGGATAAATGCGAGTCAACCAAAGGGGCAGACACTGGGAAAGATGTTCACTATCAGGGAAGTTTTTGTCCCACTGTCACAGGACAGCACACCCTGATCTTTGAACTATCATGTTCTACATGTGGTGGTACAAAATCCGATTTCAAAATTACTGTTGATGGCACCGAATACTCTAGCAGTAGGTCTGGAAAGGGAAGCATATCTATTGATGCTTTCTTACAACGGGGAAAATGCTATACATTTTTTGCTCACAGACATGCTGGGAGTGGTACCTGGGTTTCCAAT…
TRINITY_DN196_c0_g1_i1	487.78	-1.69108	2.65e-28	Nascent polypeptide-associated complex subunit beta	CAACAAGCCAGAACTTCTTTGTGATCAACGCGCTAACACATATGTTATCCATGGAAAAGCAGAAAAGAAGCCAATGGCAGAAGCTCTTCAAGACCTCATTGCTGGACTTGATTTCAGCCAATTCCAAAAGAGTGCTGAAGATGCTGCTGCTGCTGGAGACATTGGTGATATCCCACAAGATCTTGATTTCTCTAAAACTGCTGAAGCTGCACCAGCGGCCGAAGAAAAGAAGGAATAAGTTGATTAAAACACAGTACTTCTCTAAAAAAAAAAAAAAAAAAAAAAA
TRINITY_DN13563_c0_g1_i1	243.894	-1.69096	3.8e-12	Uncharacterized protein	CGACAATACCGGTTCTCGATTTCGATTCAGAACCAGAGGAAGGGGGCATTAAAATTGAATCTTCATCGCCAGCCCGACATGTACAACCACCGACACAAACTTCTGGAAGAGGAAGAGTTCGGAGACCAATTCCAAGAGGGAAAAAAACACCTCCAAAAAAAACCCTTGAAACCCCAAACGAAGAAGTCGACGTAACACCTAGAACTGAAAAATCCAAAAGAAAACCTTATAAAAGACCAATTCGAAGGAGAGGTGGGAAAACATCAACAAGGAAAACTTCTGAAGAAGATAAGGCCAGCCCTGAAACAACCAAAAATCTAGAAAGTAACTCTTCTGAAATTTTACCAGAGTCACCAACTATTTCCCAAGATAATTCCAAACAAAAAATTAATTTGAATT…
TRINITY_DN36139_c0_g1_i1	192.909	-1.68957	1.22e-11	Myb-like DNA-binding domain containing protein	GTGCATGGTTTTATGGCTTGCATCATTTGGCGGAGGTTGGTGCAGCAGAAATAGAAACATACACACCTGTAACAACGGAATTGAGGGAAACTGTTGTTCATTTATTAACAGATTATCTTGAAGGGAAAATACCTTATGATGTTGCAAGAGAAGAAATTATCAAACTTACTGGTCGTGATGAACCTGTGGCTAAAGTAAAAGAGATTATGAGTTTGCCTGAAACGCCATTACCCCCTTTCTCTGGTTCTAGTGAGACATCTCCAAATTCATGCCGCAGAAAAACGCATACTTGGTCAAATACAGAGGATTTAAGGCTCATTGCAGGTGTTGCACGTTATGGACTTGATAACTGGCAAGCTGTTGCTCATTTTTTGGGATCATCTAGAAACCGTGCCCAAT…
TRINITY_DN44000_c0_g1_i1	203.836	-1.68682	2.15e-18	Casein kinase I	AAAAAAGGTTGTTTTGACATGTCGGCACCAACACCAGAATCCAGATTTCACTTGATCAAGCAAATTGGCCAAGGTAGCTTTGGTGAAATATTTTCTGCTCACGATGAAAAAACCAACCAAGAAGTTGCTTTAAAGATTGAAAGTTCGAAAGTTCCTGTTTCTTTACTGGCAATTGAAGCTGAACTCTATAGAGATCTTCAAGGAGGCTTAGGGATACCTTCTTTTTATTGGTATGGACTTTATAATAATCAAAAAGCTATGGCAATACAATTATTGGATAAATCTCTTCGAGAAATGGTTGATATTTGTCATGGAAAATTAACCCTAAAGAGTACTCTGATGCTTGCTGATCGCTTTTTAACTACTATTGAGTTCATCCATTCAAAAGGTTATATTCAT…
TRINITY_DN38880_c0_g1_i1	147.091	-1.68604	2.83e-12	Small GTP-binding protein, putative	GAAGAGACAATTGCTGTCGATTTCACACCATTCCTAATGGATGTCGATGACAAACTTATTAAACTTCAAATTTGGGATACTGCTGGCCAAGAACAATATCGGTCCTTGAGCCGTGCTTATTATCGCAATGCTATTGGGATTCTCCTTGTTTTTTCAATTGACCATCACGAGTCATTTCAAAATCTTGAACAATGGTTAATGGATGTTCGTCAGCTTTGCCATCAAAAGGCAATTGTTCTTCTTGTGGCCAATAAATGTGATCTTGCAACAAGAGAAGTCACAAAAACAGAAATAGAAGATTTCGCTTCCACGTTTTCTCTAGAATATATTGAAACATCTGCTCAGTCCGGAGCTAATGTTGAAGAAGCATTTTACAGGCTTGGTCGAAAAATTTTAGAA…
TRINITY_DN9147_c0_g1_i1	357.533	-1.68584	8e-20	MatE family protein	GAATCAAAGGAGAAATTCTCTTCCTCCTGATCTAAATTCCAACTGTGAAAGCCTGCTTTCGACGCACAACTCTTTGCCAGCCGAAAATCAAGTAGATGAAGAATATGAAAGGCTCGGGAAAAAATCACCTCTGAAAACATTTTTATCTCTTTCTTTTGGACCAATTATTTCCCAATTAGTCATTGCTTTTTATGGTATTGTTGATTCTTTGGTTGTTGCAAAAACCATTGGAGCTGATGGTGTTGCAGTTTTCGGTGCTGTATACGTTGTTGAATTTCTTGTTACCGGTTTAGCCGAGTATTTAATGACAGGCATAAGTTTAAGGGCATCCTATCTTTTTGGCGAACGTCGTCCTGAGGTTGTTAACCAATTATATATTGATTTTATTCGTATTGCCGC…
TRINITY_DN8694_c0_g1_i1	210.662	-1.68424	2.27e-15	Uncharacterized protein	CAATGGCGACTGCGGCAGTCACCCATCTGCCTGATTCAGCTGTTCAATTCATCTTAACAGCACTTGACCCAGACACTAATCAATTAACACGGAATACTAAGGCAACAATTACGTGGCTTTCTCTTCAACCGCAGTTTATTAACCATACAAATCAACTTTTATTCCAACAGCTTGAGTCAAAGCAACGTAAAACTCTTGTCAAAACCCTTTCTGTTTTGAGTTTTATTATGAGAACCGGTTCCCCAAAATTTCGCGAACTTTGTGATCATGAAAAATCGACTTTAAAGACAATTTCCAAAAAATTTGATGCTCAAGTCACAAGGCATGCTCAAGAATGTTTGAAATTGATTACAGATGACACGTTTTATAATGAAGCTGTGATGCAAGCTGTGCCTGTTC…
TRINITY_DN29081_c0_g1_i1	247.387	-1.68204	2.94e-11	AGC family protein kinase	AATTTACCTGGTTTTATCGAAAAGAAAGTCCTCGGCCGCGGATCTTATGGATGCGTATACAAGGCAGAGAGAATTTCTGATGGTAAATCCTATGCTGTTAAAGTGATTAATCTGGGAACATTATCTCGAAAAGAAATTGAAGATTCTGTCAATGAAATTCGATTGATGGCATCATTTAGATCTCCTTTTATCATTCGTTACTACGAAGCTTCATGTGATAATCGACATCTTTTTATTATTACAGAATATTCACGGCTTGGAGATCTTTCACATCTGATTGAGCGTCGCAAAAAGAAGGCTCGTCCATTCAAAGAAGAAGATATCTGGCGTTTCCTTATCCAAATCCTTGAAGGTCTTCGTGTCATGCATTCCTGTGGAGTTGTTCATCGTGATTTAAAG…
TRINITY_DN42684_c0_g1_i1	2206.62	-1.6803	3.79e-55	Uncharacterized protein	ATAATGTCTGGAATTATGAGCCTTTTCGGCAAAAAAGCCGCTACAATTTATGATATGTTAGGCGGAAATTGGACAATTAATACAAATCGTGTTGATGCTGAAGGACGCAGAGAACCAGCAACAGAAGTTTTTTCTCTAGTTTTAAATCCACAAGCAGGTCAATTTGAAGGAACCCTTTATGGCGAAGATGAAGATGGTATTTTGTCCCCAATTAAATCTCTTCAGTTAGAGGAGTCACAAGAAAATAACATGTCATTTGCTATTAAAACAGGCGCACCCGCTGAAGAAGAAGAAGCCGATCTTAAGGAAGCCGGCTCCGTCCTTTTCACTCCAGGTGATCTCTTTACTGCTGTTGGTTCATATGAAAAGGTTCAATTCACTTTAACCCGCTTAAATGAA…
TRINITY_DN5725_c0_g1_i1	1181.31	-1.67495	4.84e-43	Uncharacterized protein	AAGGACCCACTTTCACTTCACATTTTTCATTTGTTAATGCAACAAGAATCACAATCCTCTCTTTATGATGTTTTTAGAAAAAGGCATTCGATCCGAAGCTTCAAAACTGAACTCCTCACCCAGGATCACAAAAATTTTATTCAAAAAACAGTGAATGATGCTAATCATCTTGAAACTCCATTTCATACAGAAACTGGCATTGGAATGCATGGACCTGGTCTTGGAAAAATGGGAATGATTGAAGGAGAAAATGGTTGGTTACTTTTACTTATTCCAAAAGATTTAACAGGTGAAAACAAAAAGAAAGCTATTATGGATGCAAGCTTTAGACTTCAATATTGTGTTATGGAAATGAATCGTGTTGGGATTTCAAGTGCATGGATTGGTGGTACATTTGAT…
TRINITY_DN4832_c0_g1_i1	100.422	-1.67404	1.09e-09	Uncharacterized protein	CGGAAACACCATTATACACCATAAATTTCGATGAATCTCCAGAATTTGACCAAAACGATGAAAGTAGCTCTGATGTCATAGATGAGTACATTCCAAACGTGCAATTAAAGGACAGCAACACTAAAAATTTGCATTCATCAGTTCCCAAAAGAGAAAATAAAGGAATACATGGCAAAAAAAATTTACGGGGAGGAAGAACGCCAAGAGGGCGTGGTGCTAACCGAGTTCGAGTCAGAGGGAGAGGTTTTCATGGAAGAGCCAAAAGAGGAAAAAGACCGATTCGCTCTGATAGGCCGCCACTTCCAACTCATGATGAAGAACAAAGTGCTTCTAATTCAGGTCTTGATTCGAAAGAAGAAGAAAATCTAAAGGTCACTGAAAAACGCAATATTTCTCAAA…
TRINITY_DN1210_c0_g1_i4	395.842	-1.6738	3.8e-17	Phospholipid-transporting ATPase	AAGTGGGGTGCCAATCAAGTAAGGTTTCAGGACAACAAGAATCATCACGGAAGGTTGTTTTACACAAAACCTGTAATGAAAAAGGCAAGTTACTTTTTAAAAATAATCACATTAGTACAACAAAATATAACGTTTTAACTTTTTTACCAAAAAACCTTTTTGAACAATTCACTCGAATCGCCAATTTTTATTTCTTAATTATTGTTCTTCTCCTTCAATTTGATTGGGCCCCAATTTCTGCAACTGTTGCAATCATGCCCTTAGTTATTGTTGTTGGTGTAACAATGATACGAGAACTTGTTGAAGACTTGATGCGTTGGCGCTCCGATCAGAAAATTAATAAAACAATTGGGCATAAACTCCAAAATGGTGAATTTACCGATGTTGAATGGAATAATA…
TRINITY_DN23_c0_g1_i1	662.42	-1.67203	2.69e-30	Uncharacterized protein	AAGTGGATCCGATCATCACAAAAAAATTACTGCTCAGAAATTGTGCTCGAAACGATAGGATCCACCATTTTTGATGAAGAATCAGATTGTGTAAATCAATCAAAAAGTTTTGGCAATTGAACATGTCACCATAGCAAATTTTACGTTCGGCAATTACGTTCTTGACCTTGTTGTGAAGACTGGGGAATTCCTGAGCGAAGTTGATTGTCCCCAGAACTCATTATGGTTTGTTATTTCTGCCAATGGTCTCCCACAGCCGTTTAGTACCACTCCAAGTGCATTTTCCAAAAAACCGCAGTGGGATTTCCCTGCTAGGCTTGTTTTATCGCTTGCAGATATTTCGCAAGCTTATCTTTACCTCACGCTTTGTACATATGGCTATGATGCCCATTCAACAGA…
TRINITY_DN1084_c0_g2_i1	2119.57	-1.67188	3.19e-48	Uncharacterized protein	TGTCTTTTCAAATTCTCATTTGTGATTATGTTTGTTTCCTTGCTAGTCAGTCAAGCCAAGGCGGATCCAATTCCAGAACTTGATTACTGGGAGGATGAATCATATAAAGATGCATTCATGGTTCCAATTGTATATAATGATCCTTTGGACTCAGCAAAAATTAGTTTAACTGCAACATCCTCAATTGGAAGTTACTCGGGATCTGGGCCTGATAAATCTTTTGATTACACAAACACCCGAAATCACTGGGAAGGCGGTAGAAGTATCTCCAATTCTTTTGCAGATTTTAATGTTACCTTCAATTCCCCAATAACATTTCGGAGGGTCATCTATTTTGATCGAAGGAATACTGAAAAAGGATGGCCTCTGAAATTTGAATTATATGGAGTTTCTTCAGGA…
TRINITY_DN32265_c0_g1_i1	444.448	-1.67054	3.72e-18	Uncharacterized protein	ATAAAATCCAATGGGAAGAAGGAAGGCCGATCACCACCCAGTGAAATGGATTGTTTTGTTGACTCCAGAGGGCAAGATTCGTGAGAAGTATGATTTTGATCCAAAAGGACAGCTGCGCTTAGTATATTCGTCCGCTCCAGAAATAGATAAGAATACTCAACCAGAACCTAAAAGCACTACACCCGAGCCAGAAATGCATCCACTGATTCCATATCTCTCATTGCCACCTTTGAAAGAAGTTCTCTCTTTTCCAAAGATAACATTTTCTTCAAAAAAACAAGTGCCACCTGCTTTTCCGACGCTAGCTGCCCCCAGCTTATCAAACGGAACTACAATTCCATTTTTTTAATCAATTCATCTTCAATTTATGCTAAGATTCAAAATTTAGCGTTTCATCTA…
TRINITY_DN3392_c0_g1_i1	12380.8	-1.667	1.34e-53	Uncharacterized protein	AAAAATCCGTCATTAATCATGAGCGAAGAAAACGAACCAATCTCGTGCCCGAATGAGACCCTTTACAGAGCCGACCCAAGGTTCAACCCAGACAATGTCTACGATCGCTTCAAGGCCTATATACCACAAGCCGAGCAAATCCAAGCAATGTTGTTTTGGCGCCGCCCAATTCCAATGGCACTTTTATTGGTGTTAGTTAACGCATTCTTTGTTCTTGTTTACTGTCTCAATTTGAGCGCTGTCTCTGTTATTCTTCTCTTAATTTTCTTAAAGAATGTCATTACATTAGCTAAGGATATTGTTGGCGACAAAATTGCTGCTATTTTGTTCCCAGAGCTTAAGCCAGAAGAACGTGGTGAAGAATCAGTTTCAAACCATATTTATCCCCTTCGTTCTATT…
TRINITY_DN14018_c0_g1_i1	214.971	-1.66651	4.24e-09	Lecithin:cholesterol acyltransferase family protein	CTTTCGTTCATGCCCAGAAACTGAATCCATTAGTTCTCATACCAGGATTGTATGGTTCACCACTCTATGGCACTATGAATAACTATTCAGCTCGTTGGTACTGCTCGGCCAAATATAAAAATGATTTAATTTGGGTGAATGCAAAGCTTGCAATTCCGCCATTTTATAATTGTCTTTTTGATATGTTAGCATGCCGATATGATTCTGCAACTGATACTATTCAATCTACAGAAGGTTTAATTGTCGATATTCATGATTTTGGAGGAAGTGAAGGAATAGAATACATTGGACCATCTTATTTTGACATGCATTTTATAGAATCATTTCACACTTTTATTCAGTTTTTGAAAAACAAAGGATATGAAATAAAGAAAAATTTGTTTGGAATACCTTATGATT…
TRINITY_DN43253_c0_g1_i1	407.838	-1.66626	5.72e-27	PQ loop repeat family protein	GTTTTTCATTAGATTCTCATGAGCTGCGAAGGCAATTACGTCAAGTGGATTAAAACAGGATTTGGTGAATGCGTTGTTACAACTCGTGATAAATGGTCTTTTGGAATTGGAATGCTTTCGAACATTATTTGGGTTGTCTCTTCAGTTCCACAAATGGTTCAAAACTGCCGCACAAGGATTGTTGAAGGACAATCTCCTTTCTTCTTTTCTTTTCTCTTTACAGGAAATGTTCTTTCTCTTGTTGGTCTTTTAATTAACGGTGGTCTTGTTACACAATACATTACTTCTTCTCTTTACGTTATTTTAGATGGTTTTCTGTTTCTGCAGTTTGTCATGTATACTTACTGTTGCCCTCCTAATAAAACGGGAAAAGAAAAAGGTGAAAAATCCCAAGAAGGC…
TRINITY_DN43949_c0_g1_i1	3719.04	-1.66276	1.93e-48	Pyridoxal-dependent decarboxylase, pyridoxal binding domain containing protein	CGTCTTCTCATTTCAATGATTGTTCACGTCCCACCAGCCAACAACTATTCGAAGGTTTCATCCCTTGAGTCCGCCGCCTTAGAAGCCCAGCAAACTCTTGATTCGGATGAAGCTTTCTGGATTGCAGATTTTGCCCGCGTCAGGGAAAGTCTTAGTCTTTGGGAAGAAAACCTTCCTGACGTGAAGATGCATTACGCCATGAAGTGTTGTGATGAACCCAATCTTCTTCAATACCTTGCAGACCATGGAATTGGTTTTGATTGCGCTTCTCAAGCTGAAATTGATCAAATCCTTGGCTTAGGTGTCGATCCCAACAGAATTGTCTTGTCTCATCCTTTGAAGAGCGTCAAAGCTTTGAAATTTGCCAAAGAGCACGGTGTTGAACGTCTCGTTTTCGAT…
TRINITY_DN34_c1_g1_i1	1253.6	-1.66213	1.52e-65	Phosphoribulokinase / Uridine kinase family protein	TGACGATCAAAACGACCACACACAAAATATGAGCTCAGGAAACATCCAGCGAATTCAGCTTCAAGCAGAGCATGCCACAATTGCTTTCCTTGCTTGGTCGCAATACCAACGCCTCTTTGGTAGAACTCTAAAGATTGAACACTCTCTTGGAGACGGTCTTTTCTGCGAAGATGGAGAAAGACAAGCAATTACTGAAGAAATGACTAAAAAGTTAACAGAATCTATTAACATGATCTTAAACAGTGATGCCCCAGAAAATAAAATTGAACTTGTTAATATGCCTCGAGATCAACTTGTTTCTATTTTCACAGCTAAAAACCAACCAGATAAAGTTGGCGTACTTAAAACATGGCAAGATGATACTATCCCTTGCATCAAATGTGGTGATGTTATTGATTA…
TRINITY_DN42564_c0_g1_i1	18048.5	-1.66028	3.6e-69	Superoxide dismutase	CCGATCTGCAATTCACACTTCCTGAAGTTCCATTTCTCCAAAGCGGCCTCCCTGGATTTTTAACTCCACATGCTGTTGACGTTCACGTGAACAGACATCACAAAGCTTATGTTGACACAGCCAACAAATTAGTACCAGGAACGGAATTTGCTGGAAAAACTACCGAAGAGATTATTCAAAAAGCTCAAGGTGGTATTTTCAATAATGTTGCTCAACATTATAACCATTCTTTCTTCTGGAATTGCCTTTCAGAAGCTAAGCAAGAGGTTCCAGCTGAAGTTGTTGCTTTCCTTTCAAAGCACTTTAAGTCCGTTGAAGAATTCCAAAAGGAATTTGTTGCTAAAGCTTCCACCGTCTTTGGTTCCGGCTGGTGTTATCTTGCTGTCAACGCTGACAAGA…
TRINITY_DN5913_c0_g1_i1	730.361	-1.6596	9.42e-39	Viral A-type inclusion protein, putative	TCCAAATCCATGAGTGATTCATTGGAAAAGCAAATAGAATCTCTCAAGCGAGAGAACGCACAAATCAAGAAACAGCTTAAAGTTAAAAATGCTCAATGGGCTTCTGCTTCTGATCTTTCAAGAGATTTTGAAGCCAAACGACTCGAGCTCTTAAATTTGAAGGATAAAGTCAAAAATCTGACAGAAGAAAATGAGCAACTTAAAGCTAAAACCCAATGCAATATTTCCAAAACCCCAGAGGAAATTAAAGATAAAAAACCTATTCCACAAATTTCTGTTCCTAATACACCAGCCCAACAAAAAGAAATTCTTGAGCTCAAGCAATCAATTAAAGAATTACTCGAAAATCAAGCTAAAACTAATCAATTAGTTGCAGATATCTCTTTCCAACGTGAAACA…
TRINITY_DN967_c1_g1_i1	188.098	-1.65642	1.47e-14	Uncharacterized protein	CAAATATTCATCTTTTCAAACGTGTTTATGATTCAGATAATTCTGGAGTCCTTTACACACAAACGCTCAATTTCATTGCATCGTTTATTGAACCAAATGAAGAACTATTCTTATATCTCAAAGATAAAATTGGATCAGAAGAACCAATGCCTGCTTTATCTTTGTTAAGGCAAATTTATCCATTTTCTGATCCTCGTCCACGTGTTCTTGCTTGTCTTCTCTCAGGAAATATTGATTGTGCTGATGAATGTCGTCTTCTTCTTCATCCTTATCGCCATGTTCTTAATGATGGCGTAAGATCATGCGTTTTTGATAACACTGTTAAACCACCAACCTCTGCTGCTCTCCTCAACATTGCTGCCAACGATCCTGCCACTGTCAGCTTTGTTCTCAATAACA…
TRINITY_DN3564_c0_g2_i1	245.026	-1.6561	5.67e-19	Uncharacterized protein	AAGAGAATATTAAAAAATTACCAAATTTATCGAATATAACATTGAGTTATATGGTACAACCAAAAACAGAAGGTGATTTTCAAGAATTACAACAAATTGATTTAGGAAAAATTACCGCAAAAATTAAACCAAATAAGCCTTTAGTATGGGGAATTCAATTAATTCATAATTTCTTTAGTGATTCATTTTTGCAATCAACATCAAATGCAGAAAAACCAACAATTGAAGAAGTTTTCAAAGAATGGCTTACAAAAACTTATTCATTAGCCCATATTGTTAATCAAATTATCGCAGATATTTCTTATTTACTTACAAAATACCGCGGTGAAAATTCAATTTTGACACTTTTCGAAGAAGTTCTTAAATCACGATATTCATTTGCACAAGTTTGTTTTTTGG…
TRINITY_DN49008_c0_g1_i4	1845.17	-1.65403	2.49e-38	Uncharacterized Cys-rich domain containing protein	CCCCCCCCCCCTTTTTTTTTTTTTTTTTTTTTTTTTTTTTTTTTTTTTTTTTTTTTTTTTTTTTTTTTGCCCAAATGTCCTACGCAGGTGGTGTATTTGGCTGTTTCCAAGATATGGGAATTTGTCTTTATGGCACATTCTGCACAGAGTGCCAAAATGGTGATAATCATGCTAAACTGAGGGGTATTGATCCTGATTGTTATACTTGCTGCCTCCCAAGGCATCCATTCTGGAACCGTAAAGATATTCTCAAGAAGAATGGCGAAGACAGTCCTAATCCCACAGATTGCGTTATGACTTGTTTCTGCATGCCATGCGCTGTTTGCCAAGATGCTCGTGCATTAAAGTGAAACCTTATAAACCTTTTAATTCATTAAAAAAAAAAAAAAAAAAAAAAA
TRINITY_DN37919_c0_g1_i1	1838.49	-1.65372	3.17e-50	Myb-like DNA-binding domain containing protein	AGGAAAATCACGTAAATCCTGAGGAAACTCCTTCTCAGTCGAAAAATAATAAATTACATTACAAACAGAAATTTTCTAATGAAGAAGATCAACTCCTTCTTGAATTACATGAAAAATTTCAAAATGATTGGCCGAAAATCTCTGCTTTACTTCCTGGAAGATCAACTCGTCAATGCAAAGAAAGATGGTGTTTGTATCTCTCGCCAGATGTCCGTCAAGAAGATTGGAGTGCTGAAGAGGACCAATCATTACTTGAAAAATACGAAAAATATGGTGCTCAATGGAAGAAAATATCCAGCTTCTTTACCGGACGTACTTACATTAACATTCGAAATCGTTACCATGTTCTTGAAAGAAAGAAGCTCCGAACTTTAAGAAAGGAACTCTTGCAATCAAGCA…
TRINITY_DN1484_c0_g1_i1	46951.6	-1.65182	3.37e-47	Thioredoxin reductase	TGGCTGTTAAAGAAGTTATTATCATTGGAAGTGGTCCTGCTGGATCAACTGCCGCACTCTACATTTCCCGTGCGGGTTATCATCCACTTGTTCTTCATGGTGAAACACCAGGTGGTCAATTAACTGGAACAACCGAACTTGAAAATTTCCCAGGATGGACAGGTACAGGTCCCGATCTTGTTATGAAGATTGAAGAGCAAGCTACTGCAGCTGGTGCTCAATACGAATATGAAGTTGTCACTGATTGCGAACTTTCCAAGTCTCCATTCACCCTTACAACAGATATGGGCAACACCTACAAGACCAAGGCTCTCATCATTGCCACTGGTGCTAATGCAATGTACCTTGGTTTACCAAATGAAACCCGTCTTAAGGGAAAGGGTGTTTCCGGATGCGCTA…
TRINITY_DN30046_c0_g1_i1	1366.3	-1.6511	8.02e-64	TKL family protein kinase	CAGAATGACACTACCTCTTTCGATAAAGGGCTGGGAATCTCACTTCACAAGCATCTACAATACCATTGATCAAATTATTCCTCAAATTGGAAGTCATCTTCACAAGGTTACTGTCATCCAAAAGCAACTTGATGCTTTTCGAGAAAGTCTTTTCAAAAGATCAAGCACAGAATTATCCCTGAAAGACGCACAAAACTGCCATGCATTTCTAAGGACTTGTGCTGCCTTCCTTGGTATAATATCCCATTTTCATTCAAAGACTTGGTTTAAATATTTTCTTGAATGCCCACTAAATAAACCAATCGAAGATCTAACAAAGCTTTGGAACATTTGGGGACCAATCTCCAATTCATTTGGTTTTCATGCTTTTGAAAATAGACAAACTCTTTATTATGCTCA…
TRINITY_DN4805_c0_g1_i1	2845.83	-1.65083	3.08e-40	Uncharacterized protein	GTAATGTTGTTTTTGAGAAACAAACATTTAATACCAGACCAGAATTCTCCACAGCAAGTGGATCAACAGTAAAGTTTTTGTTTTGCTTATTTGCACACTGCGTTAGTGCTGATTCATCGGGATGCTTTGATATTTTGATTTCTAATTCCAGAACAGAAATCACAGGTCTTTCAGCAACAGAATGCTTCTCAACAAAATTCAGTGGAAATGGAGCTTCGGTTTCTTCAGCTGACAAAACTGCAGGTGTTTTTCGATCAAATAGCGACTATTTTTTTATTCATCATTCCTGTTTTTCCAAATGTAAATGTTTATTTTCTTGGGCATTTTATATCCAAAATGAAAACCCTCGATCTGTCTCTCAAGCAATTCATTATGTTTCTTTTTCCAACACCTTTACGA…
TRINITY_DN6949_c0_g1_i1	1192.8	-1.64741	1.67e-34	Uncharacterized protein	TGATTTCGGTAATTTTACTATTTCCTTAATTTTACTATTTCCTTAATTTTACTATTTCCTTAATTTTACTATTTCCTTAATTTTACTATTTCCTTAATTTTACTATTTCCTTAATTTTACTATTTCCTTAATTTTCCTATTTTCTTAATTCCACTATTTCCTGAATTTTACTATTTCCTTGCTTAATCCATCTGAGATTTCAATAAAACATCGGACCTCAAATTACTTATGTTGAAATTATAGTAATTCCAAATTTGATGTTTCATTCCTTTGTCAACAAACAAGAAAAAAAAGTTTTTTGTTGTGGAAAATCTAGGAGATCTTGGAAGAGAGAGTTTCCACTTCGAAGATTTTCAATATCGTGGAGAGAGTTTGATCAAATCGGCAAAAATTCTTTTA…
TRINITY_DN3857_c0_g1_i1	167.333	-1.64729	3.73e-10	Uncharacterized protein	GAATTTTTGTCATTCTTCATGTTGTCAATTCTCTTCCCAATTGGGCTCTTAAATAATGGATTTCATTCCATTTCTCGTAGAGGATTAAATCATCTTTTTGGTTCCAAGAGCCTTTCGGCTTCAAACGGACTTCCTTCCAAGGGAACAGCTCGTTTTATTGATACTGTCAATGTTCGTGAAGGCCCAAGTACTGGCTCTAAAGTTGTTGCCACATATTATGCAGGTGAAACTGTTAAATTTGATCAATTAGTGAATAGAGATGGAAGAGTTTGGATATCTTACGTTGGTAGCTCAGGGAGCCGTCGTTATTGCTGTGCAATTGATAAAAATGGAGACAAATATATTGTAATTGTTGGTGGTGATGATGATGATGGTGGTGTTTTTGGCGGCCCAACTGGA…
TRINITY_DN9598_c0_g1_i1	175.612	-1.64724	1.13e-08	Uncharacterized protein	GTTCCTTCTCTTTATGCAAATACTTCTTTCTGTAAACATAATAATATTCAACTGGGAAATCTAACATCTTGTCCAATTTCAATCTCAAACACTCATTCTTTCTCCTCCTTATTCATATATAATTCCTTCCAATTTTTCTGCAAAATTGGCACTCACTTATTCTTCTTCTTCGGAATATGATAGAGGAGAAATGAAAGAAAAGTGATTGCTGATCAATGAACAGGATTTTTGGATTGGTTTGATGCTTTGATCGTTTGATGGTTCGGAAGGAAAAATTCTTTGCAATATGATCGAAAAGAAAAAGAAAAAGAAATGGGATGGAAAATGTGGGAATTCCTGATAATTGGCAATTAAGAATTCAAATGGCTCCAATAAATGTTAAAGGTGTTTGAACTCAAC…
TRINITY_DN1346_c0_g1_i2	556.151	-1.64572	1.13e-20	Heterogeneous nuclear ribonucleoprotein G, putative	GTCCGACGACAATCAAGGAGAACAACGCCAAGAAGAGACCCAAGAAAACGAAGGTGCTCGCATTTATGTTGGTAACCTCAGCTTCGACACTACCGAAGAAAGCCTTCAAGATGCTTTCAAAGAATTCGGCAATGTTAAGTCTGTTAAGATCCCACAAAACGACACCGGCCGTTCCCGTGGCTTCGGATTCGTTGAATTCGAAACCACTGAAGAAGCTAACAAAGCTGTTGATGGAATGAACGAAAAGGAAGTTGATGGAAGAAACATTCGTGTTAACATTGCCCGTCCACGTGGCGAACGCCCACCCCGTAGCTTCGACAACGGAGGTTATGGTGGCCGTAGAGATGGTGGCCGCGGAGGTTATCATGACCGTGATGGTGGCAGCGGTGGTTATGGTGG…
TRINITY_DN473_c0_g4_i1	203.864	-1.64563	6.4e-10	Uncharacterized protein	CAGCAGCTTCGTTAACATCGCCATCTGGGTCTTGGTCGAGATCAGCAAGGAAGCATGCCTTCATGAAGTTGAGGTATTCATCAAATTGAAGTTGTTTGTCGCCAGACTTGTCGTGCTTAGCGAAAAGCTTATGGATGACCTTCTTTTCATTGGCATTCAATTCTTTAGGTGCACCACCGAAGTTTTCTTCGGCTTTTGGTTCTGCTGGTGCTTCTGCGGCTTTCTCTTGAACGGCCTCTGGTTGAGCACTTCCAGATTTTGAACTCTTTTCTCCACTTCCTGATTCAGACATGTTGAAAAATGGAACTAACGGATTTGGCACTTTTGAATTACCAGAATTTTTGTAACCTTCAGAAAAATTCGCAGTTCTCTGAAATGGTTGTCTGACAACGAATAGGA…
TRINITY_DN544_c0_g1_i6	3472.96	-1.64442	1.39e-87	Uncharacterized protein	ACCATCAACCTCAACAGAAGCACCATCAACCTCAACAGAAGCACCATCAACCTCAACAGAAGCACAACCAACTTCAACTGAAGCACCATCAACCTCAACCGAAGAACCATCAACTTCAACAGAAGCACAACCAACTTCAACTGCAGAAGAAACCACTTCAACTGAAGCACCATCAACCTCAACCGAAGCACAATCAACTTCAACCGAAGCACAATCAACATCAACTGCAGAAGAAGCAACATCATCTCAACAAGTTGTTGAAGAAGGAGGAGCACAACTTCTTGCAGAAACCGAAGTTCTTGATCTTCATCCAAAAATAATTGACATAAATTCCATTCAAAAACCAAATAGTCAACAAGGCTGGAAGAAATTACTCACAGAAACAGGAATTATCATATC…
TRINITY_DN29249_c0_g1_i1	1339.53	-1.64257	6.42e-32	Uncharacterized protein	GTTCGGATCTTTTTTTTATGGTTTTTCTGTTTGCTATGATGATTTTCCATCAACAAAAAGATTTACAAGCAAAAAATGCTCTTAGGTTCCCCGGTATGAGTGTAAAGTTGCAAGATTCTTCTCTTGGAAATCTTGATTATTCATTTTTTTCCAATACTCTTGTTTTAAAACCTCCATGCTATAGAAAGCCCCGATGCACTCCCTATGTTTTGAAACTTTTCCGTGGTAAATTCCAAATTGAAATGTGGGGAAGTGGTTTTTCAAACAGTTTTATTTCTGGAAATGGGGGCTACACATCAGGAAACTTAATGGTTGAAAATGAACAACTCTTGTATGTCTACCTTGGAGGTGTATCAACTGAATTTAATCGAGGATACTCTGAATATGGCCAAGGAGGCA…
TRINITY_DN36899_c0_g1_i1	531.363	-1.63905	3.35e-20	Derlin	ATTTCCCAGAAGCCCATGTTGGATTATCTTGAAACTGCAACAGTCACCAAGGTTCTTGGCCTTGTTGTTGTTGGTCTTTCACTTCTTACACATCTTACCAAGTTCACCCCTTTCGAAATGTTCTTTAATGCCAAGTTAATCCAAAATGGCGAATACTGGAGACTCTTCACATCAGTTTTCTACTTTGGAGAATTTGGAGTTCAAATGTGCCTTCGCCTCTTCGGATTCCTTAATTTTGCTTCTCTTGTTGAAACTGGTGCATTTTCTCGTCGTAAGTGCGATCTCATTCTCTTCTACCTTTTCGGAATCATTTGCATGTGGATCCTTGCTCCATTTGTTAATGCAACATTCTTCTCCGAAATGTTTACCTCTTACATTACTTACTACTGGTCTAAACTC…
TRINITY_DN120_c0_g1_i5	2128.02	-1.63799	5.84e-68	Uncharacterized protein	ATGTTGCTCTCCTTCTTGCTCATTTTATTTTCCACTTATAGTCGATTTCTTGGTGACCCATTTGGTGAAGACAATATTTATGTTTTTACATCTGATACTACTTGGACACCTCCACAAGGAACAACAAGTATTGAAGTATTTCTTGTTGGAGGGGGAGGTGGTGGCTCCTTTTATTCTGGAGGCGGTGGTGGATACACTACAACCTACAAGTCAGTTGGAGGCATCGAAGCTAATCCGTGGGAAAAAGATGGAAACGCAATATCAACTTTTGATAACACTATTACCATAGTTATTGGCACGGGTGGCGTCGCATCCACTGAAACTAATTCTGCAGGTTCTGATGGCTCCCAGACATCAGTAACTTTTTCCTCGCAAAACGTTATTACCGCGTTAGGTGGC…
TRINITY_DN43374_c0_g1_i1	547.659	-1.63725	1.46e-27	Transmembrane amino acid transporter protein	TATTGTTTGGACTGTCAAAAAGTTCTCAACCAGTTATGGCTAAAAAAAGGAAGGTTAATTAGTATCTGCGATAATGATATTTTGAGCGACCACACACCCAAGAAGATTTCACAACCTAATAAATTTTGGTCACTGGAAAATTTGTGAGATAGAGCGGCCAATTTCTTTCAAAATTCGACAATGGAAAATTTTCTTCAATTTCTTCATGTCAAGGGCCCAAACAACAACAGAAGAAAATTACCCTCTTGAGAATTTAGATGTCACGGAATCTGCTCCGATGCCTACATCCTTATCTTCGAATTCAAGTTCTTCTTCTCCTCAAATTATCCTCGGCCCTGATGGTTTACCACGTATGCCATCAGAGGAGGCTGTCCACGAAACAGGAATTGAAGGTGTTCC…
TRINITY_DN34277_c0_g1_i1	262.688	-1.63724	4.14e-18	Myb-like DNA-binding domain containing protein	AAATTTTCCCAGATTCTGGATTCCCGAATGGATCGTCAAAATAATTTTGATGATAAAAAAGAAGGAACCAAGAAAAAATTCACACCTGATGAAGATCAGAAGCTCAAGAGGCTCGTTAGCAAGTACGGGACAAAGAAATGGAGAACTATATCATCTTCAATGAAAGGTCGTACAAGTCGGCAGTGCCGTGAGCGGTGGAAGTACTACCTAGCAGCACCGTCTAATACACAGGAGTGGACTCATGAAGAAGATGAGCTTCTCTGGAAAAAGTACACAGAAATTGGGACTCATTGGGCACAAATTGCACCATTTTTTACGGAAAGGACAGACGTAAACATCAAAAATCATTTCAAGAAACTTCAAAGAAATGGCTTTCAGTCTTCCGCAAATGTTAATAGT…
TRINITY_DN7_c0_g1_i1	41089.3	-1.63363	2.02e-33	Uncharacterized protein	CATGTTGGTTACACTTCTCTTGAAGCTGACTGCATCAGCAGATGTATGTTACTGTAAAGCACCTGCCCAATGCGACAAAGTATGCAATGGGATAGCCCAAATTTCGGATACCTATACCACTAAAGTATTTGATAAAGGTGCCAAAGTTATCTTTGATATCACAGATGCCATTACCTTTGATCTCACCACTCAAACATTTGAGTGTAGTTTCTTCCCAACAACTTCTTCCAAGCTAACCCTTACCAAAGTTAAAACCATTGTTCCCCAAGCAAATGGTCTTCTTTTAAATGACCTTGTATTACTAGCCTCTCCAACTGCCGCTCTCTCTTTGGATCCAACAATTACTCGCATTTTAGTTGATGGAAAGCGTCCTAGTTCCACCGTTTTTACTGAGAAAAC…
TRINITY_DN20236_c0_g1_i1	105.543	-1.63013	1.75e-05	Uncharacterized protein	GTATTGTCGGAAGTCGAATATTCAAAATTTGAACGTATGGGCCACATTCCCCAAAAACAAAGCAATCGAAGGAAGTTGAGGTCCCTCGAGGATAAGGTTTGCAATTAATGGCTGCAAAGGTAATTGGATTGCATTGGCATGCTGCTATCAGGCTTCTTTTAAATGTCTTCTGAAGTTTTTCCTTTTGTCGTTGATTGATTTTGCCTTAAGCATGATGTAATGAAGCTCTAACCCAAATTTGGTTAGTTCGTTAAGATAGAATACAAGAATAAACAGAATTAAAATGAAAAATAAATGATGTTAAACGCGTATTATTTAATTTATTACTGGGGCCGAACAGGTTGAACAAGAGGCTGTACTTGTCCATTTGGTGCAATTGCTACAGGCATCACATATCCT…
TRINITY_DN544_c0_g1_i8	1034.41	-1.63	1.5e-30	Uncharacterized protein	ACCATCAACCTCAACAGAAGCACCATCAACCTCAACAGAAGCACCATCAACCTCAACAGAAGCACAACCAACTTCAACTGAAGCACCATCAACCTCAACCGAAGAACCATCAACTTCAACAGAAGCACAACCAACTTCAACTGCAGAAGAAACCACTTCAACTGAAGCACCATCAACCTCAACCGAAGCACAATCAACTTCAACAGAAGCACCATCAACTTCAACCGAAGCACAATCAACATCAACAGAAGCACCATCAACTTCAACAGAAGCACCATCAACTTCAACTGCAGAAGAACCCACTTCAACCGAAGCACCATCAACTTCAACAGAAGCACCATCAACTTCAACCGAAGCACAA
TRINITY_DN29871_c0_g1_i1	100.259	-1.62952	3.99e-05	Uncharacterized protein	AGCCTCAGCTGGTTGTTCTTGAACTGGTTCTGGTTCGGGTACAGGCTCTGGTTCTGGAGCAGGTGCTGCTTGCTCTTCAGTACGTGATTTATGCTTTCTATGTTTTTTCTCTGGTTGGGGTTGGACAACTTCTGGTTCTGGTGGAGCAACTTGTGGAGCTTCTTGTACGATTTCCTGTGCAGGAGCAGCTTCTTCTTTATTTTCGGAATGCCTGTGGTGCTTCTTGCGTTTTGGTTGCTCTTGTGAAGCAGCAGGAGCAGCTTCT
TRINITY_DN748_c0_g4_i1	1337.7	-1.62693	8.88e-43	ABC transporter family protein	GAGCTTTAAACGAGAGCACTTTATAGCCATTTTTTATCGACGCTTTAATAAAATCAGAAGAAGCAAAGGTAGTTTAATTGGTTCAGGAATTGCTACTTTAATTTTTTCTGGATTAGCAATTTTCATTTATTATTTAATGATTTATTACATGCTATCACCAAAAAACATAATGGATTTTAGTCGATATCCAACTGATGTTGATAAATTTTTCTTTGTAAATTCCCCCGAAAATACTGCTAAATATGATATAAATACTTTTACCAATGCTTTAACGAGTCTTTACGAGCAAGATAAAAACGAAAAACCTAATGTCAGTCTATTTGCTTCAACAGACGCCTTAAACGAACAATTATTTCGACAAAATCAAGCCCCAACTAAAAATCCTGCTTTTGCCACTGG…
TRINITY_DN849_c0_g2_i1	155.218	-1.62586	3.5e-13	SacI homology domain containing protein	TTCGGATGCAACTTGAATTTTCGGAGACACATCTCAGCATCAAACAAGCCAACAAGGAGCCTATATGCATGGATCGAAGCACAATGAAAATATGTCCCCTACCATCTGATTTTCGGTCACTTTCTGCAATAAATTTTAAATATTGTCTTGGTCTATATCAAATTGATCAATATTGGTTTATCATATTAGCAAATGGGCATGCTCCTGTTTCTGTTCTTTGCAATATTAATACTATTGTTAATTTTGAGATTTATCAAATAACTCCGGGTCCCATATGTTCTTCAGGAATTTCTCTTCTCAAAGGAACTTTTGGGTTTTGCCATTTCTTTTATTCCCTGACTAATGATTTATCAATCTCTTACCAAGAGCAAGTTCTCGGAAAACCAACAAATATAGAAT…
TRINITY_DN34373_c0_g1_i1	193.47	-1.62397	2.73e-14	Ras-related protein YPTC6	AAAAAATGAGCAAAGAAAACAAGAACAAAATTATAATGTTAGGGGATTCCGGGGTAGGGAAAACTTCTTTAGTGCGGCAATGGGTTCAGCATGCTTTTGATGATGGATTTACATCGCCCACCATTGGGTCTGCTTATTCCCAAGCAAATTATATTTTTAATGGACGGCAAGAAAAAATTCAGATCTGGGACACAGCAGGCGAAGAAAAATATCGAGCCATGGCACCAATTTATTCTCAAAACGCTTTTGGAGCAGTAATTGTTTTTGATATGACAAATAAAGCTTCAATGGATCATATCGGAGAATGGATTGAATGCATTGCTCAGGACATTCCAATTATCCTTGCTGGGAATAAATCAGATCTTCCTGACTCCGCTATTTCAAATGAAGAAGCTTTAA…
TRINITY_DN2732_c0_g1_i1	15193	-1.62348	1.58e-66	Actin-binding protein, putative	CGATTCCGGATTGTGACTGGAGTTCAGACGTGTGCTCTTCCGATCGACAGATCCAATTTTCGATACAATCCCCAAGGAATCCTGCTTCTTAGTCTTCCGTGTTGAGAAGTTCGAGCTCAAGCCATGGGCTAGTGTTGGCCACTTTTACACTGGCGATTCTTACGTTGTTCTTCATGCTTACACCAAAGGTGCTTCCAAGAACGTCATCCGCGACATCTACTTCTGGCTTGGTGCTAAAACCACTCAAGATGAGGCCGGAACAGCAGCTATCAAGACTGTTGAAATGGACGACTACTTTGGTGGCGCTCCAGTTCAACACCGTGAAGTTCAAGGTCACGAAACGGATGCCTTCTTCAAGCTCTTTGAACCATTCGGCGGCGTTCGCTACATGGATGGTGG…
TRINITY_DN540_c0_g3_i1	380.083	-1.62317	4.93e-29	Unknown function	ACCGTTTCATCTCTCCAAAAACCATCTATTTTTTCAATGAGTAATGTGAATGGATCAAGCCAACCAGCAAGACATAATTCAACATCATCTGGCAGTGGAAATACAAGTCCTAAAAATAGTGGAGGTGAAATTTCATCAAAAAATAATCCAGAAAATGGAACAAATACAGGGGAAAATCGAAAAAGTGAAGTAGATAAGACATCACTTGATTTTGCGGCTAAAAGAGCTGCATTTTTAGGTGGACAAGCTTCATCTAATACAAAGCCTCCTCCAAAACCAGGTGTAAATTCTTCCAAAACCGGTTCCGGAGCTCCGGAAGGAGCAGGAACTCCAGTAGCTGTTTCAGGGCCGGGCATATCAAAGCTTCCCATTGAAAATTCCAAATATGATTCTGAAAAA…
TRINITY_DN9304_c0_g1_i1	261.517	-1.6223	2.19e-22	Serine/threonine-protein phosphatase	AAGAAGTTCGCCCATGAGTGAACTCCCAATTGAATCAATAATATACGAATTAATTAACAGTCGCACCAATTTCTCAGTCCCTTCAATTCTTCAATTTCATGATGACTTAGTTATTTCGACATTGCAAAAAGGTTATTCTATTCTCCAAAACGAACCAATTTTAGTCAACATTGAACCTGGTGTTGTAGTTGTTGGAGATTTGCATGGAAATTTTGAAGATCTTATTCGAATTTTTGAACAATTTGATTATCCTCCTTCAACACGATACTTATTCCTTGGTGATTACATAGATAGAGGTCGCAATGGATTTGAAGTTTTTCTCTTACTTATTTGCCTTAAAATCAAGTATCCTACTTCGATTTATCTCCTTAGAGGAAATCATGAATGCAGATCCCTCAC…
TRINITY_DN2026_c0_g1_i1	136.464	-1.62224	1.55e-07	Casein kinase I	CAGGAATGAGCGACGGTGAAGAGCAACGATCCAGAACTTTTGAAGTTGGAAAAAAGATTGGAAAGTATGAGCTTGTAAAACGTATTGGAAAGGGAGGTTTTGGTTCAATCTGGCTTATTAAGGACGACAATGATCAAAAATTTGCATTAAAGGCAGAAAAAAAGAAGCACCATTCTGATACTTTGCTGATAGAAGAATGTTGTCTTCAAGAACTCCAAGATTCTCCTTATTTTCCCATTATTTACGAAGAAAAATCAATTCCACGATATAACATCTTAATTATGGAATGCCTTGGTCCAAGTCTTCGCAAGCTACGTCACAAAACTCGTGGAAATCGTTTTTCTCTTTCCACAGTGCTTAGAGTTGGAATTGAAACTTTAAGAGCTGTCAAATCTTTCC…
TRINITY_DN11060_c1_g1_i1	158.371	-1.62126	1.88e-13	Uncharacterized protein	CTTAATTTGGTCTGCAATGCTCTCCCGAGAACGTTCAGGATGCACATACAGACCGGTCAGTAAATCATTTGTTCCAAGACATCAAGTTTCTTCTTCAAAAACAGCACCCAAATTACTAACACTCCAAAGAAGAGGTTCAATTAAAAGTCGTTTTCAGCCAATTCCAGCACTACAAGGATCAGAACGCATTTTAGAAAAATCGAACACATTTATCAATTCACTTGATCAAATAAATCCAAATTCTCATAATTACCAAATGCTCAAAATAACTCTTATATCAAATTGGGGAGATCCAAATGAACTGGCAATTTCTATTGTTGAAGTAAAATCTGATCATTTGCAAATTCCAATTCTTGGAGCTTTTGTTAACGATGCAATTACCAATACTCGTTTTCTTTT…
TRINITY_DN5741_c0_g1_i1	280.006	-1.62085	5.76e-20	Uncharacterized protein	CAAAACCAGAAGACAATGAGTTCTCCACTTTGGGTTCCAACACAACTACCGACTCTCAATAAGGAAGTTCTCCTTGACCACCATGGGGAAAGAAGGCTTTCAATTCAATCTCGAAAAATGACTTATTCTGAAAAAAAAAATGTGACTACAGTTTCCATGTCCGCTATCGGAAGAATTCCACGTCCTGCAAAGCTCCCAATAAAAATTACTGTACCAAATTCAGATGATGGGACATGTTTTTTCCCTTCATTTCAACCTGGGAGAGGTTTTACTCCTGATCAAATGGCCTCTCTTGCAAATGACCTTGGAAGGAAAATGGTCCAAATTCTTTCTCAGCCTGGTACTTCTCTCCAACCTCTTCTCAATATATACAATGCTGCATTTAATAACATAATTTTG…
TRINITY_DN5465_c0_g4_i2	134.244	-1.6193	3.88e-12	Surface antigen BspA-like	TATGTTTCTCGTTTGCCTTCATTCCAGAAAGTTGCTTTCCCCAATTTATGAGCCAGATCCACCACTGTCAGCAGTTATTCGTGGGTCAGGATCTCTTTCCAAAAATAGTGTTGAAATAGGAATTCCCTATTTTAAAACAATTCAAAAAATCACTTTAAAGGAAAATATTACTTCTATTGCTGCTTCAACTTTTACCTCGTTTTCCCGGCTCAACGCTTTTTACGTTGAAAGTACTTTAAAAACCATTGGCTCTTCGGCATTTTATAAATTATACAATTTGCAAACTGTTACTTTTGGAAACTATCTTATTTCGATTTCATCATTAGCATTTAACGGTTGCTCGATTTTAAACAATGTCATAATTCCAGCAAGTTGTCAAACACTTGGTTACCAAGCATT…
TRINITY_DN196_c0_g2_i1	421.051	-1.6182	2.62e-24	Nascent polypeptide-associated complex subunit beta	TTTACAATGAGTGGACGTGGAGCAATTGGAACTCGTACTGGAGGAAAAGGATCATGGCGTCGTAAGGGAAAGAAGCAACCCCATGGTGATAATCTTGAAGCACAAAAGGTTTGGGCAGCTGCACAACGTTTAATTAACTCTCGTGTTTTCCAACTTGATTCTTGCACAATCATTGGAGATGCTTCTGAAACCGAAGCTACCTCCTTCAACAAGCCAGAACTTCTT
TRINITY_DN2534_c2_g1_i2	7298.09	-1.61654	2.1e-52	Ribose 5-phosphate isomerase B family protein	GAAAAAATGAAGATTGTCATTGGATGTGACCATGCTGGATTTGACTACAAAGCCCCAGTTATTGAAGCTTTAAAGGCTGATGGCCATGAAGTTATTGATGTTGGCTGCCCAACAAAAGAACGTGTTGATTATCCAGATTATGCTGAAGCAGCTGCTAGAGAAGTTGTTGCAGGACATGCCCAATTTGGTATCCTTATTTGCGGTTCCGGAATCGGAATTGGCATTGCTGCTAACAAAGTAAATGGAATTCGTTGCGCATTGTGCCACGATCACCTTACTGCCAAGCTCTCTCGTAACCACAATAATGCTAACATGTGTTCATTCGGTGCTCGTCTCATTGGCGTTGATACAGCAATAGATATTGTTCGTACTTTCCTTTCCGAGCCTTATGAAGGTGGA…
TRINITY_DN11981_c0_g1_i2	269.013	-1.61647	7.06e-09	RasGEF domain containing protein	AAAATTCTTACACTTCGTGCTCGATATTGCAACACCCAATCTTAGACATCTTATATCACGAACTTAAAATGACCAATGAACAACTTGAAAGCTTGGAATCTCTTCATTCTTCACAATTTCCAGATTTTAATGAATGGATCATAGATTTAGAGAAAGTTGTGGAGGCAGGTTCTGTTAATCAAATACTGTTATGCTTAGTTCAACCAGATGCAGATAATTTCGAATTTCAAGATCAATTTCTCCGCACTTTTCCGTTTTTCTCCTCTTCTTCTTACATCCTTGCTGGATTTTTTAGCCTCTTCTTCTCAGAACCAGAAGAGTTTGGATCGGTTGCATCACTTGAAAAAATCCAAAATCGTGTTATTGCTTTAATTATTCGTTGGATCCGGATTGCTTCAG…
TRINITY_DN34990_c0_g1_i1	562.707	-1.61588	5.03e-21	Serine/threonine-protein kinase STK11	TTTTTTTTTTTTTTTTTTTTTTTCGATTTTTTCCCATGCTCTTGGGGCGCACCAGGCCCATAAATCCAAAAAGGGATTTGTTCTCGATCCGCCACGTTACAGATCCTCAACATGGGCCAATGAAGAAGGTGAATCAATATGTTTTCATTTCAAAATTAGGAAAAGGAACCAGTGCCAAAGTGTACCTAGCACTTGATACATATACTAATAAAATGTCCGCTGCTAAAGCAACAAAAATTTGTGAACGAAATGATTCTCTTTCCCAAATTGAACGTGAAATTCGCATAATGAGGAAACTCAGTCATCCCAATATCGTGAAGTTACATGAAGTTCTTCATGACATCGACCACAACATAGTTTATCTTCTTATGGAATTCGCTGATTGTGCTTCTTTACAGC…
TRINITY_DN19728_c0_g1_i1	111.743	-1.61426	5.58e-07	Uncharacterized protein	ACAAAATTTCCAAGCCATGTCTTTTTCATTAAGGAAGCTCAAAATCCAAGAAGAAAAACCTAATGGCCTCCAACTTGATACTTCAATACTCAAAGGAATCTCATCCCTTATTCCAGAAAACATTGACATTCTTTGGAAAACACTTTCCACTGTTCCATTTAATTTTACTTTTACAGAAACAATCCAGCATATTTTAGATATCAATGATGCACAAATTTTTCTTGATGCTCTTGATTTGAAGCCATCCTTTAGTCCATTTATTGCTGATCTTCAAACAAAATTTCGTTGTTTTCCACAAATTTTACCACAAACACAATTAACTGGATTCCTGTCTCAGCCAGTTTTAGATGCAACAACTTTTCTCCAATCTCTTCCTCAAACTAATTCAAATCTTTTTAA…
TRINITY_DN4049_c0_g4_i1	111.694	-1.61279	1.97e-10	Uncharacterized protein	GAATTTTTTTCGACAATAACTTTTATTTGTTCCACAGAAACCAAAACATTAACCATTGAAGCAAATGAAGATATTGAGGTCAATTCAACACTTTGTCCAAATATTAGTACTCTTATTTTCGAAAATTCAAATCAAAAATTCTCATACCAGGCATTTTCCGAGACTAAATCAATTCATCATGTACTTTTTAGATCAAAAATGAATATCACATTTGCATCCGAGGCATTTCAATCCACACCTTTATCATATTTTGGACCTGAAGAATTTTTTAAAGAAGGAATCTGCAATTTATCGTCCACAACAATAGAAATTTTTATGAGAACAATTTTTTTCCACACAAAGTTTACTGAAATTTATTTACCAATTACCGGGAAAACTTTTGGATTCAGTCCATTCGGG…
TRINITY_DN38146_c0_g1_i1	113.072	-1.61017	8.36e-10	Uncharacterized protein	GTTTCCTTTTCCAGTTTCAATATTTTAATGTAATTGATATCATAAGAGGAGATTGGGATATCGAAGTTTTTGATGTTGTTGAAAAAGACCAAACTTCAGATTCAAAATATTATTTTGTGAATTTAACTGATACATCTGAACAATACCAAATTTCTGGAATGGTTTATGAATCTATCCCTGCACCGCTTGGTGTTGAGCAACTTCCAAAAGTCAATGAAGAAAAACCAGTTTTTGAATTAACTGCTTCATTTGATTATCCCCAAGATGGTATCTTGGGAATTTCTTACGATAAAATATCTTTAGATTCTACGCCATCTTCTACTGAATATCCCTTCAATTTTACAACATCTTTTGATAATTTTTTATATTCCAAAGGAGAAATCGAATTTGACAGAAAAC…
TRINITY_DN30975_c0_g1_i1	154.161	-1.60631	1.7e-05	Uncharacterized protein	AATTTTCTCCATGTCTGCCCTCTTTTCCCATCCATCTTTCCCCACTTTTTCCCCCCTGCTTTCCTCAACGGTTGTCGCCAGTAAATTTCCAACCTTGGATTCTTTATTATCTAACTCAGATGACTATGATTCTTTTTTACCAATGACAAGATCTCCCTATGAAGTTGATGATCAGCCATTTGCTATCATGAGGCCTTCGCTAACAAGCACTTGTCCTCCCTCTCCAAGAGAAAGAATCATTTCTTCTCAAGTTTCGACAGCCTTACCTTTGATTTCCTCCCACGGCGACAATATTCCACGCCCTCAGCAAGACCTCTTTGATCGCAGTTTGCCCTCTCTTTCATCTAATATGTATCGCCCTCAATCAAGTGCTCGTCTCAGAGCTACCCAAATTTCTGA…
TRINITY_DN34539_c0_g1_i1	1903.55	-1.60369	3.06e-65	Small GTP-binding protein	GTTTTAGTCGAGCATGGCTGCAAAAGAACTTAAAATAGTTGCTGTTGGAGATGGTGCTGTTGGTAAAACATCTCTACTTATGGTTTTGAAGAATGACCCATTTCCTGAAAGATACGTTCCAACAATTTTCGAAAATTATACACAAGATGCTTCCATCAATAATGTGCCATACAAGCTTCATATTTGGGACACTGCAGGCCAAGATGAATACGACCGCCTTCGTCCTCTTTCATATTCTGGTGCAAACGCTATTCTTCTTTGCTTTGCCTTAGATTCCAAGCAATCTTTTGCTAACCTTAGTGAGCGCTGGATTGGTGAAGTTCGCCACTACTGTAAAGATGCCAAAATTATTTTAATTGGCACAAAATTAGATTTAAGGCAAGCTGGAAATCCAAGCCA…
TRINITY_DN69_c0_g1_i7	2997.75	-1.60177	2.31e-43	Glycine-rich protein, putative	CAAATTGGATTCAGAGTCCCCTAAAAAAACCTGTCGACCCTTCTCCTGATTGAACCTCTTCTTCTTCTTCTTCTTGCAAAAAGAGTTAAGCAACAAGACACACCACAACAGATGGTGACATCCTTTGGGACTCTTCGGTACAAAATTTCGAATCCTCAATTTAAAGCAAATGTCAACTGTACCTTACAAAATGAAACAAATCCTGAATACATATGCGTTTTTGATTTCCCTTGCCCAAATTCCACTCATTGCACTCATTATGACCTTGAATTTTTTCCAAATGAATATGAGATTTCATTATATGGGCCCAGTGGTGGCACTTCACCCAAAACTATATATGAATCATCTTCAGCTGATGTTTTGAATTATGTTACTTCTCAAAGAGATCCATCAAATCCA…
TRINITY_DN1949_c0_g1_i14	125.539	-1.60158	0.000225	Uncharacterized protein	CTGAAATGAATCGACTTACAAGGTCAATTACCAATGGAAGATCATTTTGAATCCCCGCATTGCGTTATATCTGAAACTACTCGTCGAAATCTATCCAAACATCCATCAGCTCTTGCAAATCTTTCTTCACAATCTTTGGAACTGCCTTATGTTCTCCAAACTTGGAGAAGCCCCCCTCAGAATTTTTATAAAAATCAACAAAATATTACCCTTGGTTATTCCGAAAATAATCCAAATGTTTTTGATGCTCACACATATCAATTAATTATGCCTAAATCCGAAATTCAATTCCTTGGTCAACAAATTCATCACAAAAGAACTCAACCCTCTATTTCTCTCTTCTCCGTAGGCTTCGAAGATTCTCCCAAAATATTTTTTAGAAGAAGATTTCCAAGGAAG…
TRINITY_DN189_c0_g3_i2	296.447	-1.60146	2.4e-15	60S ribosomal protein L29	GATCTGGCAAAGCGTTCAAACACTTCAGCCCATAACAGAAATCACCAACAACACCGCAATGGTATCAAAGACAGAAGAAATGCTCCTCTCTGGTTCAAAAAGGGAATGAACGCAAAATTCTTAAAGAATGTTCGCCACTGCCAGAATGGCCCAAACAAGGGTTCCGATGAAGAGTAAACACCTGCATTTTTTCACTTACTAAATTTGGATCTTTCTTAAAAAAAAAAAAAAAAAAAAA
TRINITY_DN4981_c0_g1_i1	143.483	-1.60116	1.75e-09	Adenylate kinase family protein	CAACAGGAAGTTAGACTTGAAAAAAGTTTCTTTTCCTTGTTCATCAGGAATTTGAATTGTTCATCTTGGAATTTTTTTTTGCAGGTCGTTTTTGGCGCCAAAAAACGTGCTTCGAATGGAAAATGAACAAGGTTCACCGACAAAGCGGGTAATCTTTTTGTTAGGTGGACCAGGAGCTGGAAAAACGACTCAAGGGCAATGGTTTGGCGCAAAATTTAATCTTCGATGCTTTGCAACGGGAGATATTTTAAAAGGGTTATGCCTTGAAGCTGATGAAAAAGCTGACTTTATTACATCAATCGCTGGTAACACAAGACCAACAGAATTTTTAGAAGGGCTGATTTCCCAGATTCAAGAACGAAAATTAATAGATAACCAAGTCACCTTTTCAATTGTTCA…
TRINITY_DN33585_c0_g1_i1	258.798	-1.60107	1.95e-17	CAMK family protein kinase	CGAAAGTTAAAATGGAGCTTGAATGTGAAATCCTTCAAAATTACCATTCTTTCCAAAGAATTGGTATCGGAGGGTTTGGAACAGTATATTCTGCCATTCATAACAAGACAGGGGAAACTGTTGCAATTAAACAAATATTAAAACTTTATAATACCCATTTTATTGAATCAGCTGTTACCAAAGAATTAGACATCATGCGATGTCTTGACCATCCCTTCATTGCCCATTATTATGAAACAGTTGAATCATCAATATCACTTTATATTGTCATGGAATACGCCCCAAACTCTCTTGCAACAGCAATTTCACAATTAAGAATATCTCGAAACAATTTTGCAGTTCGTATTTTTGCACAGCTCGCTTCAGCTGTTTATTATCTTCATATAATTACTGGTGTAA…
TRINITY_DN44020_c0_g1_i1	865.276	-1.5996	4.78e-54	TPR Domain containing protein	AATTTTCTCTGACCACTTAAAAATGGCAGAAGTTGATGTGATTGCATTAAAAGAACAAGGAAACGAGCAATTCAAACTCAGAAACTATGGATCAGCAAAAAATTTCTACAGTGATGCAATTTTTAATTTAGAATTGCAGACAGCTCCATCAGGAACGGCGGGAATAGAAGAAGAACAAGCTCCAAAAACTCCCCAACCCGAGGAAACTCAAAACAACCCAGAGAATAATTCGCAATCTCCTAATCCAACTCCATCAAATGAAAATCCCGATCAAAAATCAGAAGAAGAAAAACCAAAAGAGCCAGAATTAACTCCTGAACAAAAGGCAGCCAATTATCTCAAAGCTACTCTTTATGCGAATCGTTCAGCTTGCTTTAAAGAATTAGGTGATGTTGATAA…
TRINITY_DN2220_c0_g1_i1	772.198	-1.59931	9.52e-52	MutS domain III family protein	CCAAGATGAAGCAGAAATCCAAAAGAAACAGTCAAAATGAAGAAACCTTTGACTCCAACTCTTAAAAGAGCCACTCCTATCCTTACGGGATTGATGGATGTTGATGATTACCTTGGAAAAATTCCCAATTCAAGCAATCCAAACTCAAATCGTATTTTTTCACCTTTACGAACACCCAGAACTCCAATGACCCCTAAAACTCCAAAAACACCAAAGACTCCGAAAACTCCAAAAACTCCTGCTGGCCTTCATACACCCAAAACCCCAGGAACCACTTCTCCACAAGATGAAGGTATCCCTTCTTCCTCTCTTGTTGCTTTGATTGAAAACCAATACAAAGAAGTTGGTATTGCTTTATTGATTCTTGATCCTCCTTCTCTTCAACTTTATCAGTTTACA…
TRINITY_DN5089_c0_g1_i1	105.6	-1.59903	2.43e-07	Uncharacterized protein	TTGGTTCGAATCCCAAAGAGGAAATTGATGATACTATTAATCAAATCAATTTCTTTAGATATCTTGTCGGACTGGATTCACATGAAATTGTTCAAGATTCAAGCGAATCAATCCTGAAAGGAGTAACAGAATGTGTTGGAACCCATTCACTGAAATATAGTCAAACTAATAAAGCAACTCTTTCACATAATCCACTGAATGATAGATATCCATGTGCAACAGAAGCAGCTCAAGATGCATGTTCGAAATCAAATCTCGCCACAATAACACAACCTGTTATTTCAGGACCACTGGGAAATTATCTCAATGGTCCAGATTCCATTGCCAGTTTTATCAATGATTTTGGAAGTGGAAATGAAAAAGTGGGGCATAGGAGATGGTTATTGTATCCTCAATTAC…
TRINITY_DN7636_c0_g1_i1	1345.26	-1.59756	2.01e-49	Calcium-transporting ATPase	TAGATGGGTAAAGAAAAAGCAAAACAGCCTAATTTACTAGATGATGCCAATAAGGCATTTGTTACTCTTCTTGAAGAGAAAGAATTAGATTCACTTGAACAACTTGGTGGAGTTTCAGGAATTTCTCAAACTTTAGGCACTTCCTTAGAAAACGGTCTTCCGGACGAAGCAGCAATCACTCAAAAGAGAGAAAAATATGGCCCCAATATTTTACCAGATCCTCCTACAAAATCCTTTCTTCGTTTGTTTTTCGAAGCATTTAATGATAAAATGCTTATTATCCTTATTGCAGCTTCTATCATTTCTTTAATCCTTGTTCTTGTTTTTCCAGTTCCTGGCGAATCTCTTGGCTGGGTTGATTCTGTTGCTATCCTTGTTGCAGTTATTATCGTTTCATTA…
TRINITY_DN659_c0_g1_i1	318.156	-1.59722	2.7e-20	Uncharacterized protein	GTTCATCTTATTCTTATTTCGTTCTTTTGAACCATTTGACTAAACTGACAATTTCACTTTGAGGGAGAAGGTAGATCAAAAACCCTAACCGAACAATTATGTTATGAAGTTAAGCAAATTATGATCCAGTTGCAATAATATTTCGGACAAGAAATGGATAAATGTTCTGGTTTTAAATCGATCTCCTGATCCAAAGCACCGTACTGTGCAAGTCGAAAATTTTGATCATTACGTATTTGTTCATTTCTTCGAACCAGGCTTCATTCAAACCTCAGCCGAGAAGCTGCCGTTTATTTGCCCAAATCTAATTTTAGCAGTATTAATCTTTCATTTAAAGATCAGTTTGAGCAATTTAAGTGCTTCTCTCTGTTTAGTTTACTTGGTCAGCCATAGATTTAT…
TRINITY_DN35571_c0_g1_i1	200.362	-1.59573	4.14e-10	TBC domain containing protein	CAATGATGGAATCACTAGGAGAGCTACCGCAAATATTGGCACACCCAAATGGCAGCCTTGGTGGATCTCCAAATTTCTCAGTAGATCGTGCCCAATCTTCAGCTGCTATTTTTACACTTCGTCAATTGACTCCAAGTAATTTTTCAAATGATTTGAACCAACAAGGCACTCACTCTACTTTACATTTATCCAGCTTTCCCGATTTCGAGAATGATCAAATTGATGATCCAATTGAAGCCGCTTTATATTCTGATTGGAAAGCACTTTCTTTGGGATGGACAAACATAGCTCCAAAAGCAAAATTTAAAAAAGTTTCAAAAGGTATTCCTCCGAGAATTCGCCACGTTATTTGGAGAAATATTCTTGATCCTCAATATCAGACACAATTTCAATCAAGAG…
TRINITY_DN43620_c0_g1_i1	332.855	-1.59393	6.47e-21	Uncharacterized protein	TGTTCTCCAGACCCCAAAATTTTGATACCCTAATTCGCACTGCCGCTGCCCCCACAACATCTGTAGCCCATTTGCTTGACGAAGCTTCCTTTTTATTAGCTTTAAAATCAGAAATTTTCGAAATTTTCAAATTTTTTGGTGATGAAGAACACGTTGAAGACCTTTTGAAGTGGAGCCTTACTGATGCATATTGTGGTGACATTAATTTTTCGCGTCGTTCTCAAATTGCGACACAAACCCTTTCAATGAGAAATCCCACTCTTCAACATTTTCTTTACAATTCATCAAAATTCAAGAAAACCATCAAACACTTCTTTGACTCACATTGCAGTAATGATACTTTTTATTGTGCTCATTTCGAAAAAATTCTGATACCTTATCTTCATTATACGCATGGGC…
TRINITY_DN48127_c0_g1_i1	2808.78	-1.59307	4.89e-47	Hydrogenase large subunit domain-containing protein	CGATCTGATCGATTCATCTCACCTGTTATCGTCATGCACTTATTTTATACGCATGGCTGCTACTTTCGCCAAAGTAAATCGAGCGGTCCTCGAAAGAGGTAGAGGAGTTCCCAATGGCATTGCTACAATGCGTCGCCAACTCAAATCTCAAACAGTTTCAATTATTACGGAAACAATTGCGGCCGATAAGAAGAACGAACTTGCAGATGCTCTTAACAAATATGCTGATTCTGCTCGCCAGAAAGGATTCCCTTATGCGCACCATTACATCCGCTCCTTCTTTGGTCTTTCACCAGCAAAAGCAGAGCCAATCACACAGCAAGAGATAGACGCAATCCTAACGGGTCCAAAGACTTTAGCTTTACCAATTGTGGAAGTAATACCAGAAATGTGCGAGAA…
TRINITY_DN913_c1_g2_i1	116.383	-1.59302	2.84e-06	CAMK family protein kinase	CGAAATTGAAAGAAAAATATTGCGATCGTTCAAAGATATGTCAACTGAAGGTTCTTGTGTTATTGGGGATTATAGAATATTAAAAACTCTAGGAAGTGGGCAAACAGGGAAAGTTAAACTTGCCCAAGACAAAAATGATGGAAAATATGTTGCAATCAAAATTATTAAAAAATCTTCTTTTGATGTGAAACCAAATCTTGAGCATAAAATACAAAGAGAGATTGCACTTATGCGCTTGTTTGATCACCCTCATATTATTAAACTCCTTGATGTTTTTGAATCAACACGTTATCTTCATCTTGTTTTAGAATACGCTGAAAATGGCGAACTTTTCGATTACCTCGTTCGAAATCAATTGCTTCGGGAGGGTCAAGCTTTAAATATATTTAGACAAATTAT…
TRINITY_DN2505_c0_g1_i1	3824.05	-1.59292	4.53e-33	Uncharacterized protein	ACAAAATCAGCAAATTCAACAACAAAATCAACAAATCCCACAACAAAATCAACAAATTCCACAACAAATTCCACAACAAATTCCACAACAAAATCAGCAAATTCTACAACAAATTCCACAAAACCAACAAATTCCACAAAACCAACAAATTCCACAAAACCAACAAATTCCACAAAACCAACAAATTCCACAACAAAACCAACCAGTTGAGCAATCAATCCAACCACAACCAGAACAAAATCCACCTCAAATAGAGCAGCCGCAGCAACAAATGCAACAAGCAGAACCAATTGTTCAAAATCCCTATATGCAAGAGTCTCTAATAGATAACCCATACACACAAAATGCAGCTATTCCAAAGGCAATCCCACAAGCAATCCCTCCAACTATCCCACAAGC…
TRINITY_DN5607_c0_g1_i1	918.562	-1.58874	8.16e-20	Uncharacterized protein	GAACATTTAAGCTTGTCATTTGATGTGGTTATCATGAGTTCCACGTTGGGTCAAAACAAACCTGGAATGAAGGTGATTTCCCGGAAGTATTTTTCCCCAGATGATGATATAAAGCTGATAAAACTTGTGCAAATGGAACAGTCGGGCGAAAAACCATTAAATTGGAAAAGGATAGCTCAAAAAATGGGGACTCGTTCGTTAAGACAGTGTCGGGAAAGATGGAAGCACTATCTATCCAGACGATCTTTTGGATGGACGAAAGCAGAAGAAATGATTCTTGAACAATTAATAATTATTTATGGTTCGAAATGGACAAAATTCACAAAGTTTCTCCCGGGAAAAACAGACCTTCAAATCAAAATGCATTGGCTTGAAAAGTCAGGCAGGCATCCTTACCGG…
TRINITY_DN33452_c0_g1_i1	1013.9	-1.58748	1.25e-29	Uncharacterized protein	GCCCATTCGAAATAAAATGAACCCTCCAGGAGGATTCCAACCATTTGGAAAAGGAACTTTTGGTATGCTTGGCCACACTGGTGGAAATCAGTCACACAACCAAGGCTATGGTAATGACAATCTTGGTTCTAATGTTCAAATGAACCCACCTCGTCGTCAAAATAACGACAGTAAAAATCCAAAACACACGGTTTTTCTTTTTAGCATTTCTTATTCTTTCCCTGAGGAAGAGCTCAAGGAATTTGTTAGTAGTTATGGAGATATTGCTAATTTTTATTCTCAAGTAGCCAGTAAAGGGCAAGCATTTGTCACTTTCTATGACCTTAGATCTTCAATTCGTTTGGTTGAAGACGCTAAGACAAAAACGCTCGGCGATAGGCCAATTAGAGCAAATTATGC…
TRINITY_DN34183_c0_g1_i1	1819.98	-1.58677	6.78e-49	Uncharacterized protein	ACTCTTTTAACCTCAGAGATACTTTCCAAACAGTTTACGACAAATTACATAAGCTTGGGAATACAAATAAAAATAGGTGGGCGATGTTCTGCCTTGATACTGATATGTCAATAGATCAATTTTGCGATCGTTTAGGACAGTTTGGATTTTCAATTAGTCCACAAGAAGCTGGTGCTGTCTGGCAAGCTGCTGGCATTACTTCATCTCGTCTTAAATTTAGTGATTTAATTAAAATTTTCCAAACTGACATAGATGCTCTTCCAACCTCATCTGCTCGGTCAAGCTATGGATCAAATCAAAATTCTCAACCAATGCAATCCACACAACCTTCTCAAACGTTTCAATCTACTCCAAGATCTCAATTTTCCGGTGTCCCTCCAGCTCCAAGCGGAATAATGA…
TRINITY_DN19988_c0_g1_i1	145.132	-1.58635	9.35e-11	Casein kinase I isoform delta-like protein	TTTTGTAGGAAATTTGAAATGGATCTCCAACTCGCTTCCAAGTATAAAATTAAGAAGAAAATTGGCGGAGGAAGTTTTGGAGAAATATACCTTGCTGAACATTTGGCAACAAATGAAGAATACGCTGTCAAATTGGAAAAATTACCAACAAAATCACTTCAATTGTCATCTGAATATAGGTTTTATCGATTTTTTGCAGGAGCCACTGGAATTCCGGCTGTCAAATGGTATGGAACAGAAGGAAATTATAATATTATGATTTTAGAGCTCATGGGACCATCTTTACGCTCTCTTTTTCAGGATTGCCATAGAAGATTTTCTCTTAAAACAGTTTTAATGGTAGCTGATCAATTAATTGCTCGAATTGAGTACATGCACTCAAAAGGAGTTATTCACCGC…
TRINITY_DN45359_c0_g1_i1	388.045	-1.58612	1.89e-17	Coiled-coil domain-containing protein 6	AGTGATGAACAGCAACGACAACAATTAATTGCTCAAATTAGAGCACTGCGGAAAGAACAAAATCAAATTGTAATTCACAAAGCTGAAATCAAAGCTAGAAAGGAATATCTTCAAAAAAGCAGCAAAGAAATCCAAAATACTTTTACAGAATCTGCAAATGTCGAAATCAAAAGCCTCCACCTAGAAAGATCCGAGCTTTCTCAAAAGAAAATTTCTGGTGAAGAAGCTTTAAACACTGAATTTGAAGTAACATTAAAGAAAGTCCTTCATGAAAAAGAGGAATTGGAACATCGACTTGAAGCCGAGTCTGAATTCGTTACCAGAAACTTGCGAGAACGTCTCTCTATCATACATCAAAAAACTCTTCAACTACGTTCTGATTTAAGTAAGAAATCCCAT…
TRINITY_DN34394_c0_g1_i1	121.125	-1.58476	2.78e-07	Uncharacterized protein	TTGGGAAAGAAGGAGAAGCACTTGAAAGAGCAAGATTGGAAAATAAATCAGCATATGCTGCTGAACTTCAAAGACAAATTGATGAACGCAATGGTAAAATGTATAATGCTCCTTCTACACGTGCTCAAAATACTGCAACATCACAAATACTCAATATACCGCAACCAAAACAAGAACCATATTCTGCTCGTATGGTTTCAAATCAGCCCGAACCATCTCCTCGCTATTCTCTTGCTCCTACTTTTCAGAATCAAAATCATTTTTCTGATGAAGATCAAGACTTACCTCCACCACGTTCTAACAATTATCCATATCAAAAAGAAAATGAAAAACAAGCATTCAAAAATCTTCAAAGTGTTCAAAATGCCCAAAATATACAAAATTTACAGTATTCTGTCG…
TRINITY_DN1255_c0_g1_i1	215.923	-1.58335	1.85e-16	TBC domain containing protein	TCTGGGAACCCAAAAACCGCACAAACTCTCATTTTCCCCTAAAACCAGTGCACATACTCAGCCGGCGAATATTCCAACGAGGGCTGTTAGTTTCGGTCTTCGAAGTGCAACACCAACTCCAATTGACCAACTTCATTCTGTTCATGTTGACCCTGATAAGCCAAAAATGACCAACGCAAAAGACGCTCGGCGAAAAGCAGAATTTGAGCGTTTTTTAACATCTCCAGTTGTTGATATTAATCATCTTCGCGATATCTCCTGGGCTGGAATTCCTCCCGAGTTTCGTGCGCAAACATGGCGCTTATTTTTAGATTATGAGCCTGTTAATGCCGCTATTAGAGCTACTACTCTTCAACATAAAAGAAATGATTATTTTGATTGTGTTGGAAGAGTTTTTTC…
TRINITY_DN58_c1_g1_i1	397.403	-1.58299	1.43e-27	Zn-dependent hydrolase of beta-lactamase	ATGCAGGGGATTTTAATCAAAAATCTAAGTACATATACTTCAAACCATTTTGCTAATGGCCGTTTTTTTGATGATTTAGGTGAACCCTCTCCTCCACCTCTCAGTTTTTCCTTTAAAAACATGTTAACCATGTTAAAAATTGCTTGGTCCACAAAATCAGATGTTACAAAAGAAACCAAAGCTCCATTTCGAAAGATTAATCCTTCTGAATTTAAAAAAGAGCCTAATTATCGTTTTTGGTGGATCGGTCATGCAACCTGCTTAATTCAAATTCATGATAAATTCATTTTAACAGATCCTATATTTAGTAAGAGTGCTTCGCCTCTCCCTGGATTTGTGAATCGTTTTGTACCACCAGCCATTTCATTTGATGATCTTCCAAACATAGATTATATTATT…
TRINITY_DN1718_c0_g1_i1	236.041	-1.58272	2.33e-17	Clan MA, family M8	TGCTATTCCTGGTTTTTCCAGCATATTTTGGCAATTTTCAATGCATTCACCATGATGCTCAAGAACAATTTAAAGAATTTTCCGAAGATATCCCACTTATTCATAGGTTGACTAAATCTGATTCAAATAAAAAGTTACCAATTCGCGTAAAATTTGATTTATTAACATTCCTGGAAGATACCACATTTCGCGCGTGTAAAAGCGTTGGAAAGGAAGTCTTTGATTGGAAATCTGGAAAGAAAATTTGTTCAGAAAATGATATTCTGACACAAGAAAAAGAACAAGCGCTTTTGGGTACTTTTAGAAATCTTGAAAATTATCTTGCTCGAATTTTAAATATTACGCGCTTGGTTACTCCCATAAATTTGAGAAATATGAAAGATATTACTGGTTTAAAAG…
TRINITY_DN3039_c0_g3_i2	104.224	-1.58228	9.68e-09	Clan CA, family C1, cathepsin L-like cysteine peptidase	GTTTGCTAAACACGAAGAACAATCTTTCCTCAACTGGATGCGCCAAAACAACCAATTCTACACTGGCGAAGAATACCAAGCCCGCCTTGGTGTTTTCCTTGCTAACAAACGCCTTGTCAGAGAGCATAACAGCGGAAACAATGGATTCAATGTTGCCATGAACAAATTCGCTGCCATGACACCATCCGAATACAAATCCTTACTCGGATTCAAGCCAATTGCTGCTCAATCCGAGGCCAGAGCCACCATTGCTAAAAACAACGATGCTGAAGTCGACTGGCGTGCTAAAGGATGCGTCAATGCTGTCAAAGATCAAGGTCAATGCGGTTCTTGCTGGGCTTTCTCCACCGTCCAAGGTGCCGAAGGTTGCTACGCCGTTAAGACTGGAAAACTTTATTC…
TRINITY_DN44828_c0_g1_i1	1163.87	-1.58041	9.77e-31	HesB-like domain containing protein	CAATGCTCTCACAAGCGAGCGAAGGATTTATCCGCTTTTTTGCCCAAGCCAAAAAAGCTGCTTTTCAAGTCACTGCTGCCGCAGCTAAACAAGTAAAACAACTTCTTGCTGGTGATATGGAAAATACAATGATGAGAATTGATTTAAAGAATGGAGGATGTGCTGGAATGCAATATGATTTTGACTGCGTTTCTCGTGTTAACAAAAATGATCATGTTTTTGAACAAGACGGAGCCAAAGTAGTATTAGATGATCATGCTCTTCTTTTCTTGCGTGGTGCTACATTAGATTACGTGACGGATAAATTCTCTTCTACATTTAAGGTTGAACTTCCTGTTGAATCTGAATATCATACATGTACTTGTGGGAAATCTGTTGGAAAAGATAACAACCCCGGCC…
TRINITY_DN39567_c0_g1_i1	247.296	-1.5767	7.22e-10	Unknown function	GATTTTTAATGGGCGATTATAGCGAAGGATCTCAAGAAAAAAGCTTATCCTATTCGTCATACTCTTCATACTCAACATACTCTAGATCAATAAGTACCCCAGCAAAAGTTGTCGTCCCCCCTCCTCGGGAAACTTTATCTCTTCAAAAACGAACTTTAGATTCAGGATCCAAAGATAGATCAAACCCTCAAATTCCCAAAGAATCTTCCTATTCTGATGTATCATATTCCTATTCCGATTCTTGTTCCAACCCTCAAAAAATAAATAAATCAAACGCTGTCATTCAACCAAATCCAACAAAGAAAATTTTAGCTCCTTCTCAGAACAGCGTCGTTCCAAACAGTAAATATAAGGAAGAAGAGTTGGCCGTTGCAGGCGATCCTGAACAGGAATCTCTTG…
TRINITY_DN38650_c0_g1_i1	158.461	-1.5757	8.17e-09	Uncharacterized protein	AGCAGATTTATCATGCTAGTTTTAGCTTTATTCATGCAAAATGGACAACCGAAATATCAAGAATTCCCTCACCTCAGTGATTTTCAAAATAAATTTCCAAATGAAGTCTTTTTAATTCATAACAATCACATTCTGAAAGAAAAACTTGGAATTAAGTGGAAAAAGGTCTTTTATCATCATTTAAACTTGGGAGAAGCCTTTTCAAATGCTAGTGAAGCTTTGTCTGTCAATTTAAAGTATAAATATAGCATATTAAATGAAATTACGCCTGATCAGAATGGAACATTTGAGTTTTTATTAGAATATCCTGAACTTGGAGTCGAAAAGCATAATCATTGGGTGCAAACTAGCAATCCAATCACAGATCAAACAGTTACTGGATATGAAGAAAAAGGTAGT…
TRINITY_DN2808_c0_g1_i1	6026.47	-1.57537	3.53e-54	Seryl-tRNA synthetase family protein	GTCAAATCACAAACATGTCAGTGAAGCGAGCTGCTGCTGCCCAAGTATTTACAGCTGGTGTTGATATTAAAAATTTCCGTGATGCCCCAGAGGCACAACTTGAAAAATGGCGTCAAAACCAAAGAAACCGAAATAGGCCCCCTGAGCTGATTGATCAAATTGTTGCTGAAGATAAAAAGTATCGTACAGCTCTTCGCGAACGTGCAGATCTTGCCAAACAAAAGGGAAATCTTATGCAATCCTTAAATCCAAAGAAAGGTGGCGAGAAAACAGTTGAAGAAAAAGAATCTATTAAAGAACAATGCAGAGAAATTTCAAAGCAAATTGATGCTAAAGAAGCTGAGTCAAAAGCTCTCTTTGAATCATGTGAAAAACTTCTTTCCCAAGTTGGTTGCATGC…
TRINITY_DN3847_c0_g1_i1	738.33	-1.57504	1.27e-27	Uncharacterized protein	ATCTTGCTGGGAAAGATTTTAACAACTTAAGTAATACCCGATTTTCTTTAAATGGTTTATATCAGAACTCTGATGCAATGACGAAATCGGATTATGCTGAGCATGACGAGCCAAGGCCACCTGCTCGAGCACAAGATCATCTTGAAACCGTTTCCGAAGAAGTTGAACCATCTGAACCTGAAAAAGCTGAGCCAGAGTCAAAGGATGAAAAAGAAAAGCCGGCTGTTGAAAGTACTCTTGCATTAACACGTCCCAATCCAGATTCTCTCCATACAATAGAACAAACTCCTGAAAAAACTGAAAATGAAGAGAAACAGACAATCGAAGAAAAAACAATAACTGTAACACCAATTGTTCCACATCCACCCGAAACAACAATTCAAAATGAAGCTCCAAGAC…
TRINITY_DN1343_c0_g1_i1	176.236	-1.57429	3.66e-12	Uncharacterized protein	ACCAAATCGGTTCATTGTTTCCTTCATTTTACATGTAAAATGGATAGAAGTGAACTCCAATCAATATCACCATTTTTTCGATCAAAATATGTACGGATTTATTATGCTGCAACAATAGCTAAAGTTGGACAACATAATAGCTGCAAACCACGAATTATAATTGTAACGTCAATTGGCATTTTTTTAGTCCGTAAATACAAGTTTAATTTTCAAACAAAAATTAAATGCTCAATGTCCTTTGCTGATTTAGTTTCTGTTGTTTTAACAAAAAATACTGTCTCTTTTTCTACTCAAACAACACAATTTCGAATTAAAGATGTCAAAGCCCGTTCACTTGCATTCTTAACATTTTTCATTCGTCAAGCTCTTTTTCCAACTGATGTTTCTCATTTTTCGTTT…
TRINITY_DN46993_c0_g1_i1	2190.61	-1.57424	3.74e-69	Uncharacterized protein	GTTCGGCCCATTTCACTCCCTTTCATCATGGCAGATAATTTATGGACAGTGATATATACCATTGGTTGTTTGGGCAAACTGCTTTTAACCGTTGGTGAACTTTTTGGAGTTTGTGTGGTTTGGGCATTTCTGTTCCAGTTTGAATTAATTCTATTTTGCCGTTTTTCCAATCAAGCTATTGATGTATTTTATTGGGTTGTATTTTTCTTCTTTATGGCCCTCTATTCTAATTTGCTTACTGTTCCTATTTGGTCGTTTGCGAGATTTACCTATTGGCAAAAGAACAAGTTACCTTGGTATGAAGTTTTCCATGCTTATTCTCTACTCGGTCCAAAGCCTTTAAAGAAAGCTGACCATAAATTCATTTCCCGTGCTTTCGATATTATTTATACTCTTGTT…
TRINITY_DN30893_c0_g1_i1	150.476	-1.57334	1.67e-10	Uncharacterized protein	GCGATTTCCAGAAAACCCAGACTGCAAGATGCCACAATTTTTTGGAGCAACTACTATGAAAATCACCGCAATATTTAGTGGAATTAAATTACTTGATATTCCAACACAAACAAATTTAGTTTATATGAAAATGAAACAAAAATGTCGTTCTTCAAAAACTAAACCCCTTCCAATTGTGCACAACACAATCGAGTGGCACGAGTCTCTTTCAGTTGAATGTTTAATACCTGTTAAACCTTCAAAACATCGTTATTTACTTCATGTTTCAATTCGTTTCCAAGACCCTTCAGGAAGAGGATATCTTCCATATGGCGATTTTTCTATAAATCTTGGTGACATTGTTCACAAAAGCCAAGGAACTGTTTCATACCCTCTACAACATTGTCTTTACAGAACAAA…
TRINITY_DN544_c0_g1_i3	426.816	-1.57316	1.89e-14	Uncharacterized protein	ACCATCAACCTCAACAGAAGCACCATCAACCTCAACAGAAGCACCATCAACCTCAACAGAAGCACAACCAACTTCAACTGAAGCACCATCAACCTCAACAGAAGCACAACCAACTTCAACTGTAGAAGAACCCACTTCAACTGAAGCACCTTCAACCTCAACAGAAGCACAACCAACTTCAACTGTAGAAGAACCCACTTCAACTGAAGCACCTTCAACCTCAACAGAAGCACAACCAACTTCAACTGAAGCACCATCAAC
TRINITY_DN27924_c0_g1_i4	1115.2	-1.56944	3.87e-63	Uncharacterized protein	ATTGGATGGGTGGCGATCCAGAGGAGGCAAAAACAGGTTGTTATCGCTGTGGAAAGTGTATAAGGGGTGCTCTTTTGTTCATTCTCTCGTTTTTCTCTTCCTTAATTGTTTTCATTTTAGGTATTGTTCTTGCAGCAATATTTAGTGCACAAAGATGGAAGGAAGTTTCAAACAGCGGGTTTGCCATTGGTATTGTTCTCTGCGTTCTCGCTGGTATTTGCTTAATTTTCAGTACTTATGCTTCTTGCTGTGGAAAGTATAGAGCAAAGTTCATTTTGGCCATTGTTTTTTGTGTGTTCACTCTTGCTACTCTTATTATTGCAATCATTGTTTGGACTAGCATGAAGAAATCTATTTATAATGCTCTCAATAACATTTGGACTTCTGCAACTAATGATA…
TRINITY_DN1187_c0_g1_i1	1129.79	-1.56732	3.6e-46	Uncharacterized protein	GTAAAATACAGGTTAAACAGAACAGGCCAAGTTCCCGGAAGCTTTCATACAGCTTGCTGGCCTGAAGATTTTCCTTTTTTCTTGCTGGAGAATTTCGTACTATTTCCTTTATTGATCCCAAAACTCTCCAAGTCGTTGACACAATTTCTATTTTAAACAAAAGCTATATTACAAGGATCGAAGTTAGTGGCTCAGGAAAACTTATACTTGCCTTTGATCATAGCGGCCATGCTCGCGTTATTAATCTTGACACAAAGCGCCCAATTATTGATCTCATTTGGACAAAACCAGGTGGCAGTTTGGGGCATTTTTGAGGAGCGATTTGCATGTAATAGTAGGGCTAAGACAACCCAGGAAGCCGAGCTTTGTCGCAGTTGCTCTTGATCATGGGTCTCCTGT…
TRINITY_DN9439_c0_g1_i1	163.742	-1.56732	1.6e-06	Uncharacterized protein	TTGAGGATTTTGGCCAATTAATAATGACTTCATTCTTATAATGAGTTCACCTCTTGAGAGCGAGCGAAAAACAAAAAATCGTTTTACTCCACAAGAAGACAAGCTACTTGCTGAGATTATCCAGAACATTGGTGATTCAAATTGGACAGAGGTTGCAGCATTAATGAAAACCAAAAATTGCAGACAGTGCAGAGATAGGTGGATTAATTATCTCTCACCTAATATTGCTAAGAAGGAGTGGACATGTGAAGAAGATGATCTTTTGCTCAAAGAAGTTCAAGCTCTTGGGCAGAAATGGACAAAAATATCACAAGTGTTTCCGGGAAGAACAGGATACCAAGTCAAAAATCGATTCTTCATTCTAAAAAGGAAAGCAGAAAAGAAACAAGCTCTTGATTC…
TRINITY_DN150_c2_g2_i3	902.661	-1.56656	2.81e-15	Uncharacterized protein	AGAAAAACCAAAGAAGAAAGCAGCAAAGAAGAAGGCAGTCGAAAAGCCCAAGAAGAAGGCTTCCAAGAAAAAAGTTGAAAGTTCAGATGATGAGGACGAAGATGAAGAAGAGGAAGAAGAAAAACCAAAGAAGAAAGCAGCAAAGAAGAAGGCAGTCGAAAAGCCTAAAAAGAAGGCTTCCAAGAAAAAGGTTGAAAGTTCAGATGACGAAGAAGAAGAGGAAGAAAAGCCCAAAAAGAAAGGCAAGAAAGAAGTTGCTCCCAAGAAAGCGGCCAAGAAAAAGGAGGAGCCCAAGGAAGATAAAAAAAAGCCCAAAAAATCAGCACCTGCTCCAAAGTCAAGTGGTGGAGTTCCACCACCCCCACCACCACCCCCACCACCGCCTCCTCCTCCACCCCC…
TRINITY_DN43810_c0_g1_i1	2843.61	-1.56369	4.21e-67	Uncharacterized protein	AATTTCCATCCGAAAAATGTGTGCAAAAATTGTTGCAAAAGATTCAAGCGCAAAAGACCTTCTCGAACTCGGGCAGGCCCAATTTGGACCAAGCTTTGTTCAAGTTTTATCAGTTGACGGAAAAGGAGAATGTTTAATTAAACCTGGTGCTGGCCATTATTGGGCTTCTGATTCAAAATCAGGAAATCCCGGTGTTTCATTTTATTTCTCTCGTCACTCTGTCACCCTTGAAAGCTATTCTCTTGTCACTTCTCAACAAAATCAATTACTTCCTGCTGGTTGGGCCGTTTTCGGCTATAATGGTCGTAAGTGGGATTTTATTCATTGCAGAAGACAATCTAGCCGTGTTCTTAAACCCAATACAATTGTAACTTTCCCAATTGACGCTGAAAATCGTGG…
TRINITY_DN33848_c0_g1_i1	1006.75	-1.56364	2.96e-38	4-hydroxybutyrate coenzyme A transferase	TATGAAGTGAAGTGAAAAAAATCAGCGCTATCCTCAAATGTTATCGAATGAGTCTGCGACTTTTTTCCAAAGGATCAGGAATCGTCCTCCATTGAGATGGGCAACCCCAATACCAGGAAAGCAACCTAAAGTGTGTAATTCTCCGGAAGAAGCTGTAAAATGTATTAAATCCCATGATCGAGTTTTTATGCACTGTAGTGCTTCATCTCCAAAGCCATTTATAGACGCACTAGCTAAACGTGCTCCAGAGTTAGAAGGGGTTGAACTAACTTCTTCTTTATTGCTTTATTCAAAGCCATTAATGGCAAATACTCCGGAAATTCGGAAGGCTTTTCGACCCAATCTATTTTTCTTATCTCATGATGAACAGCCAGTTATGCGAGAACCTAATCCACACGT…
TRINITY_DN34328_c0_g1_i1	546.624	-1.56354	4.08e-21	Myb-like DNA-binding domain containing protein	CAAATAAATGTTTCCTCTCCCAGCTCTTTGTAGCAATTTTGTTCGCGATGTGAATATAGATGCCTCCGATGAACTCGTAGCAAGAGTTCAAATGATAATAAAACCATATATTGATGGAATTGCGACCTATGAAGAAACCGCAGCTAAAATGGAAATGATCTTTAGATCACGGGCTCCCCTCGATAGAGTAAAGCGCATTATCGGAATCTCAAAAGAAAAGGCCCCTCCTCCTCCGGTTTCTTCAGCTCAAATTCAAGTTGACTCGGAAAATCCACCTCGCCGAAAAAAGATGCAAAGTTGGACTGAGTACGAAGACGACAGACTCATTGCAGGGATCCACAAATATGGGCTTGAAAATTGGAATTACATAGCTCAATTTGTTGGAGGAAGGACAAGAGC…
TRINITY_DN4544_c0_g1_i2	668.836	-1.56278	3.43e-30	Ankyrin repeat protein, putative	GTTTCCAAAAGTTCCTCTATGCCCAGAAAATTAATCCTTTTGTGATCCCAAATCAAATAGAAGAGATGAAAAAGAGCTTTACTGGTCATCAAATTATGCATGAACTTGTTTCAGCGATTACTATTAATTATGATCTCATTCCCATCTTAAAACCTTATATCAACCAATTTGATTACAAAAGAATGCAACACCAAGACCCTCTTTTACTTTACAAGCTTTACAAAGCAGACTATATTCCTTTAGAAGAAATTGCGCAAAAATGTTCACAATTTCTCGAAAGAGATTTCGGAGAAGCAGCTCCATTTGATTATGATGATGAAATTGAAGTCCGGTTTGGCGGCCCGCTTGCAGTTATCATTGCCCATGATGATATTACTGCTTTACAAAAAGAATCATTAA…
TRINITY_DN8578_c0_g1_i1	698.294	-1.56233	9.79e-40	Glutamine--fructose-6-phosphate aminotransferase [isomerizing] 2	CCACCATTATCGCGAAATGTGCGGAATTTATGCATATTTAACATATTTAAGGAAAACCGGTCAAAAAGAAATCATTTCCATGATTCTTCAAGGTCTAAACAATTTAATTTACCGTGGTCACGATTCAATTGGTATTTCATTTGATGATTTAACCGAAGGAGACCAACGCGTTATGCTTGCACGTACTACAGGATCAATTCCAGAAATGGTTACTTTGCTCCAACAATTTATCAATCGGCCAGATTCTCCAGATTTCCTGAATCAGGTTGCATTAGGGCACACTCGTTGGGCAACACATGGTCCACCAAATTTCACAAATGGCCATCCACAAGCTTCATCTCCTGGAATGGAATTTATTATTGTTCATAATGGTTCTGTTGATAATTACGCAAGTTTTCG…
TRINITY_DN2213_c1_g1_i1	307.333	-1.56222	1.08e-10	Small GTP-binding protein, putative	AAGCTACATGTTTTGAAATGCAGCTTTATTTAATGGTAATTGTTTACAACTAATGTAAAACCAAAGCCATTTTTGATTGCATGAAAAGTACAAGACAATCTTTTAAAATCCACATCTTTTTCATCTTTAAAGGACATTGCATTCACACCCAACTTCTGGGTCTCCGTCACAGTCATACATTTTTTGTTCTCGCGCCTTTTTGTCTCTGAGCTGTCTGATTAACATATCGAATGGCTCTGATACTGTGGAGCGATCCTTTGCTGATGTTTCAAAATATTGAACTCCCAATTTTTGGCACAATTCTTGTCCGGATGTTTTTGAGACTGTTCTGTTTTGGAGATCACATTTATTTGCACAACCACCAGATTTAAGT
TRINITY_DN455_c0_g1_i8	296.281	-1.56026	2.11e-12	Uncharacterized protein	TTTGGGCTGAAATATTTGAAAAAGAATTGAAAGAGCAAGATAAAAAACAGCGCATTTTCTTTAATGAGCGATCTCTGGGTCCATATTCTTGGGAAAACACAAACAGAACTGCCGGGCCCTGGAGCATATTCACCAGAAAATGGAAGCCAACCAAGTTCTCCCTCTTTTTCAATGAAAAGTCGACATGAAATGAAGGAAGAAGTTAATCAAGCTCCTTACAGAAACATTTCATCACCAAATGATGGCCCATCATTTACAATGAAAAGCCGTCCTCCGGAACCCAAAGGAACTGAAACTCCAGGACCCAATTATGTTCCACCACCAATTGGCAACGATTCTCCCAAAGTTGCGATGACAGCACGCCATGAAGAACCAAAGGACAACCGTCTCTCCAACCCT…
TRINITY_DN44903_c0_g1_i1	107.279	-1.55974	8.01e-08	Clan SC, family S33, methylesterase-like serine peptidase	GTGCAACGAAACAGATAACCCTGGTTCACCACCTCCTAAAAATGGAATGGGACAAAGCAAAAAATCATTTCTAACCAAATCTGTAGGTGATGGGAGTTTTCGAAAACAAGGAAGAAGAAGTAAAGGCAACATATCAATTATTGAAGAGATTCCAAAGCCAAAAACACCGCTTTACTTTACCCAAGCTGAAGACGACCCTGAGATTCCTGATCAAGCACCTATTTTAGAGGACGATTCAACCAGTTTCTCTTGCTCGTCAAACCTTTCTTCTACTGATCAAGAAAAGTCAGAGACAACAGAGGAACCGCCTCTTGTTCCTGACGATTGATACAGAACCTTCACCAAATTGAATTTCATCTCTTATTTGACTTTCAAAAAATACAATTTTTATCTAAAATG…
TRINITY_DN502_c0_g1_i3	174.151	-1.55945	2.01e-09	Uncharacterized protein	CTCATGGGAAGAAAGAAGCATATCTCGGGTTTTACTGTTCAAACAGCAGATAGAACTTACAAGGTACAGCTTAACAATGATGAAAAAATAGAAAACTTTGAACAAACACGACAGGAACTCCGTCGAATTCGCGAAATGTATTCAACTGATCAAACAAATGCTCAGAGAGCAACTCAATTGAAACCAAATCATGTACCGACTGCATCAAATTCAGTTCCTTTTGTTCCCCTCCACTCAACCTCTCTTATTATCTCTGCACCTCTATCCGCTTCTTCAGTGCTCTCTATTCCTACTCATGAACAAAATCTTTCATCTTCGGCAGACACTGCAATTTCTGCTATATTTGATTCGGTTAGAATTGAAAACCTTGATTTTTTGAAGGACTTTGATTAATTA
TRINITY_DN42526_c0_g1_i5	36708.3	-1.55825	1.98e-44	Superoxide dismutase	TCCCCCCCCCCCTTTTTTTTTTTTTTTTTTTTTTTTTTTTTTTTTCTACAATGTTCAGCCTTCCAACTGTACCATATCTCCAAACCGGACTTCCAGGATTCTTGACTCCACACGCTGTCCAGATCCATGTCACTAAGCATCACCAAGCTTATGTTGATACTGCAAACAAACTTGTTCCCGCTTCCGAGTTTGCTGGCAAGCCAATTGAAGAAATCCTCCAGAAAGCCTCTGGTCCAATCTTCAACAATGTTGCTCAACATTTCAACCACTCCTTCTTCTGGACTTGCTTAACTGATAAAAAGCAAGAAGTTCCACCAGGCGTTGCTGCTTTCCTTTCAAAGCACTTCAAGTCTGTTGAAGAATTCAAGAAGGAATTTGTTGCTAAGGCATCTACTGTCT…
TRINITY_DN1723_c0_g1_i3	327.012	-1.5574	7.37e-10	CMGC family protein kinase	AATTCCATGAGGAAGAAATGTTTTCATCTCATCAAGAACATCAAATCACGTAAGCAGCTGTAAAACCATCCGTGCCTCGACTTGGCGGCAGCAAAAAGATATCATAAATCATCTTGGAATTTTCTTCAAGATTAACAGCGTAAGACGGGCTACGTTGCTTCGCCTCCCAACAAAGCAACAAGAGACGGCTCCATGATCCTCCCAAATCACTTTGCCGCCAAAGGAAATGAAGTGAAAACTTGGCGGGAAAATTGAGAGGGGACCCGACCAGCGGTTAATGATCGTCTTAACGGACTAGATTTCGGAAAGTTGGAAAATATAGGGAAAAATATTTCTCCCGATTTCCAGGCGGTCGATCGGAATTTTCAGAACCAACGTGCACGTTATGAATTTTCTTGG…
TRINITY_DN492_c0_g4_i2	684.754	-1.55732	3.17e-18	Unknown function	CTTCTCAGCAACGAACTTGATGATGCTGAATTCATGGAACTTAATGGCAAATTCTGGCAGAAACTCAAGAGAGGTTTCGGCAAAATTGGTGGATTCTTCAAGAAGGCTGGCCAAAAGATATTCCAATTTGCCCCAGCAGTTCTCGATATGGTTCTTGATGAAGCAGAAAATGTTGATGATATTGATGCTGATGTTGAAGCAATGTTGAAGAAAGCATTGGAACAAAATGATGATGATGATATGGATCTTTTGGCAAATCTTGATGACGATGAAATTGATTTATTAGCAAATCTTGATGAAGAAGATATCGAAGCTTTATTAAATATGTCAGAAGAAGATTTTGAGAGAAATGGATTTGGCTCAATTTTCAAAAGCTTCGGCAAATTATTCAAAAAGATT…
TRINITY_DN409_c0_g1_i1	2325.47	-1.55497	1.32e-25	Unknown function	CAGCAAATCCAACAGAATCCACAGCAAATCCAACAGAATCCACAGCAAATCCAACAGAATCCACAGCAAATCCAACAGAATCCACAACAAATAAATCAAAATCAACAACCAATCCCAACCGCTTCAATTCCACAATCCAACCAACAGGTTCAACAAATGCAACAACAGCAATTCCAACCACAGCAAATGCAACAGATTCCTCAGAATCAAATTCAAATTCCTCAAAATCAGCAACAACAAATTCCACAACAACAAGCACAACCAATCCCACAACAAATTCAATCAGTTCAGCAACCTCAACAAATGAACCAGACCCAAATGCCCCAACAAATCCCACAACAAAATCAGCAAATTCAACAACAAAATCAACAAATTCCACAACAAAATCAGCAAATTCAA…
TRINITY_DN31093_c0_g1_i1	3035.95	-1.55457	6.3e-29	Uncharacterized protein	GGGAAAAGCACAATCGCATCGTGCCTCTTTGAAAATGGCGGCCGTTATTCGTAAGAAGTCCAAGGCAAAGCGCCAGAAGTTACACAAAGAAGCTAAAAATAAGCAATATCCAAAGAGGACAAAGAAATTATTGGTTGCTCCAAAAGATCTTCCAAATCGTGAAGAAATCCAGAAACAAGTTCATGAAACCAGCGTCTTAATCAAGGAAGTTTTGAAACCAATGATGTCCGCCAAGCCAATTAAAGAAACTGGTAATTATGATGCTCAACTTGAAAGACTCAAAACAGAGATTCTTGAACAACAAAAAGCCAATATCGAAGCAGCTCAGAATTCATACGAAGAACTTCTTGACTCCTTAGCAAAGGCTGATGCTGTTATTGAAGTTTTGGATGCTCGTGA…
TRINITY_DN43048_c0_g1_i1	293.475	-1.55312	9.24e-15	Uncharacterized protein	GGAAAACATGTTTTTTTTGACCTGTTCGGGATTCTCCAAATGAACCTGTGTGGGTAATCCATTTTCACTCAAGCAGTGAAATTTCAAAGCTTATAATCGGATCCCGGTGAAAAATCATTTTTTGGAATTATGACTGTTTATTTCAGAGTCCAAAAGCTTGATGCTCCATCAGATGTTAAAACCAGATGGAAGACCATTAAAATGTGGGTTAAAATTGTTCCTGGTCTGGGAATTGCAAAATGTTCAATTTTAAATCGTGATTTAGGAACAAAAGATGTATGGACGATGGAAGCACCTACACCAAATGAACAATATGTTGAAGTTATTTTGAAGGAAAGACATACAATTTCCGGTGACATTGAACTTGCAAAAGCTATATTACCTTTGAAATGGTTTGCT…
TRINITY_DN3651_c0_g1_i1	3733.72	-1.55246	8.37e-36	Uncharacterized protein	TTTTTTATATGGATTTCATCATCATCATCCAAGCAGTGATTCGTTTTCCTGCTTTAGAAAATCGTAGCTCAAAGGAGGTGCAAAAGAAACTCTATCAATTGAGGCCGAGGTACTTTGTTCCGGCTTCCAATGGCTTTGATTTTTCTGCTGATACATGTGAAGCAAAGTTAATTGGTTCTAATCCTAAAGAAGAAATTGATGATACAATTAATCAAATCAATTTCTTTAGGTATCTTGTTGGATTAGATTCTCATGATGTTGTTCAGGATTCAAGTGAATCAATTCTCAAAGAAGTTGTGGCTTGTGTTGGAACTCATTCATTGAAATACAACAAAACCCAGAAAGCAACTCTATCGCATTATCCATTAAATGATAAATATCCATGCGCCACCGATGCTG…
TRINITY_DN45834_c0_g1_i1	388.27	-1.55102	1.24e-14	Hydrolase, NUDIX family protein	CGCCAATCCTATTTCGTCGCAAAAAACGGTTTGGTGATTATTTGATTTTTTGGGAAGGCTCTTTATCAAATCCTGAAGATGTTTTTACATTGATTAATTCCAACATTTCCCAATGGATGACCGAAGATTCTCCTTCTCTATGGCTTCGTTTGAAAGGTGATGATTTGAAATTTTTGCCACAATTTCTCTCTTTTGGATTCAAGATGCACCGAATTAAAAGTGATGAAACTTTGGTGTTAAATAAATGGCTTCGTCCTAATTCATGCTCTCTTCCTCCTGCTCCTTTTGCTTATTTCGGTGTTGCCATTTTCTGCTTAAATTCAGAAGGAAAATTATTGAGCGTCCGAGAAAATTATAAAACAGGTCCAGGAGAATGGAAATTCCCAACAGGACTTTTTG…
TRINITY_DN353_c0_g1_i3	244.693	-1.55095	1.01e-05	Ribosomal protein L32, putative	CCAGATGCCAGCAACAGCCGCTGAACACAAGCAAATCATCAAAAAGCGTACTAACAAGTTTGTCCGTATCCAATCCGACCGTTTCAAGCGTGTCAAGCCATCATGGCGTGCTACTCGTGGTATTGATTCCAGATTCCGCCGTCTTTACCGTGGTTGCCCACTTCACCCATCCGTTGGTTATGGTTCCGATAATGAAACCAAGTTCATGCTCGCTGACGGATTTATCCCAGTCGTTGTAAAGAATGTTGCTGATCTTGAACAACTCCGTACACAAAACACCACCCACAGCGCTATCATTGCCGCCCAAACCGGTGGAAAACTTCGCCGCGCAATTGAACAAAAAGCTGCTGAAATGGATATTAAGATTGAGAATGCTGGTGCACGTGTCAAGAAAGTTGA…
TRINITY_DN33108_c0_g1_i1	141.559	-1.55085	5.36e-08	Myb-like DNA-binding domain containing protein	GGCGTGGCTAGAATGAGTAACCCAAGAAATAAATTTACTCCAGAAGAAGATACCCAACTTCGTAGCCTTTACATCAAATATCAAAATGTCCCCAAACCTTGGCACACCATTTCGGAATTAATGCCTGGAAAAACAATAAGGCAATGTCGTGAGAGATACATGAACTATCTTCGAGATGAAATAGTTGCCAGGCCTTGGTCTATCTATGAAGATGCAATGCTTCTCTCTCTTCATGATCATTTTGGAAATCAATGGTCAACAATCGCCAAATTTCTCCCAGACCGTGGGCAACCAAGCATCAAGAATAGATATTCTTCTTTGATGACTCATAAGTTTACTGAGTATAGAAGCCAAGTTCAAAAATTCCCAATGAATCCCACCTTTCTTGCTGAGGTCGGA…
TRINITY_DN34959_c0_g1_i1	183.629	-1.54953	2.09e-13	Uncharacterized protein	CATTTGGTCATTTTTGAAAGCAAAAGATTTAATAAAAACAGTGCAAATACAAAGCCCAAGAAGAAAACGATCAATTTTATGGCATGCCGGAAAAATTGGAATGAGCACGAATTCCAACATTATTGAAAATGGTGAGCATGCAAATGCCATTACAGCAGCAACTAAATTTAATTGTGCTGAGCCAGCTCTTCTTGAAGCACTTCGAAAAGATGAAGTTGATAAATTATCAACTTTATTTGAGGATCCAAACCATAAAGTTAAGTTTTCAGGATTTTCAAATCCATGGATTGTTAATGGCGAACCATCAGTTCTTCAATTAGCTTGTTTGTTCGGTTCTGTTGAGTGTTTTAATTATATTATAATGAATGATCCCAAAATAGAAATGAAAGATGAAGGGGG…
TRINITY_DN409_c0_g1_i7	1486.79	-1.54947	6.13e-22	Uncharacterized protein	GAAAAACGATCGAGAGCCGGATCCAACGGTGACTTCCCAGAAAAATGTCCTTCTCCTTTTGAAATTTTGAGACTCACCGGCTCCCGCCTGCCGAAAATGATCTCCACAAATATTTTCGACAAAATTTGTTATGGCTGTGTCCTTGAGTCAATTAGTCGAACTTGCAATTAAATCTGGGACAGACCAAATCGAGTGGAACCGTGCCTTTTCCGCAATTGAAATTTTAAACAAAGAATCAAAACAAAGAAAGCTATTTTATGATACAATTTCAAAAATCATTTCTACAGGTGATCGGCAAGATCAACTAAACACTTTGTCTTTTATTGATGCTGTTTTTAAAAATGGAAATGCTTCTCTCTTAAAAGATCTCCAAACAAATAAATTTATTTTATCTCTTTC…
TRINITY_DN731_c1_g1_i1	345.446	-1.54787	1.21e-19	Uncharacterized protein	AAAAAATTTCTCAATTCCAATGAATTTCACAGTTCCAATTAATTCATTAACATTATCAAATGGAAAGAAACAAAATATTTCGATTGGTATTAACTTCACAATTCCAGTAAATTATTCCAAAAAGATGAATGCAACAACAACTAATATTTCCGTAATTTCTAATTATTCAATCAATGTTAATTATACTGCTCCACTTACCTCCAAACAGCAAAATATTTCAATCCCAATAAACTACACAACATTTGCTAATTACAGCAGACCAACCATCAATGGAACTCGGACTGTTAATTTTTCAATTCCAATTGTACTCTCAATTCCAATATTCCTTAATGGCACCAAACCTTCTCCTACCCCTGCTCCTACCCCAGTTCCAGCACCAACTCAAGAACCAACACAAGT…
TRINITY_DN4732_c0_g1_i1	1488.67	-1.54765	4.17e-37	Ras-like protein 2	TGAGTGAGTCTTACAAGCCTCATGTAGACCCAACAATCAAAGAGATGTATCGAATTGCCATCTTTGGATCCAGTGGCGTTGGAAAAACTGCAATATTAATTCAATTTATGAAAAAAAGATTTATAGAATCTCACGAACCAACAATTGAAGAATCTTATAAACGACTCCATGTTTGTGATGGAAAAAAGCTTAAATTGGATTTGGTTGATACTGCAGGTCAAGATGATTTCTCGTCTTTACGTGATAGTTATATGAAATCAAATGAAGCATTTTTATTGATTTATTCTGTGAACAATCCTAGTTCGTTTGATCACATCGAAACCTTTTATGAAGATATTTTAAAAAACCAAAGAAAAGGCCAAAAAGAAGTTCCAGTTGTGGTTTGTGCAAATAAATGTG…
TRINITY_DN31245_c0_g1_i1	1468.01	-1.54653	3.23e-45	Uncharacterized protein	CCGATCTATTTGATGTCCTCGGCTTGTAGTGACACAGAATGCTTCACTCCTTCTTCACCCGTTGCAATTTCCATTGCATCCATCAAGCCAATTCTTGTTCCAGCCAAATCCCAACCAGATTCATTTCGAATTCAAATTCAGCAGTTTGTGGCTGGTGCAGAAATTAAAAACGAACGAAGGTATACCATTACCGGTCTTTGTTCTCAATATGGATTCCAAAGAAGACGATTTTATGATGTAATCAACGTTTTAGAAGCCATTGGATGTTGTAAAAAAACCGGTATTGACACATTGGTATGGGAAGGCAAGGCTAATATTTCGCCTACACTTCGCAAACTTCAAGAACATTTTGGTATCTCAGAAGAAACTAAATCGTTGGAATCTCTTTTCCCAGATGAA…
TRINITY_DN11689_c0_g1_i1	127.099	-1.54487	6.02e-11	Endonuclease III homolog	CAAATCTTGAAAATCAAAAAGATCCACTTCCAATCCAACAACTCAAAGCTATCATTGAATTTAGAAAGCATAATCAAGCTCCCATTGATGAATCAAGCCAGTGTGAACAAGAAAAGCCAAATATTTTTCGTTTTCAAACGTTAATTTCCCTGATGCTTTCAGCACAAACCAGAGATCAACAAACAACGAAAGCCCTTTTATCATTACAAACTTTAGATGGTGGTTTAATTCCTTCAGTGCTTGTGGATCAAACTGAAACTCGAATCAAAGAATTAATTAAAGGTGTTTCTTTTACAAACACAAAAGCAAAAAGACTTTTAGAAGTTGCTAAAATATGCCGAGACAAATATAACAGTGACATTCCTCCAACGTATGAAGAACTAATTCAGCTTCCTGGGG…
TRINITY_DN10510_c0_g1_i1	128.044	-1.54451	1.28e-10	RHOMBOID-like protein	CCATTTTGCACCGGTTCTCATGTCGAGAATCGATTATACTCGGCAAATGTTTTTAGGTGACAAGCCATCCCAATACAAAGCAGATCAAACATATCCCCGTATGCCAGTTTTTGATATGCTTCGAACTGTTGGAAATTTGCCTCCACATCTTCAGGAATTTAATTCACGTCACAACTTAACCACCACTGATGAAGGTACAAAAAAATCTCCTTCTTGGTGGAAAAAAGAAGGAGTTGCAAATCAAGTTAATGTTATGCCTTTTAATCCAAATGAAGAAAATCCACCTAATTTATTACCACAATTTCCAAATGCTAATCTTAGAGCTACAATTGAAGAATCTCCTCGTGAACCTTTTTCCGATACACCTTTACCAGCTCCTTTTGTCATTCAGACAGTACC…
TRINITY_DN419_c0_g1_i6	715.238	-1.54258	3.67e-25	40S ribosomal protein S21	AAAACGACAAGGGTGAAACTGTTGATGTTTTGATTCCACGTAAATGTATGGCAACCAACCGCTTGATTGCCCCTCACGATCACGCTTCTGTACAGTTCCGTATCGCTAAGGTAAATGAGGACGGCGTCCCTACCGGCGAATTCGAAACAGTTGCTTTCAGTGGTTATGTTCGCACCCTTGGAGAAGCTGATAATGCCCTCAACCGTATTGCCACAGAGAAAGGATTACTTACTGGCGTTTATCGTAATGAAAAACACGAATAAATCATTATCTTTCTGTTAAAAAAAAAAAAAAAAAAAAAAAAAAAAAAAAAAAAAAAAAAAAAA
TRINITY_DN38687_c0_g1_i1	186.583	-1.54241	1.34e-13	Uncharacterized protein	TGTGAATGTTCTTTCGGCCTCATTGTCCAAATTATTGCAATTGTTGCAGCAATTTTTGGTATAGTTGCAGGCATTGTTAGCTTCTTTTCATTTGCAGGTTTCGTTCCTGTTATGATGGGCGTTTTTGTCATTCTCTTTTCTCTTCTTCTTCTTTCTGTCGAGTTCTATATCTTTAGCTGGATGCGCTACCTTGGTTTCTTAGTCAAATGGTGGGGTAAGGCTGCGATGTATCTCTTCATGGGTGCTCTTTTGTTCAACACAAAAGGATTTGGTCTTGCTTGTGCAATTGTTTTTTGGGTTCTCTTTGTTGCTTACATCATTGTTTCTATTATCTTGCATCAAGCATCCCCACCAATCTTCCAGAAGAATGGTGTTCCTGATATTTCTTCAAACGCCAAT…
TRINITY_DN492_c0_g5_i1	197.064	-1.54168	7.26e-08	Uncharacterized protein	ATCATCATCATTTTGTTCCAATGCTTTCTTCAACATTGCTTCAACATCAGCATCAATATCATCAACATTTTCTGCTTCATCAAGAACCATATCGAGAACTGCTGGGGCAAATTGGAATATCTTTTGGCCAGCCTTCTTGAAGAATCCACCAATTTTGCCGAAACCTCTCTTGAGTTTCTGCCAGAATTTGCCATTAAGTTCACTGAAATCAACTGGATCATAATCCACAGAATTAGAGTATTCTGGCATTGTTTTTAAAATTCGCGTAACAGCATCCTCAATATCTGCTTCATTAACTTCTTCATCAAGAACTAAATCAAGAACCTGTGGAGCAAATTGAAGAGCTTTTTGTCCAATCTTCTTGAAAAATCCACCAAACTTCGAGAAAGCTCTTTTGAA…
TRINITY_DN29223_c0_g1_i1	485.565	-1.53795	1.8e-29	Kinase	CCATAAAATGTCCAACAGTACCAAAATACCAATTAATCAAGCACCAATTCAAATTGGCGGCATCCTAAAAACGGCAGGTGGAGGCCATGGAAATTTAAGAAACGCCCAGGCATCATATAAAAATTCTCAAATTCCAGCAATTGCCAAACCTTATCTCCAGAGAGAAGCACAATTTTATACACTCATGAAAAACACCCCTTTGGTCCAAGTAATTCCTCGTTACTTTGGCTCTATTTGTGATGAAACAGGAGTCCAACCCCAATGGCTCCTTATCCAAGATTTAACTGCCGGCATGACAAGTCCATGCATCGCAGACATCAAGCTCGGAACTCGTTCTTTTGAAGTTAATGCTCCTTTACAGAAACAACAAAAACAAATTAGTAATACAATGGGGACAAC…
TRINITY_DN6687_c1_g1_i1	1595.73	-1.5354	4.45e-47	Ferredoxin	ATCAAAAATGTTGTTCAATCAGGAATGATTTAGTTGATTAAAAATAACTCAAAAACAAGATAATCACGAAAAATACATTTCTTTTCCAAAAGAATTACTCCAATAGAAACACAACTCACCTCTTTTCCAGAACGGAGTTCACCAGAGTAACTGTTAAAAACAATTCTCACTTTCAAATTTCTTTGAATTAATTATCGACAATTGAAAAAGTTGCTTTTTGATGTGAACGCTGATTTTTGACCTCACATCAAAATTCTGGGAATTATCATTCATCGTCTTTGTTTTCCTTTTAATTTTGTGAATAATCAAAAATGGTGAGTTCAAAACAGTCAATCACCTCACTTATAATGGCTCTTTGCGCCCAAACTACTTCTGCTCCGGCGTTTGTCCGTTTTGGAT…
TRINITY_DN35225_c0_g1_i1	261.007	-1.53416	4.16e-17	Uncharacterized protein	AAAATTTTTAACTTCATGGAATATGGGAATCAGCCTTATTTCAAAAGAGCATCCTACTTTGCTTGGGTGGCATTCATTTTACCATGGATTGGATATGGATATGGCTACATAACTTCTCCCTTTTCTTTTGATGATCTTTTACAAATTTTTCCATCTCCAGATATGCTTGTCTCAGAACCTCCTGCCTCGCTTGTATTTTGCTTCCTTTCATTTATCTCATGTTTAATATTTGGATATACTACATATAATTATTATAAATATTCAGGAATTCGTGGTTCACAATTAAACAAAGGACTATTTTTCCGTGCCATTCGGTACATTTATTTCATCACCGCTGTTTTTACAGTATTTACTCAATTTGGCACAGCTTTATTTCCAGATGAAGATTTTTCCGAAATT…
TRINITY_DN577_c0_g1_i5	6748.73	-1.53312	1.66e-18	Malic enzyme	ATCATATTGATTAAAATGGCAAATTATGCAGCATTATCCCTTGAAGCTCACAAAGAATGGAAAGGAAAATTTGAAATATCATGCAGATCACCAATTACCAATCCACATGAACTTTCTTTAGCATACACACCAGGAGTGGCCCAACCTTGCCTTGAAATTCAAAAGGATACATCAAAATCATATGAGTTAACAAGAAGGTGGAATACTGTTGCTGTTATAACAGATGGAACAGCTGTTTTAGGATTAGGTGATATTGGACCAGAAGCAGGAATGCCAGTTATGGAAGGAAAATGTGCCCTTTTTAAGACATTTGGAGATGTGGATGCAATTCCATTATGCATTAGATCAAAAGATGTTGACACAATTGTTCAAACTGTTGAATTACTTTGTGGTTCATTT…
TRINITY_DN5303_c0_g1_i1	248.447	-1.52998	4.47e-08	Uncharacterized protein	TGAAAGGTAATAAAAAAAACCAAATGTTTCCTGTTCTGTTTTCCCAATGCATAGAGCGATGCACAATTAACTATAACATAGAAACATATCCGCAGTCATGGGAACTTAATTTTACAGAACGAACATCAGTATGTTTAACTTCAGTCAATGAAAGAACAGTAATTATCCTTGGACAAATACCAAAGGAAACATACTTAGTTGCTTCCTATGGAGAAGGTGATGGGTTGGTCGAAAAGAATATTATTGCTCCAAAAAAATCTGATTTTTCATTTTTTTTTGCTCCAAAAAGCTCTACTCTTCAAATTTATCTTCCTGTTTATGGTATTTTTACTGCCTCTGCTGTTTCGCTCGGAAAAAAAGCTTGTCTTGATGGTATTTATGTTACAAATGATCCTCAAC…
TRINITY_DN47724_c0_g1_i1	437.3	-1.52992	1e-21	C2 domain containing protein	CCGAAAGTTGGGTTTTTCCAATTATGCTTTTAAACATAAGGGTTATCGAAGCTGATGGCCTGCCAAAAGCGGGTATATTTGATAAAAACAATCCATATTGTGTCCTTCAATTTAATCTTTCAAATCAAATGTTTAAAACGAATGTTTGCAACAAAACATCGAGTCCTGTTTGGAACCAAGAGTTTTCAGCTCAAATCTTAAATCCAATGGCTGAGCAATTGAACGTTACTATTCGAAATCAAAACGGAAATTTCGAACAATTAATTTCTAATGTGATAATTCCAATAGCAACCATCCAAATTAACCAGAGATTTGAAAAATGGTATGATTTGCAGCCGGAACAAGGCACAAAGTCTGGGGGTAAAATTCATCTTGGCTTTCAAGCAAATCAAAATTGTT…
TRINITY_DN5424_c0_g1_i1	894.936	-1.52915	5.34e-30	Bifunctional methionine sulfoxide reductase	TTGCAATTTTCTTTACAATGGAAACAAATGCGATTGCCTACTATGCCTGTGGCTGCTTTTGGGGAGCTGAATTTTACTTTTCAAAATTCCCTGGTGTCATCCAAACTACTGTTGGATTTATGGGTGGTACAACTGAAAATCCTTCTTATAAGCAGGTTTGTACAGGAAAAACTGGTCACCTTGAAACAGTAGCTGTCAAATACGATCCCTCAAAAGTTAATTTCGAAGCTCTTACAAAATATTTCTTTGAAATTCATGATTTTACACAAAAAAATGGTCAAGGTCCTGATATTGGCGAGCAATATCTTTCTGGTATTTTTGTTAGTAATGAAGAAGAAAAAAACACTGTAAATTCCATCATTGACCAACTAAAAACCAAAGGATATCAAGTTGCAACTC…
TRINITY_DN3844_c0_g2_i1	106.027	-1.52484	1.6e-08	Uncharacterized protein	AGGAATTCTCCCTCTAAGTTTTTAGTTAAAAGTCGATGAATTTCCAAATTTTTTTTGCTACGCTTTTGTTGCGGTCTCTTCGTTTTTCAAATTCTTCAATCCAATCTTCAAAAATTTTTCATTTCATGAAAGTATTTGATGTAAAACCAGTTCCTTCTGGTAAACAACTCTTTATCCAAGGCAGCGGCGTCATTACTGAAAGCCTTAAGCAAACCGTTGCTTACACTATTTTTACTTCTTTAATTCTTGATGAAAATATAACAGAAATTCAAAAAAATTCTTTTTCTCGTTTTACTTCTCTCAAAACAGCCACCTTATCTAAAAATCTGCGTGTCATTGGACCCTATGCATTCGCTCAATGTGGCGAACTTGAAACTATCAAATTAACATCAAAAATAG…
TRINITY_DN43396_c0_g1_i1	1068.65	-1.52353	4.28e-29	Uncharacterized protein	ATGTTGAGTGCTTTGTCTCGCGCTTTTAGCAATCAGTCCGTGATGACCCAAATCAGGGACGCTGCGCACGCCGTTGCAAAAGAATATGTTCTTGAAGGAACTCAACAATTCTTCACCAGATGGGGTGATCATGTTTATGAAGAAGGAATGCAGATTAAGGACCAAAACAAACTTGACAAGTACGTTCAAGAAAAGAATGAAGAGATTCAAGCTATCCGTCGTCAAGCTCAAATTCAAAAAATATACAAAGATGTTGAAATTCCTCTCAAATAGATAAAATTTTACTTTTTAAAAAAAAAAAAAAAAAAAAAAAAAAAAAAAAAAAAAAAAAAAA
TRINITY_DN788_c0_g1_i4	161.524	-1.5227	8.53e-11	Uncharacterized protein	CGGTATATGAAAATTCATTATATTGCCATATTGGGAGTGATTGTTCCAACCTTCCCTCGCTTAATAGTAACGAACCTTTTTCAATGTTGCAGTGCTTCTCAAAACATTCAAATAACACCTTGGAACCTTTTTTTCTTGGGAAAATATTTTTCCATTGCTCCCAAAACCAAATCAAAATGGCATTACTGTACAACAATTTATAGCTGGCGGTTTTTAAATTATCACCCTTTCCAAAAAAATTATTTCTCCGCTCTTTTATCTTTGTTTTTACTGTTTTTACCTCGTTTTTCTCTTTTACCTCCTTTACCTCATTTATTACCCAATTACAGATTACATGTGACTTTATTGGAATTTGATACTTCCATAAAATCATCCAAAGTCATATCAAAAGATGATTTA…
TRINITY_DN8360_c0_g1_i1	117.01	-1.52247	5.07e-08	ABC transporter family protein	GGCGAGTTGATCAACTATTTCTCTTTCCCAATCTGGCTCATGTTGGATGATAGTATTCTTGGTGAATCCCAAGAAAGAACCCCTACAAAAAGAAGTCAACTTAGAATGGCATGGGTCCTTTTTAAGATGTTTATAAAACTTCGTTTTGAAAATTTCGTTTATTTCTTTTGTTTATTCATTGCTATTTTAGCTCTCTTTTTCTACAGTGTAATCTCACGAGAAGAGTCTCGTTATAATGCATACTCAAACGACGATGATTTATATTATGCCCACAATCTTATTAGACATGGCTATTGTTTAGATGAAGATAACATCAGTCATCCAGCATTTACTGGATATTTTAATTCGGGTCTTGATGCGATAATGCCTGATAATCATCTCACAAGAAGCTTTATTGAA…
TRINITY_DN150_c2_g2_i1	593.054	-1.52156	1.24e-23	Uncharacterized protein	TAACACAAAGAGATCCGATAACCAGGAGATGGGCCTCTTTTTTTTGGATAAATTATTGAAAATCGACAGTTTCTTAGAAAACACTTTTGATAGTACCGATAAAACTCTTAAAATTGAGTGGGACTTGAAAAAGCATAAAAGGTATGCCAGGAAAAAAGCTTGCACCTCCACCAGCTAAAAAACCCATAAAGGGAAAGAAGAAGGTTGAAGAGAGTTCAGATGATGACGAGGATGAAGAAGAAGAGGAAGAAGTTGAAGAAAAACCGAAAAAGAAAGCAGCAAAAAAGAAGGTAGTCGAAAAGCCCAAGAAGAAGGCTTCCAAGAAGAAGGTTGAGAGTTCAGATGATGATGACGAAGATGAAGAAGAGGAAGAAGAAAAACCAAAGAAGAAAGCAGCAA…
TRINITY_DN10910_c0_g1_i1	275.555	-1.51913	8.27e-16	Uncharacterized protein	TGAATAATGGCTCAAATTCCGATTGCAATCACTATTTTTGCAATCATTACTTTCCTTTTAATAAGGGGTAAAGTCTGTCCTATGAACCTTTTTATCCAAAATTTAATTTTCCCATTCCTTCCCGCAAATTTCCTTAAAGATAACAGTATCCCAGAAAAAAAGCTCAAAAACATTAAAAAAGAAAATCTCAAATCCATATCATATGTTAAACGCCAAATTATTTCTACTGACCTAGATAAAATTGCCGGAATTAGCAATTTTAGACTTGCTGGTGTTATTACAATGGCTGCTGTGTTAACTGGAATTTCCTGCATTGTTTTGGGCCTTGTAGGAATTTCTACTTCTAATCAACAAATGTACTTTTTAGGTGCTTTCCTTCTTTCTCTCATTATTTTACTG…
TRINITY_DN409_c0_g1_i2	8924.82	-1.5183	3.16e-36	Uncharacterized protein	GAAAAACGATCGAGAGCCGGATCCAACGGTGACTTCCCAGAAAAATGTCCTTCTCCTTTTGAAATTTTGAGACTCACCGGCTCCCGCCTGCCGAAAATGATCTCCACAAATATTTTCGACAAAATTTGTTATGGCTGTGTCCTTGAGTCAATTAGTCGAACTTGCAATTAAATCTGGGACAGACCAAATCGAGTGGAACCGTGCCTTTTCCGCAATTGAAATTTTAAACAAAGAATCAAAACAAAGAAAGCTATTTTATGATACAATTTCAAAAATCATTTCTACAGGTGATCGGCAAGATCAACTAAACACTTTGTCTTTTATTGATGCTGTTTTTAAAAATGGAAATGCTTCTCTCTTAAAAGATCTCCAAACAAATAAATTTATTTTATCTCTTTC…
TRINITY_DN16750_c0_g1_i1	257.971	-1.51516	1.37e-14	Kelch motif family protein	TCCGAATTTGGGCAAGATGGGCCCAAATGCTTCCCAGCATAAAATTGATAGTGCAAACTTTTATCTTCCAGTAGAGGGAACCAGGAGTGCAGAAGATCTCATTCAAAATGATTCTGACCCACTTTCTCCAAAAGATTCGATTAAAAGTCCCAATATTCTTGTCACAGACATACCTTCCGTTTGGAGCCGACTTCAACCCGATCCTGCTCCACCTTCTCGAACCGGTCAGTTTTTTGTTAATTGTCCAGAATTCAATATTGTCATTATGGGGTTTGGAGTTCGTCCGGATGGGAGTTATCTCAATGATATCTGGATTTTAGACCTTACATCATATCATTGGATCCAATTAAATCTTAACGGCGAATTAATTTCTCCTCGTCAAGGCTGCCGCGGCACTTT…
TRINITY_DN1080_c0_g2_i2	279.311	-1.51417	1.73e-17	Uncharacterized protein	AGTGATACCGTTGATTTTGCGGCAAAATCAATGGCGGACGCTTCAGTTTACAAGTCTTTGCTTCCAAATGTTCATCCACTTTTTAGGGTTGATGCAAACAAAATCATTTGGATGGGTATTGTCCAAAAGCAAAGTCGAAAAAAAGTTATGCAATCAAGAATTTTTATTATTGCTACAGCAGGATTATTTCTTCTCGAAAAGCGAACATTCCCAATGAAGCTTGTTATTTCTCGAATCATCTCTTTTCGTGATTTGATTTTAATTCGAAATGATGGACAAAAAATGTCTTTTTGTGCTCCAGGAGTAACAATGGTTCTTCAACATACTGAACACATTAAAATTACTTCTTTGGTTATTTCAGCTCGATCGGAACTTTTTGGTGATAAACCCCGTGAACCG…
TRINITY_DN43856_c0_g1_i1	12824.9	-1.51351	2.76e-65	L-lactate dehydrogenase	AATGACTACTGAAGCTAAACACATCTTAATTACAGGTGCTGCCGGTCAAATTGGTTATATCTTGACATTTAAAGTTGCATGTGGTGAATTTCTTGGTCCTAAACAGCACATTGTCCTTCATTTACTCGATATTACTCCAGTCATGAAAAAACTGAAGGGAATGTACTGTGAACTCATCGATTGTGCCTATCCACTTGTAGATGAAATCATTTACACCGATGATCTCAAAACAGCTTGCAAGGATGTCGATTATGCCTTTTTACTTGCATCTGTTCCATTAAAGGAAGGAGGTGTTCGTGCTGATATGCTTCATGCTAATGCTTCTATCTTCAAGAATCAAGGTGCTGCTCTTTCTGAATACGCTAAACCAACCCTTAAATGCCTTGTTGTCGGAAATCC…
TRINITY_DN34598_c0_g1_i1	809.908	-1.51351	1.76e-11	Uncharacterized protein	CTCTAAAACATCATTTCCGCAATGTTTGCTTTGATAATACTCGAAATTTATTCTGTGGCGTCCACTGAGGTCAGCCCAGCTCAGAAAATTATCGATAAATATGGTCTGAAACCTCATATTGAAGGTGGCCTTTGGTCAAATCGAGTAATTTATACAGCAAATTGGACTGTTGATCTTCCTGATAGAGAAGGAAGCCGAGCCCTAGCATCCCTTATTTGGTATTTCTTGCGCGAAAACCAAACCGACCATTTCCACGTTTTAACTTCAGATGAAGTCTGGCTTTATCATTCTGGTGGTTCTTGTATCATTTATATTATTGACCCCGCAACAAAGCAGCTAAGTACCCACATTTTAGGTGTTGAAGAGGATGGTGCGGAACCAACATACACAGTTCCTGCT…
TRINITY_DN378_c0_g1_i3	14455.8	-1.5126	1.44e-63	AP65-3 adhesin	GATCTGTCACTTCAAGCATCTGCTGCTCAAGCTCCAAGCTTCGCTCGCGCATTCGCTCAATGCAAAGCTACTCTTCCAGTTCGTAAAGTTGGTATGGATCTCCTTAAAGATTCCGATATTTCTAAGGGATCTGCTTTCACTCGTGAAGAACGTGACCGCTTCCACCTCCGTGGTCTCCTCCCACACAAGGTTGCTACTAAGGATGAACAAGCTGCCCGTATCCGCCGCCAATTCGAACTTATGCCAACCCCAATGCTCAAGTATGTCTTCCTTTCCAACGAACGCGAAAAGAATGAGCAATCTTTCTGGAGGTTCCTTTACACATACCCACCAGTCCTTACAATGCCAGTTCTTTACACCCCAACTGTTGGTGAAGCTTGCACCAAGTGGGCTACCCAC…
TRINITY_DN867_c1_g1_i1	102.079	-1.51155	2.85e-07	Uncharacterized protein	TGATTACTTGAACATGAAGTACATTTGTCTGCAGTTCCTTCACAAGTGTGACAGTTGGTTGAACAAGATTGACAAGTTTGACCTTGAAGATATTGACCAATGATGCATTGCTGTTTGCAAATCCCATTTTCATTTTCAAATCCATCAAGACATACTTCACATTGATCTGAATTCGAACATTGAGAACATCCAAATGGACAGACAAAATGTGTAATGATTGAAATTGATCCCTTTCCATTATTACCATTACTTGAATCACCTCTGCGTAATGCACCATTTATAAATATGAGATCAGAATGAGGAGTTCCTGAATATCCTGAAACATATGAACTTCCTCCATTTGCAACTGATTGATTTCCATTATTTGAAGCTCCACGACCTCTCCTGCCTCCAAGATAT…
TRINITY_DN40903_c0_g1_i1	3944.75	-1.51033	4.69e-34	Ferredoxin	CTGGTCACCGCTATGATGATATTTCACCTCACTTCTCTATCTGATGGCTCTTTGTGCATTCTCTGCTCCTGCTGCTTCATTCATCCGTTTCGGCAGCATTGTTGGTATCACCAAAGCAGGTGAAAAAAAGACCCTTGCTTTTGAAGACGACCAAAATCTCTTTGAAGTCCTTACCAATGGCGGAATCATCTCAAAGGCTGGAACTTGCATGGGCAACATGTCCTGCGGAAAATGCAAAGTTAAGGCTGTTTCTGGAACCCTTCCTGCAATTGAAGATGAAGAAAAAGATCTTCTTGGTGGTGCTGCTGCTGGAACTAGAATGGCTTGCGCAATTACATGCGATGAAAAATTGAATGGTGCTGTTTTCCAAGCAATTTAAAATTAAAATATTATTGGCTA…
TRINITY_DN250_c0_g1_i2	436.616	-1.50829	0.0773	Ribosomal protein S3Ae	CCCAAATTTTTGCTTTTGTACTGGCAAATGGATCAAAAAATATTTTTGATCGTTTTTTGCCAAAATTTTTTGGAATCGACCAGAGACGGTTGGGTACGGTTTTGGCCAGCCTTTCGGAATGGGCAAAAACAAGCAGGCCCACGCAAAGGGCACCAAGAAGGTAAAGACCGATACTTTCCTTAAGAAGGAATGGCGCCATGTCTATGTTCCCGGTTTCTTTGGAAAGCGTGATATTGGTTTCACAGTTTCTCACAAATGCGCACGTGGAAAGACCCCAGCTGATTATCTTAATGATCGTATCTTCGAACTTTCCCACGGAGATCTTGCCGAAGAACAATCACATGCATACCGCCTCTTCAAATGGAAGTCCATTGCCGTTGCTCAAGATGATGTTTTAAC…
TRINITY_DN37717_c0_g1_i1	7279.66	-1.50819	2.25e-54	Clan MH, family M20, peptidase T-like metallopeptidase	CCGATCTTGAACACATCCGCATTTGTTCAATACTGCGAAAAAGAATGGTCTGAAGGTGGTGGTGCTGTTGAAGGCCTTAAAAGCGTTATTCGTGTTCCTAATCTTACCCCTGAATATGACTTAGAATACCATTCAAATGGTTTAATTCAACAAGTAGTTCGTGTTGCTCGTTCTTGGATCGATGCTCAAGGTGTTGCTGGTCTTAAGACTACAGTTTTTGATGAACCCAATACGGAACCCCTTCTTTTTGTCGAAATTGAAGCAACAAACCCAGAAAACGCTAAATCTGTCATGACATACGGTCATCTTGATAAAATGCCTCCTCTTGAGCCTGAAAAATGGAGCGAAGGTTTGTCTGCCCGTAATCCTGTTATCCGTGGCCCTAAAATTTATGGAAGA…
TRINITY_DN5763_c0_g1_i3	110.15	-1.50708	0.621	Uncharacterized protein	CCCAAATTCCTCCAATTCTTGCGAGGAGCATCATAAAAAATGATCGGTGTGTGTGTGTTTTTCTCTCTCAATTATCGTTGTCCCTTTTTATCAAATTTTCTGGGCTTTTGTTTCCAACGGAACAAAAGATTCGATGGCCCAAACTCAACCTGCTCCAACAACAACAGTAACTGACCAACAGCAAACTAACACAACAGATGTTGACGTTTTAAAGTTATTAGCCCTTTCTTTTTATGATAATGTCAGTAATTTTCCAAAAGTTATTGAAAATTTACTTGGCTCAAATCCAAACTGTCCACAATCAATACAAAAAATTATGGAAAAAATTAAATTTGTTGAAGCTCATGATTCAATTCAAATTAATTCTATTTTTTCAACTCTTCAAATGCAGCATAACCT…
TRINITY_DN574_c0_g2_i2	855.469	-1.50697	1.39e-26	Unknown function	AGGAAGCAGAGAAAAAGAAGAAGGAAGAGGAAGCCAAGAAAGCAGCAGAACTTAAGGCTAAACAAGAAGAAGAGGCTAGGAAAGCAGCTGAACTTAAAGCCAAAGAAGAAGCAGAGAAAAAGAAGAAAGAGGAAGAAGAAAAGAAAGAAGAAGAAGATAAAAAAGAAGAAGAAATAAAGAAGGAAGAGGAAAAGAAAGAAGACAATAAAAAAGAAGAACCCAAACCAGAAGCTCCATTACCTCCTTCTCCAGTACAACCAGAAGTTAAGAAAGAAGAACCTAAACCAATGAGTGATTTTGCTGCAAAAAGAATGGCATTTTTACAACCACAGCAACAAGAGCCACCAAAACCAAAGATAGAACCAAAACCAGTCAGTGATTTTGCAGCCAAACGTGCTG…
TRINITY_DN29273_c0_g1_i1	1580.65	-1.5065	9.32e-32	HMG box family protein	CGATCTGGAAATCCTGCGGTCTATGGAGTTGGACCACCAAATCAGCAGAGTTGGTCAGCTCAGCAAATGCAAGATCCGGCTGATGGTATGGATGATATAAGCACTGATCGTCTTCGTCGTCCACCCAATGCATTCATATTATATTCTCAAGAAATGCGTTCTGAGATTAGACAGCAGAACCCTACTCTCTCTAACATTGAGGCCTCGCGTGTCCTCGGCCAGATGTGGAAGGAAGTCCCATCAGAAAAAAAGCAACCTTATAAATTTCGGGCTCAAGTTCTCCAAGATGAATTCAAGCGTACCCATCCGGATTACACTTACCGCAAGGCTCGCAAGAAGAAGGCCCTTAACGAGCTTCTCGCTAAACCCAATGCAAATATGGTTTTTCCAAATGGTTTC…
TRINITY_DN38744_c0_g1_i1	901.053	-1.50509	1.19e-28	SCF ubiquitin ligase subunit CulC, putative	CTTTGGGAATTCAAAATTTTATTAGTTTTTGAGGTTGTTGAATGGAGGAACCTGGAGGAACAGCGCCGTCCCCCGGGGAAGATTCGAATCAGCATTACTTGGAAATTCAGAAGTATGCCCAAGATTTTCTTGAAGGAGGACCAATTCCAAAAGACTTAGGAGTTTCACTTGCAAATGAGATTTTGGCATACATGACCCAACAAAGAGCCAGAAGATTTGCTTCCCATCCAGAAGAAAACAAAATATATAACAAAATTATGGTTGAGCTTTATTCTCTAACTGCTCCACAAGATGATTCTGCTCCAGTTCATTCAGAAGCATTTGCACTAAAAGCCAAAATTGGAACTGCAAAGCGATCAATCGATGGACTGAAACAGGAGCAAGTTGAAGTTCGAAATC…
TRINITY_DN148_c0_g1_i1	1018.05	-1.50503	5.56e-27	Uncharacterized protein	GGATTGTCTCCAAAAATGGATTCGGTTCCTCAATATCCAAATTTGGATGATGTCAGCGATGTAGCACCAGCTTCTAATTTGGTTACAAATTCACCTGCTGACCATCAAATGAACCAAAATCAAAATTTGGATGTGCTCGAGCAGGTTCAAGTTCCAACAGTAGGATCCGTTCTACCTAAAGAACCCTTCAACACTCCATCTCCACCTTCTACGATACAAACCCAAATTTCTACTGAAATTCCCCAGAATCCTTATTCATTATTATCAAACCAAATGAACCCACCAGAACAAAATATTATCCCTACACAGACTCCTTCTCAACCGGATTCAACTCAAACTTTTCCGAATGCTCAACAATTCCAACAGGAGACTTCTGTACAACAAACCCCACAAGATCTT…
TRINITY_DN232_c0_g2_i2	9971.79	-1.50497	9.37e-61	Pyruvate:ferredoxin oxidoreductase D	TTATAATGGCGCTAAATTTCGCCAAGCAAAGTTTTACGAAAAGAGTGCCTATGGACGGTAATGCCGCTGCTGCTCATGTTGCATATCACATGAGTGAAGCGGCTTTCCTTTATCCAATCACTCCTTCTACTCCTATGGGAGAAGCATATGATTCCTGGTCTTGCAAAGGCAAAAAGAACATCTGGGGACGTGTTCCAGAAGTACGTGTTCTTCAGTCCGAAGCAGGCGCTTCTGGAGCTCTCCACGGTGCTGCATCTGTTGGTACATTCACAACAACCTTCACAGCTTCGCAAGGTCTTCTTCTTATGATCCCTAACATGCTCAAGACTGCTGGAGAACTTTGGCCAACCGTTTTTCACGTTGCTGCTCGTGCTGTTTCCACACAAGCTCTTTCAATTC…
TRINITY_DN2084_c0_g2_i2	1019.83	-1.50481	8.56e-38	Uncharacterized protein	GAAGTTCACAAAAAATTGCAGAACAAATCATTCAAATGGATGAGGAAAAACTTGCAACGCAACGTTTAACCAATTTCATGAAGAATGCTCTCAATGAGCCCACTTTATCATCAACCAGCTTTGATACACTTAAATCTTTAAGTCGAACTCTTGCATCATTAGTTCCATCAAAATCGTTGAATACACAAAATACCCCAATTGCGCAAGTATTATCTCTCGGATTTTGGCGAAGCTATGAACAGGAACAAAATTCATTTCTTCAAGCTGATCAATCTTCTGATTTGTCCCAACTTCAAAATGTAAATTCCCAATTAAAATCTCAGATAAATGAATTAAAGCAAATACTCACTGACAGACAATCAAACTTCAACAATGAAATTGACAAGCTGAGGCATGACC…
TRINITY_DN32426_c0_g1_i1	192.921	-1.50296	1.28e-13	Uncharacterized protein	GGCAGTGAGCGCATACGAACGAGAGCAAAGATTATTAAAGCTTAAAAAACAATTAAACTCTTCAAAGAAAGATATGAATAATTTAGAAGATACTTGCATCCGTGTTTTAAATGAACCAACTCCTTATACAGCTGCAATAGCGACAGATTTTAAGCAAATGAAAGAAGAAGAGGAAAAAATTTTACGAATTTTTAAGCGGAAATCAGGAGATATTGTTAAGCTTTATCAAAGTTATATGGCAAAAGCAGAAGCTGTTCAAAAACAAAAACTTCAACAAATTTCGGAACTTGAAGCAAGCTTAAATTTGATTAAGCGCAAAAAAGGGCCGCAGGGGGAAAGAGAACAAAATGGTTTAATGCTTGCAATTTCTCAGATTAAAAATGAATTTGCTTTAATTCG…
TRINITY_DN14494_c0_g1_i1	151.925	-1.50292	3.92e-10	Myb-like DNA-binding domain containing protein	CAGGTGTCATTTTTATAAAGATTTTATTTGTCGAGTTTTTGATTCCTCTTTAATCTCCATTCTTTTGAAAGCACCCTTCAAATTTGGGCAACGAGAATTTGAATGGTACTTGCCAGGTATGATGTACATGTGCAGCAAAATGGTTCAATTTGCACACGGGTAAAAAAAACAAGCAGTGTACTTTCAATCCAAATTTTGTTTGCTGCTGTTTCGCTGAGATCAAAATCTGCTTTTGAATTGAAAACATACGACACTCATTTTTCAGAAAAGTGCAAGGAAAATTTTGTGAGCGTCTTTGTGAGTGCAATTTTTCCAAAACCACAATGAATTACTTGAATCTTGGGAATTTTACTTCAAAAAGGAAACGAGCAAAGTTTACTCCCGAAGAAGATGCTCATC…
TRINITY_DN49199_c0_g1_i1	115.477	-1.50246	1.91e-07	Adrenal gland protein, putative	CTGAAGAAAGTGAAGACGAGATAAATCCAGAAGAGTTATTTACTGCTCATGAAAAGGGATGGTACGAAAAGTCACTTGGCTTTTGGAGCAGTGTTGATCCCACAGAATCAGCAATGACAGGAGGTTATTCAATCTATGATGACAAGGATATTGACCAATCAAATGAATTTCTCAACAAAATCCAAATTTCAGGGCATATCGGCTCTCAAAGAGTTGCTGATTGTGGTGCTGGTGTTGGTAGGGTTGCTCGATTAGTTCTTCAACGTTATTTTCATGAAATTGATTTAGTTGAGCCTGTTCCAAAACTACTTACCAAAGCGTTAGAAGTTCTCCAAAATCATCCTGAAGATCCAAAAGCACCTGTCTTTACAGGAATTCAAGTTTCTATTCAAGATTGGG…
TRINITY_DN1816_c0_g1_i1	8872.66	-1.50242	1.84e-44	Uncharacterized protein	TTTTCTTGAATGCTCTCTTCTGTGAGTTCCTTTGCTCGTACCGAAGTTTGGAAAGCATCTGCTAAATTGATTGCTGGTGTTGACTGGCTCACTGTCAACAAAGATGGAAAAGCAGCTGTTATGACAGCAGGAGCAGGAAACTCTCCAACACCTCCATGTTATGTTCTTATGGCTTATGGTGCTTGCGCTGGCAGTGGAATTAAATTCTGCCTCGAAAAAGCTGGAAAAACTGTTCGAGATATTAAAATAGATATCGAAGGAGAATGGTCAAATAAACCCCAAAGGCATTTCTCTGAAGTTCGTCTCCATGTGAAAGCAGATGCTGATGTTTCTGAAGAAGAACTGACTCAGATTGTTCACCAAGTTGAGACAAAAATGTGTCCAGTTGCTAGCACCCTT…
TRINITY_DN44_c1_g1_i1	46932.3	-1.50001	2.06e-39	Uncharacterized protein	CGTTAGACTTATTATTTGTTCATCTGATTAAATACCATGCTAAACTTCTTGTTACTTTCATTTTCAAGCTCATCCCCCAATATTGAACTTGGAGCTGTTGTCCCAGAGGCCGCTCCTAAGTTTGTTGATGCTGACAATGTTTTAAAAACATCCGAAATCGATTTTAACGCCGGATCCAACACCCAGACCATGATAGAAGTCAAAGGCGGCACTTATTCTGCTTCGTCCCCTCTTCTTACTGGCTGGTTTTACAATTTTTCAACAATTATTTTAACCAACACCAGCTTTTCCGGCTGCACTGGCTATGGATCTTCTCTCCGCTCCAACTCAGGAGGTGGTGTTATTGCTGTCAACTCCCAAATCCGCCTTACTGATTGCTTATTTAACAAAAATTCTGCT…
TRINITY_DN2698_c1_g1_i3	270.666	-1.49737	4.91e-12	GTP-binding nuclear protein	GGCTATTGTTTATAAAGTTGATCGCGATAGTGGGCTCTGTATTGCATGCGAGCAGCATCAATGACGTCTTTATTTTGCCCTGTTTATAATTAGAGTATAACATCAATTCTTCTTGGATTTAATTCGTCAATAATAATTGCAACAGTAGAAGGATCATCACAATGAAGAGGCTTACATTTGACAATATTATCACAAGTACTGGCAATTTGGGTATCGTTCATATAATGTGATTTTGAAGCGCTTCTTCGTGTCATTGAAGTTACAGGACGCCTTTTCGGTCGTTCTCCGAACATCATTTTACGAAATTGGGCACGTGGTGATGGCATAGTAGCACCCATATGTTTTTATTCACCTGGGCGTATCATATCAGTATTACAAAAATTACTATTTAAAGACAAA…
TRINITY_DN48163_c0_g1_i1	369.257	-1.49582	3.56e-20	Uncharacterized protein	TCGAAAGCGTGCTCTTGCATATCGCAACTTATTACCAGAAAATGTTCAGTCTGTAATCCAGCAAGAAGAAGATGATTGGAAAAAACAACTTTTTGAACATCTTCCAAAAGCAATTGAAACTGAAGACACAGAATACATTGATTTTTGGTTTTCAATTCTTGACTCTTATTCTTCTTTTGATGTATTTACTTTTTCTCTTGAAGAATTAGAACAAATTGCAAAAATGTTATATAATTTAATTATTAAATCCCAAAATTATTTTTTGGTTCAAACTGCATGTGCTTTATTTGTTTCTTTTATAGAGCCACACCGCATGCCTTTTAAGACAACTTTTCCTTGGCGTCCAATTTTTAATCTCTTTTACGAAGTTTTTTTATCCCATTCTAAGACACGTATGAG…
TRINITY_DN15464_c0_g1_i1	403.162	-1.49577	4.91e-19	Uncharacterized protein	ATTAAATGGTTCGCTTTACAATCGAACAAATGCGAAGAAGCATGGGAAACCCCTCGATGATCCGAAATATCTCAGTGATTGCTCATGTTGATCATGGCAAAACAACACTAACTGATTCTCTTGTTGGAAGAGCAGGAATCATTAACAATGATGAAGCAGGCAAGAAATGTTTTGCCGACACAATGAAAGAAGAACAAGAACGTGGGATTACTATTTCTTCAACTGGTGTTTCATTATACTATTCAATTTCCAAAAATATTCTTGGAACTGAAGAAGATCAGGGCTATTTAATTAACTTGATTGATTCACCAGGACACATTGATTTCTCAGCAGAAGTAACAGCTGCCCTTAGAGTTACTGATGGAGCTTTAGTTGTTGTTGATTGTGTTGAAGGCGTTT…
TRINITY_DN140_c0_g2_i1	217.751	-1.49511	1.02e-07	Small GTP-binding protein, putative	ATCCAAGGTTGTTCTGCAAGCATTCTGAGATGGAACCCTTTTCTACCATTAAGGTGATTTTGCTTGGATCAAGTGGTGTTGGAAAAACAAGTTTAATTAATCGTTATACCAAAGGAGCAACTTCAACTACATTCGAGCCAACAATAGCAGCCGCTCAACAAACAAAATTTCTCAAAATCGGTGATAAAGATATAGAAATGAATATATGGGATACTGCTGGACAAGAACTTTACCGAAGTATTACACCAATGTACATTCGAAATTCAACAGCGGCCATTATTGTTTATGATGTCACCAAAGATGACTCTTTAGCGGACGCTAAAGAATGGGCTGAAACCATGAAGAGAAATGGCGAAGAATGTGATCTTTATCTTGTTGCTAACAAAATAGATTTAACTT…
TRINITY_DN6170_c0_g1_i1	374.277	-1.49489	7.57e-21	Myb-like DNA-binding domain containing protein	AGATTATTCTTTCCAGTTTGGTCGAATGGCAACAACAAATCTTTTTCCTGTCAAGACACATAAGGCACCTTGGACAAAAGAAGAAGATCACCGTCTTTCTCTCTTAGTTGGTAGTAATGTAGGAGCAAAGTGGACTTTCATTGCTAGATTCATGCCTAATAGAACAGGAAAACAATGCCGAGAACGCTTTGTTTCTCACCTTGATCCTAATCTTTCAAAACAAGCTTGGAGCCTTGAAGAAGACGCTCTTCTTCTAAAACTTCACTCCCAATATGGAAATCAATGGGCAACAATCGCATCTTTTATGGCACATCGCCCACCAATCGCAATCAAGAATCGATGGTATTCTCTTCTTCGAAAAATGACATCAATTCCTAAATCACAAGAAATCTCGCAACA…
TRINITY_DN17814_c0_g1_i2	160.841	-1.49436	0.545	Uncharacterized protein	CACCGGTATCATGGAGAAAGTTCCCAGTTTCCTTCTGTGTTTTGTTGCTGCGATTTTCCGTTTCAGTATTCAGCAATATTCGGAGTTGAAAGAGAAGAACGAGAGGATATCGGTGGAATATAATCTTGTGGCGGCATTTGGTAAACAGGCTGAATTAAAGAAATTGGCTTGATTTTGGCAAGTCTCCCTTGGAAATCATAGGAATCTTTTTCAAATTCTTGCCTCATTTTAGCCATTTCCGAGTTAGCTGTTGAGTTAAGTTTTCTGTTGGACCTACTTCCTGCTGAAGTCATTGGTTTGACATGAAATTGGAAATCTGTTGAAATTGGCGGATCATTGATGGAAAAATCAGGAAATGGTGATAAATTTGGAAGTTCAGCGTTTTGAATCAATCCACTA…
TRINITY_DN3624_c0_g1_i1	2179	-1.494	3.82e-36	Phosphatidylinositol transfer protein	ATGTTTTGAGGGACTTGACCGGGAATGGCCATTTTAACAAAATGAAGATCTATGAGTATAGGATTGTCATGCCAACAAATGTAACCCAATATCAGATTGGCAACTTGTATATGTGTGCTAAGCGCTCTAAGGAAGAAACCAGCGGTGGCGAAGGTATTGAAATTTTAAATAATGAACCATATACAAAAGAAGGCGAATCCGGACAGTACACACGTAAAATTATGCACTTTAAGAGCCGTCTTCCAGGATTTATTCGCTGGGCCATTCCAGATAAATATTTACACCTTACCGAGCTTTCCTACAATTCTTATCCTCACTTCTTTACAGAGTACAAACTCCCAGGAATGGGTGATGATCTCTACATGGTTGTTGAGTCCCGTCACTTCGAATACGTCAAAG…
TRINITY_DN40215_c0_g1_i1	186.348	-1.49399	3.14e-07	AGC family protein kinase	TTATTTACTGTGCTAAACATAATTATGGAAGAAGTTTTCCAACCTTTTACTTTCCGCGGGTACGACTTCATCCAGCCCATTGGAAAGGGTTCCTTTTCCACTGCTTATGAAGTTTTTTCCCATAAATATCAAACAAAATTTTGTGCCAAAGCAACCAAATTTGGCGAGACAATTCTCAATCCAGAAGACATAATAGCAAATTCTGAACTTCTTTCTTTATGCCATCTTAACCATTCACACGTTATTCACGTTTATAACTTTTTTTCAATAGAAAATTATTTAATTACAATTTTGCAATTTTGCGAGGGTGGCTCATTGGGAGAACTTATTCAAAACAAAGGACCCATTACAGGGAAAAAATTCGCTAATTATGCAATTAAAATTGCTTCCGCTGTTCAA…
TRINITY_DN38902_c0_g1_i1	585.041	-1.49351	6.39e-28	Uncharacterized protein	AGCAAAAGTTGCTCATTTCTTTCCTGCTTGGGGGCGAATGAGTCTTTTCACCATCAGTTTTGATAGTTCCGAAGAGGATTCAGATGAAGGCAAAATTATTCCCCAAATTATTCAAGCCTGTCCACCAATTAAAACAAAACCAGTTGTTTCACGTCCAATTCCTCATTCTCCAAAACGCACCACCGACTCACAAAACTGCGACACTGAATTCAATGAATCACCTGCGCTTGTTATGCTAGAATGCCATGATTGCGAAGAAACTGGCATTGAAACCGCCCAGCAAAAGTCACAAATTCCTCACCGGGGAAGAGGAAGAGGGAGATACCGAGCTCGTGGAAGAGGGCCCGGCCGTTCTCGGACAAATTCATTTAATTCGAATTCATATGATCCACTTCGTAA…
TRINITY_DN2957_c0_g1_i1	8893.18	-1.4903	4.69e-44	Dihydrolipoyl dehydrogenase	CGAAAAACAATTTAAGATAAAATCATTTATTCTTAAAAAAGAATTGTAAAACCTATTAACAGAGGTGCTCTCATTTATGACGATATTAAATATTTTTTGGATGACGGGTAAAATACCAAACATGGTGGCTACTAAAAGTCCAAAAGCATGTGGACTAGAAAGGACTACAGGAATGAGTGAGATCAATTCAGAAACTTACTATTGCTTGGGATTTGCCTCTTTCCGTAAGTCCATTTTTTGAGAAGGGGCTAAAATTTTTGCGAAATGACTATACGATAAATATAGCCAGGTCTTGATGTTTCCCAGTTGGAGGCTATCAACTCTGAGGCTATCTTGATTCACTTCATCTATTATCCCCCAAGTCACTTCATCTGTTATCCACCAGATTTTTCATGTTGT…
TRINITY_DN42926_c0_g1_i1	10342.5	-1.48824	1.22e-65	Uncharacterized protein	ATCTTGTGGTCTTTGCTGAACTACCAAATTCGAAAATCAACCAGTGTCTGCACAAAGAGATCAAATCGCTATGATGTAACAGGCAAAAGTGCAACAGAATTTGCAGGTAAAGGGAAACCAGTCTTCATTCGAATGACATCCACAGGTTGTCCATACACACCAGCTTCTCAAGCACAATGGGAAAAGGCAGCTCTGCTTTTCCCTCAAGCAGATTTTGTAACAATTGATTGCTGGAAAGATACAAAAGATGTTTGTAAAAAATATATGGGAAGACATTCCTCTACTCCATACCATGCTTTAATCCATCCAAATGATCTTGAACCTTATCATAGTGTCGACTTTGGAAATCCCAAAACAATTCATTCTTCCCCACAACGATTTATTGATTCTTTGGTTAAA…
TRINITY_DN36137_c0_g1_i1	224.655	-1.48777	2.04e-15	Uncharacterized protein	GATAAAAGGCGCAAATGGATCTAGCGGAAAAAATTCAGCAAGCTGGTGAGCAAAGAACAGAACTCATGCAGATCATTGAAGCAGACAATGAGTCAACTTCAATTTTTACCCGACGTTCTTTTCACAGAAGAAAGGACCGACATAAATTTTATTTATACACAGAAGATGAAGAGAATTTATTACTTTCTGCTGGAATCCACAAAAGCGTAAAAGGGGATTACAGTATTTCCCTTTCATCAACAGACTTTGCTTCAGACTCTCCTTGGTTTTGTGGTTCTATTATTGCATCAAAGAAAAATTGGTTTGCTGTTCCATCAAATTATAACTCAGCTTCGCCCAATGCTTACCTGCAAATCCTTGTTTCCAAAAAGCCAGCTGGAATAATTGTTCTTCTTCCAC…
TRINITY_DN473_c0_g3_i1	246.342	-1.48768	6.67e-13	EF-hand family protein	GAAATAAAAAGATCCGAAAGATTGTCCAGTTTTCAACAAATGTGTTTCGATGGGAAAATTTAACTTGAAATTTAATATTTAATCAGTGTTTGTTGGGAGATGTACTCATAGATGATTGTAGATTACTTGTTTATTCTTGAAATTTATGAAATGTTTCCTCCTTTTTTCCTTGCTTGAATTCCCTAAAATACCATGGTTTAGAGTTTTCGAGGATATTAATGGAATTCACTCCTTATCAGATGCATTGTATACTCAATAAATGAGCTCTTCTCATCTTGAAGGATCATTCCAATATAGTTGTAGTGCTGACATCTTGAATTCCAAAAAAGAGCCAATTTTGCTCATTTCTTGGAATAAACTTTGGTCATATTGTTTCAAGAAAAAGCCAAAAAGGAAATG…
TRINITY_DN520_c0_g1_i10	100.556	-1.48765	5.83e-07	Accumulation-associated protein-related protein	AATACAGGATGTTTAAATACAGGAAGTTTAAATACAGGAGGTTTAAGATCAGGAGATTCAAACAATAGAGATTCAAACAATCGAGGGTTTTCATGGAAACCAAGATCATAAGAAACAGCCCCTTGTTTTGATAGAGAAAACACCAAAGCCTTCTGAAACTGTGGACAGTAATAAAAAAGTCTCTGATTCTTCATTGCCCAAGAAGAACCATCCTTCAAAACAAAAGAAAGAAATTACTGAAAAAGCAATAAAGATAAGAAACACAAAAAGAAAGTTGATCATTTATCCGCTGACTCTATTAATTATTCGGTAAAAATAACATTAAATGTTCCAAAAGGAAGCAGTTACTCTATTGATGCGGATCCTGATACAACAGATTGTCTGGAAAGTGGTAACACT…
TRINITY_DN47021_c0_g1_i1	379.801	-1.48648	2.38e-10	Uncharacterized protein	GTCAAATGTCTTTTTTCTCGGGAAATGGGTCTTTAGGGAACCAAAACTTCTCAGACTCAGGGATTGCTTTTGGTGACTTCCAGGAGCCGTTTTCATCGGATTTGAGTTTTGATTTTAGTTCAATTCCTCAGATCAATTTTGAAGATGAACACCAATTATCATTATCTAATGATTCTTTCATTGAACCTCAAAGAGATTTTCCGCAATTTCCGCTAACAACAGATTTTCCCCCTCCGCCTCCTCTAAATCTCGGTCCTTTAGATTTAAACCTAAACGATCCAGAAAATGCCCCTATTATTGATATAAGCCAACTAACTTACCTCGAAAATGATTCGCATCCACATTCAATGTATAATCCTACTCATAAACGTTCAATGACATCTCAAGTTCCTCCATTTC…
TRINITY_DN2954_c0_g1_i2	169.688	-1.48624	2.72e-08	Uncharacterized protein	AACAGTCCGAGCCGTTCCCAATGTCCATTTCAGCGAGCTCCCTTTGCCTTTCAAAAGGAGTACTGAACTCACTTTCAGGCCCTAAAATATGCGCAACCTCTTCAATAACTTATTCAAGACTGTACTTAATTTTAAAAGGTAATAGGTCAATTTTGGAAACAATTGCCACAGAAATTAATAAACTTCCATCAAGCATCCCCATAGATAAAGTGAAGTCGATTTTAAAACAAGTCCTTCAATCTAGTTATGGCGATCTCTACACAAATATAAATCAATCAGCAAATTTTCTCCATACTATTTTAGCAGATACCTCAGTTGGTGTGTTAACAAAAAATTTTGCTGGCCGTGTTATGTCCTCATTTTTATCCATAATTAATCAGTTTTCAGTTGTTATGAACC…
TRINITY_DN815_c0_g1_i5	2580.62	-1.48503	4.44e-59	Uncharacterized protein	CTCAAATGTAACTTCGATCAACCTTCTTTTTAAAATCTAAGGCACAAAGCTCCGAAATCTAATGATGTTTGTGATATTAAATATATTTTTGGTATTCATGATTTTAAGGATTTAAATACATTGTTTCCAATTAAATCGAAGTTCAGTTTTTATTTGGTCTATGACAACCCATAATTATGGGTTGTTCCCCTTTTACATCAAAACATTTATTTTTTATGTGCATCAAAATTCAAATGATCGTACCATTACCGCTGGGTTTTAACGTTATTTTTTGATTGCAATTTTGATCGTTTGAGATTCCGAAATTTTATTTCTCTTCTTTGAATATTCAAGTCACTCAAAATTTTTCATCTGCCATTCTCAATTTTTTTTTGAGTGTATATTTGTTAATGGATCCCA…
TRINITY_DN3373_c1_g3_i1	131.194	-1.48484	1.17e-09	Unknown function	TTTTATATAAAAGTCAGCCCCTCACCAACAATAGCTCATGTTTGGCAATAATTTTGGGAAGAAAAAAACGGCATTTACGGGCTTGGAAAAGGTATTTCTATTTGTAGATTTTGTTTCACTCATTTTACTTTCGTTTATGTTTGTATTTACCATTTATTTAAATTTAATTCATTGGTTTGATTCATTGATATCATCATTTCCATCTTCCGATCTTCTTATACTAACTGGGTGTGGTTTTTGTTTTATTATTTTTTTTCTTCAAATTTATTTTTACCAAAAAGTCAAAAAATTCAAGTTCATAACGTTTGTTATTACCCATTTATTTTTTGATGCTGGTGCTGCGTTTGCTGCAACTTTTGGCATTCTGAATTTTTTCATTTTCTTTAATCATAACAACAT…
TRINITY_DN232_c0_g2_i3	234.765	-1.4844	0.0638	Pyruvate:ferredoxin oxidoreductase D	TTATAATGGCGCTAAATTTCGCCAAGCAAAGTTTTACGAAAAGAGTGCCTATGGACGGTAATGCCGCTGCTGCTCATGTTGCATATCACATGAGTGAAGCGGCTTTCCTTTATCCAATCACTCCTTCTACTCCTATGGGAGAAGCATATGATTCCTGGTCTTGCAAAGGCAAAAAGAACATCTGGGGACGTGTTCCAGAAGTACGTGTTCTTCAGTCCGAAGCAGGCGCTTCTGGAGCTCTCCACGGTGCTGCATCTGTTGGTACATTCACAACAACCTTCACAGCTTCGCAAGGTCTTCTTCTTATGATCCCTAACATGCTCAAGACTGCTGGAGAACTTTGGCCAACCGTTTTTCACGTTGCTGCTCGTGCTGTTTCCACACAAGCTCTTTCAATTC…
TRINITY_DN38510_c0_g1_i1	145.061	-1.48383	9.12e-10	Uncharacterized protein	CTTTTCGATCCGTTTTAAAGATGATAAACCACTCTCTCCATCAACAAAGACGCCAATTTACTCAGGCAGAAGATGCCCACCTTCGATCGCTTGTAGATCAATTTGGGACAACAGATTGGAGTTTAATATCTCAACAAATGGGAAATAGAACGCCTCGCCAATGTAGGGACCGATGGAAAGAATATCTTTGTCCAGATGTTGTTTTCACTGCTTGGACTCCAGAAGAAGATTCTTTACTCCGTTCCCAATTCGAAAAACTGGGACCGAAATGGTCTTTAATTGCTTCATTTTTTTCGGGAAGGAGTGAAACTAGTGTCAAAAATCGTTGGAGGCTTCTTGAAAGGCGTATTACTATTGATCACCCGGAACAACAACAAAAGCTCCCAAAAAATATAAATA…
TRINITY_DN3086_c2_g1_i1	104.765	-1.48381	6.63e-07	Uncharacterized protein	GATCTTTCTTTGTTTTGAGGATCCTTCAGATAAAAATGGCTTCGCTTTCGCTTGAAGAACAGCTTCTTCAACAACGAAGACTGATTTTCGAAATGGACAAGCACTATCAAAAGCAAGTCGATTATTTATCTAATCAATTGAAAAAAGTTCAAGAAAAACCGGGAATTCCTCAACACACTTCCAATCCAAAAGCTGTAAATAAACCTCCTTTTGCTTCAGAACCACTTCCTCCTTTGCAACCAAAACATTTCTAGTTTTTGTTATTTTATCTGAGTAATGAGGCAATTTCATGAATGTTAT
TRINITY_DN7609_c0_g1_i1	406.85	-1.48202	8.17e-18	Uncharacterized protein	AGTTTTATTTGTTTCACAAATCATATTTACAGAAGGAACTTCATTTGATTTAGAAGCATTTATTTATTGTTTCTTATCTAAATTGCATTGGATTTTATTTGGAATAACAAATGATGAAGCAGAAAGACTGGGTATTTTTATTAAAAAACTTTTCCATGTTATAGAAAAATACACACCCGAATATTTAATAGCACAATCATTATTAATGAAAATGGCTAACTTAAATTTAAAAAGACCAGAAAGTACAGGAGTAGCAAATACTTTGAAGATGTTAGAAATATGTATTAAGTATTTTCCAATAACTGTTGAGCATTTAAATCATTTATTAACCCTTGTTGACGCAATTTCTATTCCTTCTGTTTCCATTATACAAAAGACTTTCATCGGAAAACTCCAAAA…
TRINITY_DN16506_c0_g1_i2	170.259	-1.4809	7.11e-13	Uncharacterized protein	GGGAAACAACAGAATGAGGAACACCAGAAGAAGAAGTATCAAAAGCTCGGCTCAATTCCTGGAAAAAGTCCATCATCAATCAGGGTTTGACTCAGATGATGCAGTGAGACTAATTTCGCGGAATTCTAATTATTTTTCCTCAATTATTGATACTTTTTATTTAATGGGATCACTTCCATGGGAGGAAAATGAAGACCCAAAAATACTTTATCAATTTCCATTTTTGAATGAAGGAGGAGAAGTACTTTTCCCATTTATTTTTCCATATGGAATTCAAAAAAAAGAAATACCTCAATCCAAGCGTCAATACCTTTCGAATGTTTTTGATGAAAAATACATTAATGAAGCTAAATATGTTCCTCTTTATTTTCCTGAAAATTCTTCGGCTCCTTATGTTTT…
TRINITY_DN3184_c0_g1_i2	2814.71	-1.47884	1.02e-74	Uncharacterized protein	GTCAGACGCTGCTAAGATGAGAAAGCCTATTCCCAATCAAACCCCATCCTTTGGAAAGGCTGGTGTTTCAGCTGCAAAGACAACCTCAACAAGCTCTAAACCAACCAAGGCTGAATCCGATGCAGCAAAAATGAGGAAGCCAATTGCTAACAACACTCCATCCTTTGGGAAAGCTGATATTTCAGCCCCAAAGACAACCACCACTAGCACTAAACCTACTAAGGTTGAGTCTGATGCTGAAAAAATGAGAAAGCCAATTGGAGATCAAACACCTTCATTTGGACAAGCCGGTGTTTCTAGCCACAAGACTACAACTACTTCTACCACCAAACCAGCTAAGATAGAGTCTGATTCAGCTAAAATGAGGAAGCCAATTTCCAATAATGCTCCTTCATTTGG…
TRINITY_DN4195_c0_g1_i1	2291.36	-1.47865	3.08e-40	Deoxyhypusine synthase related protein, putative	ATCTGGCAGCCCCAGACTGTGCACGTGATGCAGTTTTAGTAAAATCAGAAACCCTCCAAGGTGATACTTGCCGTGGTTATGAATTCGATGCTGAAAAACCAACTGATTATGATGCAATGATGAAAAAATACCTTTACTCCGGATTTCAAGCTACAAATCTCGGTTTAGCAATTGAACAAATCAATCAGATGCTTCATTTCGAATTTAAACCAGGTGATCTCGATGCAGATCAAGAAGTTCCATGTTTCGGAAAAACCAACGGAACAAAAGAACGTCTGAGACAATGCAAGATATTCCTTGGCTTTACTTCAAACCTCATTTCTTCTGGTATGCGTGAAATTCTTAAATTCATCTGTAAACACCACATGGTTGATGTAATTGTTGTCACAGCTGGAGGTA…
TRINITY_DN3413_c2_g1_i3	137.473	-1.47771	1.05e-05	HMG box family protein	TTTTTTTTTTTTTTTTTTTTTTTGTTTTTGTTTGGAAACTTTCTATGGCACAAAAGGAAGAAGGTCACATAACAAGGGGTCGAAAAAGATTGTCTGACTCGTCGCTTCGTAAGAAAAGTGCTTGGAACATCTTTCTTCAAGAAATCTCCTCTGAAATTCAAGCTGAAAATCCTAGTGCCAGTTTAGCGGACAAACTTCGGATTGCAAGTAAGAAATGGAAGAAAATGAAACAAGACAAGAAAGATGTATATGCAGAACGTGCCACTCTTGAATTTGGACAGCGAAATGCAGATTTTCAAACCGCACAACTTTTAAAAGAAAAAAGACTTTCTTCAAAATCTGTGGCTGATTTTATTGAATTTGCAACTGAGAGACACACAGATCTAAAAGAATTAAAAC…
TRINITY_DN2112_c0_g1_i1	1492.16	-1.47661	1.06e-36	Uncharacterized protein	ATCAATTGTTTTTACTTTGATAGCTGTTATAGCATCTTCAATTACTTTCCAACCTGAACATGAAAATTTCGTTTTATCTGTTGTCCAGAATTTCGTTCAATTTGCCATTCATGCAAATGGAGACGATTTTATTGTTCCTTTGGCTGAATTATTAACAACTCTTGGTCATATCACTCGTTCTTCTTCTCCAAAAGTAGTAGCCAAAATTTGTAAAATTGTAAAATCATCTATGGAAGAAGTATCTCCTGAAAATCTTACAATTTTAGTGGAAGGCATTGGTTATTGTGGTGTTAATAATTTTGTTGAATTAGCATTAAATGAAAAAGATGTTAAAAGTTATGCTATTTTGGAAGCTTTAATAAGACAATCTGAAGATTTTGTTGTTGAACATTTGGATAA…
TRINITY_DN1692_c1_g4_i1	120.288	-1.4763	6.25e-07	Uncharacterized protein	AACCTCCAGAAGAAGAAGAAGAACCTCCAGAAGAAGAAGAAGAACCTCCAGAAGAAGAAGAAGAATCTCCAGAAAAAGAAGAAGAAGAACCTTCAGAAGAAGAAGAAGAACAAGGGATTTGGTAGCGTAGGAGCAACATGTTATATGAATTCATCCCTAATCATATTTTACCACTTTTCTAAATTTAGAAATTTACTAGATTCAGCCGCTGCTGTAGAAACAAG
TRINITY_DN4646_c0_g1_i1	768.119	-1.47614	0.0432	Uncharacterized protein	CCGATCTATGGAATCTGTTTTTGTGGGTAATCTCCCATACTCTGCTACTCAAGAAGAAATCATTGCAGCCTTCAATCACTTTGGCCCAATTGCAGGTGTAACAATTGCTACTCGCAATAAGTTTGGACATAAAGTTCCAGCTGGTTACGGCTTCATTGACTTCCAAACAGCTGAAGGACAACAAGCTTGCATTGGCAGCGGAGAAGAAATTACTCTTCAAGGTCGTACCCTTGAATACCGTCTTGCTAAGCCACGTCCAGTTCTTAACGATCTCGCTTTCGTTTCAAACATCCCAGAATCTGTCTCTGATGCTGCCCTCTTACAACACTTCGCAATCTACCATCCCACTGAAGGTAAGGTTGTCCACAGAAATGCTGAAGCCGGAAATGTTGGATTTGG…
TRINITY_DN913_c1_g2_i2	446.307	-1.47586	1.28e-24	CAMK family protein kinase	CGAAATTGAAAGAAAAATATTGCGATCGTTCAAAGATATGTCAACTGAAGGTTCTTGTGTTATTGGGGATTATAGAATATTAAAAACTCTAGGAAGTGGGCAAACAGGGAAAGTTAAACTTGCCCAAGACAAAAATGATGGAAAATATGTTGCAATCAAAATTATTAAAAAATCTTCTTTTGATGTGAAACCAAATCTTGAGCATAAAATACAAAGAGAGATTGCACTTATGCGCTTGTTTGATCACCCTCATATTATTAAACTCCTTGATGTTTTTGAATCAACACGTTATCTTCATCTTGTTTTAGAATACGCTGAAAATGGCGAACTTTTCGATTACCTCGTTCGAAATCAATTGCTTCGGGAGGGTCAAGCTTTAAATATATTTAGACAAATTAT…
TRINITY_DN338_c1_g1_i1	5044.82	-1.47584	4.19e-50	Uncharacterized protein	CTTTCCTGCTTCTATGGCAATAGCCATTTCATTCGAAAGCTTTGGGAAGGAAATCAATGAAGAACATCTGAACATTCAAGATCAGAAAATTTCGATGAAAGTTTTCAATCAATGTAAAAAGAGTGAATTGAAATTTCAGATGACTTTGAATTAATGAGGTGCAATTTGGTCATTTGACAACACTTCTTTGGATCACATCACCTGGTTATGATGTGATTCCAAACAAATTTACCAATCAAAATCCGATCAAATTCACTTCGAAATGGCGGTTAAGTTGGGTCATTATTGTTTATGAGGCTTAATCGTGAGAACACCTACATTGAGAACAATCTTTATCCATTAGCCGGATTCCGTCCACCAGAAGCACAAGCTTTTATGGTGAAGGCATGCTCCCCTTAT…
TRINITY_DN1256_c0_g2_i1	335.54	-1.47553	1.53e-22	Uncharacterized protein	TTTTTTTTTTTTTTTGCTAAATGGAATATCCTTCAAAAGCAGGTACTTATGGTTTTCGAAAAAAGATTGCTGCAGAATCTGTAGAAATTGGGCATACTGGAACCTACACAAACTTGAAAGGAGAAGTTATTAATTTCCAGCCTCAACTTCAATTTTGCTTAGACAACACAATTCTTTATGCTCCTGATACAGTTAGGAATCTCCCTGAAAATCCAGGAAAAACTCCAATTGTTGAGCTTACAAATGAAACCTCCCTTCACGCTTGTTATCGGGCTGTTACTCAACTTCACATTCCTGAAACTACAATACTTAACTTCTCATCGGCTAAAAATCCAGGAGGCGGATTTCTAAAAGGAGCTCAAGCTCAAGAAGAAACTTTAGCACGTGCTTCAACAATTT…
TRINITY_DN39175_c0_g1_i1	444.293	-1.47524	2.13e-20	Uncharacterized protein	GTTTGATGGAGTCCCTGCGAATGGATACCCCATTTTCATCAATCCTCTTCTTTCTAGAAGCCAATTCAAGAAAGTGCCACCTAAGATGAAGTTCACTCCTGAAGAAGACAACCGTTTAATGGAAATTGTCAAATTGAACGGTGCCAAAGACTGGGTTCGTGTATCCCAGATTATGGGAACACGAAACGCTCGTCAATGTCGCGAACGTTATAAGAACTACCTTAATCCTGAACTTCGCCAAGATCCTTGGACTCAGGAAGAAGACGCCATTTTAGAAGAGAAGTTCAAAGAGTATGGACCACGTTGGAACAAGATCTCGCGTTTCTTTAATGCTCGTTCCGATAACAGTGTTCGAAATCGTTGGATGATGCTTGATCGCCATAAGCAGAAGAGCGAAAT…
TRINITY_DN47339_c0_g1_i1	629.196	-1.46989	2.26e-25	Coenzyme A biosynthesis bifunctional protein CoaBC	TTTTATTCTTTGATTCCCCCAAGACTTTTCATGGAAGATAGCCAGATTACAAATGCTAAAAGAGCACCCACCGATCTCGAATTTCCAAGTTCCAAAAATTTTCATGCTGAACAGCAAACACCTTCAATTTTCAATAATAAAAAAATTGTTCTGGGTATTACTGGAAGTATTGCTGCTTATAAAGCGTGCAATATTATAAGGCTTTTAATCAAGCAAGGGGCTGAAGTTCAAGTTGTTATTACTCCAGCTGGGAAAGAATTTATTACACCAATTACTCTTTCGGCTCTTACAAGAAAACCTGTGATTAGCGAATTTTTCTCTCAACGCGATGGTACATGGAATAGCCATGTTGATCTTGGTCTTTGGGCAGATGTAATGTTAATTGCTCCTGCAACTGCT…
TRINITY_DN93_c0_g1_i1	11318.8	-1.46901	3.83e-71	Calcium-transporting ATPase	CTCATTCATGACACAAGTAAAACAGAAACCTTATCCAGCTTTCCAAAAGATGGCCGAAGAAGTTCTCCAACACTTCGGCACAGATTCAGAAAAAGGTTTAACTGATGACCAAGTTCAAGAAAACCGAGCTAAATATGGCTCCAACGTTTTTCCTCCACCTCCAAAGAAGCCAATTTGGAAGATGATCCTTGAGCAATTTGAAGACAAGATGGTTATTGTTCTTCTTTTTGCTGTAATTCTTGGATTTATCTTTGCTTTTATGGAAACCGACCCAGAAGAACGAACAACTGCTTTTATCGAGCCCTGGGTTATTATCATCATTCTTGCTCTTAATGCTGGCATTTCAGTCATTCAAGAAATCAAAGCAAATGATAATGTTGATGCATTAAAAGCATATCA…
TRINITY_DN38615_c0_g1_i1	978.091	-1.46864	5.19e-41	Ribosomal protein L1	TCTCAAGAATTTGAGATGTCAACAGAAGCTTTACATGCACAAGTAGAAAAAGCATTTGCAATCATCCAACAACTTTCACAGAAAGAAGATGAAGAACTTGTTTCAGATGATCCATTTGTTACCCTTGTTTTCCAACTTTGGGAAAATTATGGAGGAAAAACACCTTATCCTGTTGTTTTACCAATTCGCCATGAAATTGACGAAGGCTCCACTCTTTCTGTTTGTGTTATCACAAAAGATCCTCATGATGAATGGAAACAAAAATTCCGTGATGCTCTTGCTCCATTCCCAATTAAAACATATACTGTTTCAACATGGCGCGAACGTTTTGCTAATGCCAGTGATAGACGTCAACTTATGCACAGACATCGTACTTTTATTGCCGATCAAAGAATTGGT…
TRINITY_DN2988_c0_g1_i1	11277.3	-1.46638	6.68e-42	Rubrerythrin	CACTAATGGCAACACCAGCTCAACCAGTGATGAAAGGTTCTCGAACCGAGAAAAATCTTGCCATGGCATTTGCCGGTGAGTCAATGGCTCGCAATAGATATACCTTCTTCTCTACCAAGGCCAGAAAAGAAGGCTATGAACAAATTGGAGCTATCTTTTTAGAAACAGCCGAAAATGAACGTGAACATGCAAAACGCTTCTTAAAGCTCATGTCTGGAGATGGAAGTCCAGTTCATGTCCAATTTGATATCCCAGCTATCAAAATTGGTACCACTCTTGATAACTTAAAGTTTGCAGCTGAGGGCGAACTTGATGAACATGGCACAGCTTATCCTCATATGGCAGCTATTGCTGAACAAGAAGGATTTACCGAAGTTGCTCGCATTTTCAGAGCTATTG…
TRINITY_DN3100_c2_g1_i2	3633.24	-1.46383	7.23e-71	Squidulin	ACATGTCTAAGCACGCTCCCACAGTCAGCCTTTCCAAAGAAGATCTCATCGAACTCCGCAAGGTTTTCGATGCCATCGATACCGACAAGAGTGGTAAACTCGATGAACGAGAACTTGTTAATTTCATGAAACAAGCCAATCTCCAACCAGAATACGCTCCACTTTGCATCAAGATCTTTGATGCTGACCACAATGGCAATATCTCCTGGGAAGAATTCGTTCAATTCATTGATATCATCCTTTCTGGTGATCCACTTAAGATCTTCCACCTTCTCTTCAATCTCCTCGATACTGATAACTCCGGAGAACTTTCCGCTAAGGAAGTTAAGGAATTCCTTCACTACTTCGGTGTTCAAGCTTCTGACGCAGAAATTGCTGCCTTTATGAAGGAAGTTGATA…
TRINITY_DN14598_c0_g1_i2	105.684	-1.46297	0.276	Uncharacterized protein	TGTGGCGAAAATTGAATTGAGGTTTAAAATGAGGAGCTTTTTGAAAGAGAATTTTTCCTATCGCTTTTTCCTAAGAAAAAATTAAAAGCAAATTGAAAATTGAAAGAAGGATCCGATGAAAAAAAAATTCGCGCTTCCCAATCGGATACACACAAAAAAAGCAAAGTGTTACCCGTTGTTTTTCCCGAGCTACAGGACTACTCTTTTAACCTGGTTTTTGATGTCGCTCATGATACCATATATCTTCAAAATGACAATGTTAACTTTTTTTCCACTTCTTTATCACATTTTAACTTGGAAAACGGGAAGATTCCACTCCAAGTGCCAATTTGCGGTTTGACCTCAATTGTTTTACCTTCTGAAACTCTTCATACAATAAAGGAACTTTTAAGCCAAAAT…
TRINITY_DN38_c0_g7_i1	327.006	-1.46289	1.02e-12	Iron only hydrogenase large subunit, C-terminal domain containing protein	ATCTAATTCATAAATAGCATCTGCACGAGCTTTGGCTTGGGCACGAGACTTAAGTTGTGGTTGACCACCACCGGAAATACATCCACATGGACATGCCATGACTTCAATGAAATGATAATTTTGGAATTGACCATCTTCAATGAATTCACGAGCATTTGCAATACCGTTGCAAACAGCAATCTTTAGTTCGATGCCAGCAACTGTGACAATAGCTGTCTTAATGCCTTTGAAGCCTCTCCATTGTTTAAATTCAACTTTTCCAAGCTTAGATTTGGTAAGTTCTTCGTAAGCGAAACGAACGGCAGCCTCCATAACACCACCAGTAACTCCGAAAAGAGCAGCAGCTCCGGTGGACTCTCCAAGAAGAGAATCATAGGTTCCATCTTCAAGATGATCCCA…
TRINITY_DN3991_c1_g1_i1	3448.37	-1.46287	3.03e-59	Probable 1,4-beta-D-glucan cellobiohydrolase A	AAAAATTTAATGCTTGGGCTTTTTTCCGCCGTTGCTTTATTTGGTTTTGGTAAAAAACAAGCCTTTGATTCAAAAGCCCTTCTTATGGGAAATTTCTCTCTTGAATCTCAATCTGTCGCTTCCCCAGACACTATTGATACTCATTTCGTGACAGTCAAACCCCAAGACTCTAAAATTGTTTTAGAAATTTTTGACGTACAAGGTGGTGAGTTACAAGATACTTATTACCTTGAATGGCAAGATTCCGCTAACTTTTCTATTTACAAAGATGAAGAGCTTCAGGACTTAATTGCTGCTATCACATTTACTGAAGAAGAACAGGTACAAGTTGCCCGTGGATCTGCTAAAGGTGTTTCCTATAAATTGACCCTCTTTGGCCAAAAATTAGAACTTTTAATC…
TRINITY_DN534_c0_g1_i1	2265.87	-1.46086	1.44e-28	Uncharacterized protein	TAAAAATGAGTCATTCCTGCAACCGAGGATGAAACCCGAGAACGGCTTAAATCAACAAAACACAAGCAAGACCAATCATGCGCAAATTTCACAACCCTCCAGATGAATATAAACTCTTCTATCGGCTAAATACCCATAACATCGATCAAAACAACTCTACCCAAACTTAATCAACAAACCATGCTTCAGGGTCGAAGTGCGCATCTCTCCGTAGAACTCCACCTCAGGCTGCTCAACAAATTCGTGAAATTTTAAAAATACGAATCATATGATTTTAAGAGACTGCTCAACAAATTCGTGAAATTTCAAAAATACGAATCAGCCCCTTACGACAAAACCGCGATTTACAGAACAATGCTGATTATTTTAAACAAGAACCAGCTTTGTATGACGCAGGAA…
TRINITY_DN1391_c0_g1_i4	4062.71	-1.46042	1.47e-21	Glycine-rich RNA-binding protein blt801	GATCTCAACGAACAAGCTGGCGAACAAACTGAGCAAGGTGAACAATCCGAGCAAAAGGAAGAACAACCCAAGCAAGAAGCTCGCCTTTATATTGGAAACCTCAGTTTTGATACAACTGAAGACAGTTTATCAGAAGCTTTCAAAGAATTCGGAACTGTTAACTTCGTCAAGATCCCACAAGGTGACAATGGCCGCTCTCGTGGATTTGGTTTCGTTGAATTCTCCACCCTCGATGAAGCAAACAAAGCTATTGAAGCTATGAATGAAAAAGAGCTTGATGGAAGAAATATCCGCGTTAATCTTGCTCGTCCCCGTGATGAACACGCTCCTCGTGGTGACCGCAGAGGTGGTTATGGTGATAGAGGTGGTGACCGCAGAGGTGGTTATGATCGTAGAGGT…
TRINITY_DN1425_c0_g1_i1	11714.6	-1.45979	5.07e-38	Unknown function	GAGTGAATCTGCAACAGCCACAGTAAGTGAATCTGCAACAGCCACAGAGAGTGAATCTGCAACAGCTACAGAGAGTGAATCTGCAACAGCTACAGAGAGTGAATCTGCAACAGCTACAGAGAGTGAATCTGCAACAGCTACAGAAAGTGAATCTGCAACTGAAACTGAATCAACAACAGCTACTACAGCTCAAGAACCACCAATTCCTCCAACTCAAGAAACACAATCAAAGACTCAATGGCCAACACGTTCAGCAACAGCTGCTGACCAAACATACACAGCATCCCTTACAGTGATACCTTCAGAGAGTGCTATTATGTCCAGATCAGTTCTTACAGTTACTCAATCATTTGTCCCATCCATCAGTGCATCAATTTCCAAGATTGGGGAAGTTGAAAC…
TRINITY_DN38983_c0_g1_i1	101.734	-1.45966	4.06e-06	ATP-dependent RNA helicase eIF4A	TGAAGTCAGTCAACATGCAAACAATCATTTATGAATTACCTAACCGACACGAGGAACTAGAATCCAACTGGACTGAAGTAATCAATACCTTTGACGAAATGAATTTTTCTGATCAAATTCTTCGTGGAATTTATAGCTATGGATTCATAAATCCTTCTCCTCTCCAAAAGTTAATAATCAAACCAATCATACTTGGAAGAAATACATTGGTACAGTCTTTGTCCTCTCGCGGAAAAACATCCGGATGCATTCTTGGTTGTCTTCAAAAACTTAATATTTCATATAACAAAACACAATTATTAATTTTAAATCCCACTCGTGAAACTTGCCAAGGAATTCATACTCTTGTCATGGAAATTGGCCAATATATTGATGGCCTCCGATCACTTATTGCCATTG…
TRINITY_DN29428_c0_g1_i1	3534.48	-1.45932	1.13e-66	Carbamoyl transferase Z4209, putative	TGTCGCTTGATTCTTACGTTCAAGAACTCGAAAAGCTTTCACCAAAAGTTAACACTTATGGTGGCGATTGGCTCCGTACATGGGATATGAATGATGAAGTTCTCAAGTCCACTTTGATTTGCTCATGGTGCCTTGAAGATCTCATCAAGGAAAACGTTTCTTGCCGTATCTTCAACTCTGGTCTTGGTGCTTCTATCTTCCGTGATAACTCCACCCGTACCCGTTTCTCTTTCATGAGCGCAACATCAATGCTTGGTTTAACCCCATCTGATCTTGATGAAGGCAAATCCCAAATTTCCCACGGAGAAACTGTCCGCGAAACCGCTACTATGATCTCCTTCTTCACTGAAGTTATCGGTATCCGTGATGACCTTTACCTTGGTGCTGGCCACGAATACG…
TRINITY_DN43682_c0_g1_i1	891.406	-1.45624	2.99e-20	Uncharacterized protein	GTTCTCAACTCTTCATTATTGCAAGAGTATGCAAACTACTTCTTCGCAAAAATTTTTGAATGATGGCAACCTTCAAGCTTCTTCAAATCAGTGTTCCATGTATCAACCCCAAATCCCTCAAATGTCTTGCATTTTTCAAAACCAAACACCTTTTATTCAAAAAACTTGTGCTACCATTCCACTCAATCGGCATAAATTTACTTCTACCGAAGATCAGAAGTTAACCAATCTGGTTCATCTCTATGGGAGAGATTGGGAGCACATTTCCCATGAAATGGCTCCAAGAACATTTCGCCAAGTTAAAGACAGATGGAATAATTTCTTAGATCCAAGCATAAACACTCAACGATGGACAAGTGAAGAAGATCACCTTCTCTTAACTCAATTTGAACAATTTGG…
TRINITY_DN2541_c1_g1_i2	213.744	-1.45563	3.09e-08	Uncharacterized protein	TAATAAATACAATAGCTGTTCATTATAAATAAAAGAAGAGAGAAAATGGCATTAGTGGTAAATGGACTTAAAAAAGTATGGATATAAGGCCAAAGAGCAGCAAGAAGGACTGGATATATGGAAAGAATGTAATCGAATGTTGTATTATCGGCGGATACTTGGCTAGTATCATTATTTCGAGGATATGAGGACTTATTACAAAGAGCTTCTGTTAAATAATGGAGAGAACACCAAACAATTCCAGTAATGAAGCAACTTAACAAGTGCCCACAATAATCATTAACATTTGTATCATAAGAAAGACGATACATATAAACGCCGAAATGTTTTCCAAGAGGAAGAGATGGAAGTAACATAAAAATGCGACTGTAAAAAATCCAAAGACGGAGAGTTGTAGTC…
TRINITY_DN28791_c0_g1_i1	146.586	-1.45538	3.47e-11	Acyltransferase family protein	TTTTAAGACTTTATTCAGATGTGGTCGGAAAATCCAGATGAATTTCATTTTTACCATTACCATCCTCCACTCCCTAAAGACAAATCACTTTATAATCAAACACAATTAACAGAAACATCTTTAAAAGAGTTACAAGAATTAAGAAAAACGCCTAAATACAACCTTTTCCAAAAAATTTTCCATGTGTTAATGTTTGTAATATTTGGGCCACCTAAAATTATACTTTCATTACTTTTCATTCTTATTGCATCTCCTTTATTTATCCTTTTAACAACTTTATGGCGTGTAATTGGACGTCCAGAATCATGGCGTGACATTTTAAAATCAATGTGGTCATCAATATGTCGTATAATTCTTTTTACCCTTGGAATTTACAAAATTAATTTTCATGGAAAAATC…
TRINITY_DN44_c1_g1_i4	6145.31	-1.45527	1.2e-27	Unknown function	ACAGAATCTCCAACAGCTACAGAAACAGAATCTCCAACAGCTACAGAGACTGAATCACCAACTGAAACAGAATCTCCAACAGCTACAGAAACAGAATCTCCAACAGCTACAGAAACAGAATCACCAACAGCAACTGAAACAGAAACTCCAACAGAAACTGAATCTCCAACAGCTACAGAAACTCCAACAGCTACAGAAACAGAAACTCCAACAGCCACAGCAACCGAATCAGCAACAGCTACTGCAACTGAATCACCAACAGCTACTGCAACTGAATCAGCAACAGCCACAGAAAGTGAATCTGCAACAGCCACAGAAAGTGAATCTGCAACAGCCACAGAGAGTGAATCTGCAACAGCTACAGA
TRINITY_DN14029_c0_g1_i1	185.418	-1.4534	9.29e-11	FG-GAP repeat family protein	ATTTCTTCCAAAATCTTCAGTTTTCCCATTTTTATTTGATTTAGATAATCATGCTTATTCTGATATTCTTTATTACGAACCATCTGAATCATCAGTTCGTGCTCTTCCCCTTAAAATTCTTCCAAAATCTGGTAAAATCGATTTTAATTCAACAAAAATTTTTAAAAAAATAGAAAATTCCGAATCTGATATCAGTATGGCAGCGGGTCAGCTCACTGATCTTCCTTCTATCTCTTTGCTTCTTAAAGCTAATGATGAATTCCGCATTTATACACATTTTCCCGAAAATTCCAAATCAAAACAAAAAGGCCAAAATAATTTGAGTGAAATTGATTATACTGATCTTTTTGAAGAATCGGCTCCGATTTTGATTCCACATGGTTCAGGAGAACCAGCATT…
TRINITY_DN30591_c0_g1_i1	424.276	-1.45277	2.64e-18	Mob1/phocein family protein	CTGGAAAATGTCTGTCTTTGGCTCTTGGGGAAATAAGAGTACATTTAGACCAGTAAAAGAATGGGCAACAAATCCTCGAAGACAAGAACTCAAAAAACATCAAATGGAAACGCTTGGCCTTGGGAATTTAAAAAATGCAGTTAAACTTCCAGAAGGGGAAGACGCAAATGAATGGCTTGCCATCAATGTTGTTGATTTTTATAACCAAATTTCTATGCTCTATTCTACAATTACAGATGTTTGCACAGATGAAACTTGTCCAATAATGTCAGCTGGAAGAGGATATAAATATCTTTGGCAAGACCCTGGTTCTAAGCATGCCAAACCTCGTGAAGTATCGGCCCCTGCTTACATTGGCCTTTTAATGGACTGGATTGAAAATCAAGTAAATGATGAATC…
TRINITY_DN33654_c0_g1_i1	2729.62	-1.45215	4.03e-30	Iron sulfur cluster assembly protein 1, mitochondrial	TGCTTACATCTCAACAGACTCCAGCAAGCGGGTTAGCTTCAATTTTCTCATTTGCCAGATTTTACCACAAGAATGTTGAAGAACATTTCAAGAATCCAAAGAATATCGGTTCTATGGATCCAAAAGACCAAAACGTAGGAACTGCTTTGGTTGGAGCACCAGCTTGCGGTGATGCTCTTAAGCTTCAGATTCGTGTCGATAAAGATGGTCGTATTGCAGACGCTAAATTCCGTGCTTTCGGATGTCCAGCTGCTGTTGCTTCTTCTTCTCTTGCTACTGTGATGCTCAAAGGTAAAACTCTTGATGAGGCTTTGAAAATTAAGAATACTGTGATTGCAAACGAGCTCAAACTTCCCCCAGTGAAGGTCCATTGTTCAATGTTGGCTCAAGATGCAATCC…
TRINITY_DN27834_c0_g1_i1	375.163	-1.4507	1.4e-06	Uncharacterized protein	CAATTTTTTTCCCACCAACCCAAGACTGATGGCCCAACCTTTCGCCTTTCCATATTGTTATCCAACAAACCAAATTCGCAGCCCGTGTGCATTCCAAAATCCAGTTTCAAATGGGCACAATCCAGTTTTAACTGGATTTGGGCAAAATCCTCAAATGGGGCCAATTATTTTCATTCCAAATAAACTAACAGCAAATCCATACCAAGAAAATTTGAATGGGTGCCGTCAAGGAAATTCACGAACAATTCCTATTCCTAATCCTCAAATGAACTTGATATCAAGTTCATTATCACAACAACAACAATATGCAGCGCCTCAAATGGGATATGGATTTGCTTCTCAGCTCCCTCGGATTAGTCCCTTGCCAACAGGAATGAATGTAAATGTTCCTCAAGGTCC…
TRINITY_DN33835_c0_g1_i1	1328.89	-1.44899	3.07e-57	Uncharacterized protein	CCCAAAACATACTTCATCAGAGATGGGCGTAATCGTATTAAATCTTAATACCATTCTCGGATTTCTATGTTGCGCTGCCCAAATTCTCACTGGGGCAGCTTTCTCTAATTGGATTAACCAAAGTGGGTCGTGCCCAAAAATTCAGACTGGTATCGCACCAAACAAGAGTCCTAGACAGAATCTGCGTTTTCTTGGATGGATTAGTATGCTTGTTCTTGCTGCTCTTTCATTTCTTATGGCTATTTTTGAAATCATGATCTTGATCAAACCATGCTGGATGTCATTCATTAACAATCATTTCCTCCGCGGGGTTATTTACCTTTTGAAAGGAATTGCTGCTCTTGGTGTTTCTGGTGATCTTGGTGTTGGTGCTGGTTCAATAGAAATTATTACTGCTAT…
TRINITY_DN29207_c0_g1_i1	784.915	-1.44776	2.01e-27	ABC transporter family protein	CTTTGAATGTGGGAAAGGTTTCTGTTCGAATAGAACACCGGAGCAACTTCACTTTATGCCTGATCCAACAGAAATACCTCCTGCCACAAACCCCGAATCAGTGTGGCCCCGAAGACAACCTTCTTTTAAACGGACTCTCAAGGCTTTATTCAAGAAAAACTTATTATTAAAACGACGACACATTTTTTCTGTTATTGAAATTATTTTAGCTTACCTTGTTTGGATAATTTTATTTCCTGTTTGGAAGTTGGCTCGACGTGACTACACTGGCTATGAACAACCAAACGTTTCTCATATTGATTATTTTAACAGGCTAATCCCAATTCCAACGAAATTGCTCACCTACTTTGCTGTCAATCAATCTACTCTTGTTTTTGCCCCAAATAATTCTCTTGTTCA…
TRINITY_DN1949_c0_g1_i16	176.117	-1.44735	2.75e-07	NLI interacting factor-like phosphatase family protein	GTTTGAATATGCTCAACACGGTCCTTTATTTATTCCATCCCATGAAGACATTTATCCAAACAGTTACAATACAATTCAAAAATGTAATATGGTTGTTTTGAGGCAGTCAGCTTCACAACCTTCCTCTGTTTTGACAATTTGCTTAGACTTAGACAATACACTTATATTCACATCCCTTAATAAAGGCCAAGCAACAGATTTTATTGTAGATTTACCCACTGATAATGGCTATTTAGTTGGCTATGTAACAAAACGTCCTCATCTTGATCAATTTCTTTCCGATCTTTCCAAAATAGCTCATGTATATCTTTTCACTGCTGCAAATAGTTTTTACGCTGATCAAGTTCTTTCTTATCTTGACCCCTTCTCAAAAATATTCAAAAAGTGCTTTTATAAAGA…
TRINITY_DN38411_c0_g1_i1	1325.7	-1.44665	1.73e-52	Calcium-transporting ATPase	GAACCAAACAAGCTAATGGGTTGCTGTTTTCGCGCTTATCGTCTCTTTAATTCGGGCGGTCTCGGAATCATGTTTATCTCAGTTGTCTCAGCCACTGTTATCTTTTGCTATACCCTTGCAACATATGAAGATCATCAATTACAACGAAAAAATCCTTTTAGTTATATGAATAGTATCTATACAAGCACAATGGCTGCTGCTGTACTTGGTGGAATTGCTTCTGTGGTACTCATTTTTGTCTTTGTTTTTGGAATGTGTGCAATTGGTTCTCACACCATTTTATCCATCGTCGGAGGTGTATCCTCATTGTTTACACTTGGAGCCATTATTTCCGAAGGCATGATTTATTATTACTGTTATGCCATGAGTTGGAAGGCTGAACAAAGCGTAAATAGTTCT…
TRINITY_DN2638_c0_g6_i1	550.498	-1.44664	1.83e-25	Surface antigen BspA-like	TGTTCCTAATACTGTAACAACAATTCAAGACTATTCCTTTTATTTTTGTTCGAATTTGCTATCAGTTCAAATACCTGATTCTGTACTAACAATAGGAAGTTATGCATTTAGTTCTTGTTCAATGTTAACAGCAGTCGATCTTGGAAATGGTTTAATGTCATTGCTTAGTTATGCATTTAGTAATTGTTCAAATTTACAATGTGTTTATTATAGTGGTACAAGTGATTTCGCATCTCAGGCAAAAGTTTTCCAGGATAGTCCCACTTCTTTGGTTATTACAGTGTCATATGATTATCCTCATCTTTCATCAACATTTTATGGAAAATCAATCCAAAAAGGCAATCCTTGTAACATCACTTTTCCCAGTCATTCTTTAGAATTTTCTCCCACATTTATTGA…
TRINITY_DN36127_c0_g1_i1	102.767	-1.44609	1.02e-07	Adenylate and Guanylate cyclase catalytic domain containing protein	GTTTCATTTACACCAATGTCATCAAAAATGACAGCAAAACAAGTAATGACAATGTTAAATTTACTTTTTACTGATTTTGATACAGAATTAAGTAATTTTACTAGAGTAACAAAATTAAAAACTATTGGAGATGCATATGTTTGTGCAGCTGGTATTTTTGAAGGAGATGGACCAATTGAAGAAGCTGCTAATGAAATTGTTACATTTGGAACAAAAATGCAAATTATTATTCCGAAATTAAATGCTAAACATGGGTTTAAGGTCCATATGAGAATTGGAATTCATGCAGGTGGACCATTAATTTGTGGAGTATTGGGAAAAGAAAAACCTTTATTTGAAGTAATTGGATGTGCTGTAAATATAGCAGAAGAATTGGAAGCATCAAGTTTACATGATAAA…
TRINITY_DN18323_c0_g1_i1	150.875	-1.44534	6.88e-09	Uncharacterized protein	GAGCTTTTCTTTCACATAATTTCCGATTTCCTTGATATTTTCTGGAACAAAAGAAGGGTCAGCAGAATAAGAAGTAAGTGCGTTCATGTCGAATTTCTCTTTTGGATTTTCCAAAAGTATTTTATTTCTTGCCTCCTCTAATTTCTTGGCTTCTTCTTCTTCCAATGGCTTTTCTTCTGGGCTTCTTAAGTACATATATTCAGGTGATCCTCCAAGCTTAATTAATTCATCTTTATGTGCTTCTAATGCTTTTTCAATTTCATAACTGCTAATTGCTTCTTTTCTCAAGAAAGCGTTCTCGTCCTCCATGAAATTGGGGTCTCTTGGTGTTGTTCTATTCACTCCAAGTAAATATAATATTCCATCACTACCCTCGATTCCATTTACATCTGCTGGCAC…
TRINITY_DN2266_c0_g3_i1	405.819	-1.44494	4.24e-18	Adenylate and Guanylate cyclase catalytic domain containing protein	CCGATCTCGGTGCTGGAGGAGGAGGCGCTGGAGGTAGTGGTGGTTCAAGTGGAGTAGGATCATCACCATCGTTTATCTTTTTCGAGCATTTGGCATTGGGACACTTAATTCCGCAATTAAGGAAAGCACAAGATATTTTGGGAGATCAGACAGATGCATTAATAGATGAAATACATTTTTATTTAGGATTATTTATGGGATTAAATTTAGCAACAGTATGTATTTTCTTTTTCTTGGAGATGTGTTTCATTTCTAGAATTACAAGTGCTTGGAATATGGCAAGAACATTATTAGCTAGATTTCCACCTAATTCTGTTATTGGAAATCAACCACTTTTAGATTTTATTGTTGGAAAAGCAGCATCAAAGAAATCCCAACAAGTTAGTGGTGAACAAGCAG…
TRINITY_DN659_c0_g1_i12	128.859	-1.44406	1.23e-06	Uncharacterized protein	GTTCATCTTATTCTTATTTCGTTCTTTTGAACCATTTGACTAAACTGACAATTTCACTTTGAGGGAGAAGGTAGATCAAAAACCCTAACCGAACAATTATGTTATGAAGTTAAGCAAATTATGATCCAGTTGCAATAATATTTCGGACAAGAAATGGATAAATGTTCTGGTTTTAAATCGATCTCCTGATCCAAAGCACCGTACTGTGCAAGTCGAAAATTTTGATCATTACGTATTTGTTCATTTCTTCGAACCAGGCTTCATTCAAACCTCAGCCGAGAAGCTGCCGTTTATTTGCCCAAATCTAATTTTAGCAGTATTAATCTTTCATTTAAAGATCAGTTTGAGCAATTTAAGTGCTTCTCTCTGTTTAGTTTACTTGGTCAGCCATAGATTTAT…
TRINITY_DN14274_c0_g1_i1	148.476	-1.44396	4.83e-09	Uncharacterized protein	TAAGAATCGAACCATCTCTCTCCAATTTTTTACATTCATTTAAGAAAGATATCATACTTATTGACACGGTTTGGAATACAAGTGAAATTGTTCATTATAACTTAAATGTTTTTCCTCCCCAAAGAATCAAAAAAGTTGTTCCACCAGATTCTGGACTACCAAAAGGAAGGATAATTTCACGGAACGCTTTCCATCCAAAGCCTACAGAAGAGCAAAATATTCCTGAAAAAACATTGCCAGCTCCTACACTCCAACCACAAATTCAGGGAATCTCTAAACAAGCTTTTGTCAAGCCACATCCGCCGAAAGACTCCGAAATTCCTAATAATTCTACATTTTTAAAACCTATTTTCAAACCTGCCCCTCCTGCATTTCCACCTCCTGGAAATGATAGGAGGG…
TRINITY_DN28704_c0_g1_i1	1223.89	-1.44288	9.09e-26	Ankyrin repeat protein, putative	GATCTATTTTTTTTAACCTCAAATGGAAACAATTGAAACACTTGAGACATATCAAAACTTGCTTTGGGAAAGCGATGATGAGAATGCTATCCGTGAGGCCACATTTAAAGTCATGAAAGATTTTCCACAAAGTGAAATTCTTAATTCATTGCATACTGCTATTCATTGGAGGTCAGGAAGATTTGATCTTTTCATGTCCTCTCTTCATCATTTCTCACAGGAAGTCATTGAAAATACTATAATTCGTATTAATGATCCTCTTGTTGCTCTTTATGCTTATGAAAATTCTCTTCTTTCTCTCGAGACAATCCAAGGAAAAAATCTATTTCCGAAATATTTTGCACCAGAAATAGAAGGACGTGAAGGAGATCCAGTCTTCCTTCGTCGTAGAAGTGCATG…
TRINITY_DN5229_c0_g1_i1	757.095	-1.43999	2.52e-35	Uncharacterized protein	CTCTTTTTCCGCATTTTATGGCAAACCAAGGAGAAAATCCAGATGCAAAAACCCCAAAGATTTTCGGACGTCAAGTATATGGTGCCACTTTGCTTGTTAAAGGAAAAAAGAAAACAACTGAAAAGCAAATCAATTTTTCACTTGGGCATGGCGAAATCGAAGTTTATTCAACCGACTGGAAAAACTGTTTATACAGCATTGCTATAGATAAGGCTAAAGCTGAACTTAAAGATAATAATGTTATTCGATTTTCATTTTTCCGTGATGTAGAGCAAACTCAACTTGTTGAATTTTTCGTTCACTTTGAACGTGTTGACACAATTCTTGCTGCATTCACTCCAACTGTTAATGATAAGCAGAAAGAAGGAAATACAATGACAATTCTTGAATTACCAGCAG…
TRINITY_DN29967_c0_g1_i1	194.461	-1.43962	7.14e-09	Uncharacterized protein	CCATTTGGAGTATATTGCAGAGATCAATTTTTATAATATTTTATGATTTATTGCTGAATATTTTTTCCCATGTAAAGATTATGGAAAAATGAAATTGCTTACCAGGAAGCAAACAATCAGTTCAAGGCTGTTATTCATAATTTTATTATTTATTCAAGATATCATTTCTAAAAACCATCCTTTTCTCTCAATTAGTCTTTTGAAAAAGGAAAAACCTTTTAAAAAGCAAACCCTCAGGTTCCCCAGTTAAGCATTCACTTGGAGCTTATGGCTTTCTATTATCTTTGATTTCAAAGAAGGATAAAACGGGACCAAATTTTCCGAGCTCGGATTCTGTGGAGTGTCAAAAACCTTTTCACAAATTTTATATCGTAATATTTTTTAATTGAATTTTGAACG…
TRINITY_DN2009_c0_g1_i5	819.796	-1.43956	5.31e-11	Uncharacterized protein	ATGAGACAGTAATGCAAAGCGAAATCCCTTTTTTTATATATTGTATTAATTGAATTCCAAAAATATTCAATTGCCCATTCAATTTCTAGCCGGCCATTGCCAACCATATCCAACAAATCAACTTCCCTCAAGGAATCCAAATGGACACCCCTAGATTTGAAATTAATGGATGCTCTTACAAGTAAAAGGACTGAGAATAAGAGGAAAGTTATTTGCTGCAAAATTCGGAAAACAACCAAAATTTTGGGAAAAGAAGTCCCGGACTGGGATGACTTCACGATTTACGATTTTTGTGCAGTATCATTGAAGCGTATGTACACTCACTTCATGACTGAGCACCCCGCCGTTCTTACCCAAACTTTAATCAGGTTAAAAACTCAAATTCCGAACTTTCAATTC…
TRINITY_DN1203_c0_g1_i1	674.228	-1.43798	4.92e-28	Uncharacterized protein	TGGATCCTTCATAAAAGTTTCGTATCCACTTAACACATGAGCGGATATTATAATGCGCCAGGATACACTTTTGGAAGAGGTCTTCCAGAGGGCCCTCATGGGAAACGCAGGCCACAAGATCAACCAGAAAAGAAAGAAGTTTTAAATAATTGTCAACCGCAATCTGAACCAGCCAAAAAAGACCAGGATTCGATTTACCAAGATTATGCTAATGCTCTAGATACAATTGTGCAACTCAAAAACGATCTTGCTGTTGCAAATAATCGTATCAAAGAATTAGAAGCTGAATTATCCCAAAACCCTTATTGCAAATGCGCCACCAGGCAACCACAAGCGGGCCCAGCTCAAGCCAGTCCAGATCTACCACGTGCTCATTTTGAAAAAATGAACCAACCTCTC…
TRINITY_DN7110_c0_g2_i1	104.871	-1.43726	4.6e-07	Superoxide dismutase	GAAATTTTAGCTTACCAGCAGTTCCATATCTTCAAACAGGGCTCTCTGGCTTCTTGACTCCACATGCTGTTCAAATTCATGTGACCAAACACCATCAAGCTTGTTGACACTGCCATCTTCTGAATTTGCTGGAAAGCCAATTGAAGAAATTATACAAAAGGCTTCTGGCCCAATCTTTAATAATGTTGCTCAACATTACAATCATTCCTTCTTCTGGAATTGCCTTACTAATAAAAAACAAGAAATTCCTGCGGGTGTTGCAACTTTCCTTTTTAAGAATTTTAAATCGGTTAACGAATTCAAGAAAGAGTTTATTGCAAAAGCATCTACTGTTTTTGGCATGAGAGGGGGGGACAGGCGCGGTAGGCGTGGAGCTGATTTTGACTCCGGAGTTTTATC…
TRINITY_DN47658_c0_g1_i1	248.086	-1.43621	1.01e-12	Myb-like DNA-binding domain containing protein	GTCACAAATAAAACTCCTTCATATCATTATATGAAGAAGAAGCCAGTGTATCTTGGTCATTTCAAATTCACCAGCGATGAAGATCTTCTTCTCCTTGAGCTTGTTCAAAATAATGGAACAAATTGGAAACTTCTTTCTGCATTTTTTAAAAATAGAACTCCAAGACAGCTCCGTGAAAGATGGATTCATTATGTCAATCCAGAAATTAATCTGTCTCCTTTTACCTCAGAAGAAGATCAATTAATTCTTCAAAAAGTTGAAGAAATGGGACAAAAATGGGTTTCAATGGCTCAATTCTTTTCCAATAGAACTGATTCTCAATTAAAAAACAGATATCAAATGTTGAAAAGAAGAAAAGGCAAGGCTACTAATGAAAATGAAATATCATTTATTTCTCTC…
TRINITY_DN12140_c0_g1_i1	160.531	-1.4353	9.82e-05	Uncharacterized protein	TGAAAACCAAAAGGAAGGAACCTGTTGCGCAATCTACAGTAAAGATGCCACCACTAAGACCTGGATCTAATGGATCAACTGGAAGTTCAGGAAAAGCCCCAAGATCTGGAGCTGTAAGGGCAAGCATGGCTCCGAGTTTAATTCCAAAAGCCGGAAATTCTCGTGGAATTCCAAAAACAATTCAAGTAACTCATGATTCACCTCCAGGGCCCCCTAGAACACCACCAAAACAAACACATACAAAAACTTTTTCGCAAAAAACTTCAATCGAACAATATGGAGAAGGTGATGATATTTTTAAAGAATTTGAAGAAGAGTTTGGTATCAAAGTTGAAGAAAAAGATTGTCAAATGCCATGGCTTGATCATGTTGACGAATTAGATCAAAAATTAAAGCAAA…
TRINITY_DN5543_c0_g2_i2	146.828	-1.43517	9.01e-11	Uncharacterized protein	AACAGCTTATACGTGATATTAGTCCTATTCCTGCTATTAAATGGGCTACTGTAATTATTGATGATTCAAGTTATGCATCCAATATGACCAAACTTTCAGCCTTTCACCATATTTCCGTTGCAACCAGTCTTGATGATTGGCCATCTCAATGCAAGATTTGTGGCTATTTTCCTCCAAAACCTATTCGCCCTGATTCTCATACACGTTCTCGTTCTCACCAAAGACATCCTCGTTCCCACTCTTCTCGTAGTCGTCGCTCCCATGAACGTAGAACTCCAAAAATTCCAAATTTACCACCAATTTCCGATATTCAAAATTCAGAACAAAAAATTCAAAGCGAAGCAATTTCCGAAACACTTCAAAATGAAGAAAATGCTGAAAATTCCTTACCTGAAAAAT…
TRINITY_DN9631_c0_g1_i1	234.745	-1.43465	3.05e-13	Small GTP-binding protein	ACAAAATTCACTCCTAGAATGATCCCAAGGGATCTTAAACGGGAGGGATATAAGATAGTATTCGCTGGGGATTCGAGTGTCGGAAAAACCTCTTTGATTGCCAGATTTTATGGGGATGGATTTAATGAAAATCAGCCTGCAACCGTTTCTCCTGGGTTTTATCGATCAAAAGTCACTGTGCAAGGCAAAGTCATGAATTTAAATATTTGGGATACCGCCGGACAAGAAAAATTTCATTGTATGGTGCCCATTTATACCAGAAATGCAGATGCTCTTGTTATTGTTTATGATTTGACTTCCCCCGAATCTTTTGAAGGCGCTAAAAAATGGTATGAAACTTTGATTGATGATCTCCTTCCTTCATGTCAAATTATTTTTTGCGGAAATAAAAACGATCTT…
TRINITY_DN43486_c0_g1_i1	1987.06	-1.43419	7.86e-39	Serine/threonine-protein phosphatase	TGAATGGGCCGCCTCCTCTTGATATCAAGCGAATTGATGGATTAATCACCAAATTGGAAACAGCACACATGCAGCCACGCCACACCCACATCCAACTTGAAAAAGAAGAGCTCCTTTACCTTTGTACTGTTGCAACCCAGATTTTAAAGAATCAACCCATTCATCTTGAATTAAATGCGCCAATTACCGTTTGTGGTGATATACATGGACAATTTTACGATTTAATTTCGTTTCTTAAGAATAGCCAGGTTTTAGAAGAAAGGAAATTTTTATTTTTAGGAGATTATGTTGACAGAGGGAGAAACTCAGTTGAAACTATTGCCTATCTTTTATCTTTAAAGGTAAAGTATCCAGACAATATTTGGCTTCTTCGTGGTAACCATGAAACAAGAGAAATTT…
TRINITY_DN8132_c0_g1_i1	304.717	-1.43342	5.51e-18	Myb-like DNA-binding domain containing protein	GACCAATGGAAGGACAACCAATTTCCCCGCCATTAGCACCAACAAGAACAAGGTCGAAACTTTCAAACACAAAAGCTTCCTCTTCTTGGACAAAAGAAGAAGATGAACTTTTATTATCGTTAATTAAGAATTCAACAGTTTATGAATGGGAAAAAATGAAGACATATTTTACTTCATCGAATAAAACAGCACAACAGTTAATGGATAGATGGAAAAAAGTTTTAAATCCAGAATTGGTTAAAGGTGCTTGGACTGCTGAAGAAGATAATTTCATAATTAAATGGGTAAAGGAAAATGGAGCAAAAAATTGGTCAAACCTAGCTTCCAAATTACCAGGTCGTCTCGGCAAGCAATGCAGAGAACGTTGGGTAAATTCATTGGATCCTGATCTTGCGCGAA…
TRINITY_DN44765_c0_g1_i1	1036.09	-1.43298	6.89e-34	Uncharacterized Cys-rich domain containing protein	TTTCGAATGAGTGATTATAATACAGGAGTGCTTGCATGTTGCAGCGATTGTAATTTGTGCTGGTATGGTATATTTTGTATGCCTTGCTTAATGGCCAAAAATTGGGCTGATATTCGAGAAGAATCTTGTACAACATGCCACTTATGTTGTCCGGCTTTTCCTTACTGGACCCGCCAAGACATCAGGAAAAAGTTCTCAATGGAATCTAATAACTGTGGTGATTGTTGCATTTATGTGTTTTGTGGTCCTTGTGCCATATGCCAAGATGCCCGCCAAATCAGAGCCTAAAACTTAAAATGCCTTAAAAAAAAAAAAAAAAAAAAAAAAAAAAAAAAAAAAAAAAAAAAAAAAAAAAAAAAAAGGGGGGGGGGT
TRINITY_DN1225_c0_g1_i1	2085.8	-1.4324	1.01e-23	Aldehyde dehydrogenase	ATCTGCTTCAAAATTTTCATTTTAGAAAAAGAATGACCCAACCCACTGCCATCCCGCTCTCTGAGATTCCAAACAAAGTAGAAGCTCTTCGCGCATATTTCAGAACTGGTGCAACAAAGCCACTTGAATGGAGGCAAGCCCAACTTCAAGGATTGATCAACTTTCTTGATGAAAAAACCCAGGAATGGGTACAAGCTTTAAAGGATGATCTTGGTGCACACAAGTATGAAGCTGAATTGTTGCTGGCCGGTGCTCGTTCTGATATAGAGTATACTCTCAAGAATGTGAAAGACTGGATGGTTCCTAAATCAGGTTCTAATCCATGGTCTTTATATCCTGGTTCAAATCATGTTAAGCCAGAGCCTTATGGTGTTGTTCTTGATTTCATTCCATTCAATT…
TRINITY_DN4682_c0_g1_i1	1940.09	-1.43197	2.82e-52	Calcium-transporting ATPase	CGTTACCTCATCACTTGCAATATTGGTGAAGTTGTTTCTTGCTTTGTCTCTTCCATCATTGGAGGACCAAATCTCCTTAGATCCACGCAATTGTTGTTCGTTAACTTGGTTACAGATGGCCTTCCAGCCACGGCACTTGGAGTAAATCCAGCTGAACCAGGTGTTATGGAATTAGACCCACGTCCGAGGGATGAAGACATTGTAAACTCATTTTCGTTAACACGTTATATTGTGGGAGGTATTTATCTTGGATTTGCAACAATTGCTGCTGCTTACTGGTGGTACTTGTATGATCCAGAAGGGCCACATATCTCTCTCAAAGAAGTTACTAACTGGATTTCATTGATGAAAGATCCTAAATATGAAGAAATCTTCGAAAATGATTATCCTTCTACAATG…
TRINITY_DN38669_c0_g1_i1	1664.67	-1.43166	2.86e-37	Uncharacterized protein	CTATGACTGAGGATTTATTCGGCATTCATCCATCTCCAGATGGGTATTTTGCCGATGCTGCATCCGGGTTTTTCCTAAATTCACCACAAATTATTACTTTTGACTCTCCTGGGCCCAATATTGATTTTTCCGAAGACATTGGAAATTTAGACGCTCCAACTCTTCCCTCCAATATTGGAATTGATCTCATTCAGCCAAATACTCCTGAACAAATTCCTTTTTCGTCTGATTCTTTCTTATATCCACCAGATCCCGAATTTCTTCCACCTCCAGGGCCCAAAACACATCGAAGATCAATCACTGCACCAATGCAAATTCCGTTCAAAGATAAGAACTGTTATTCCTTCAATTCGCATGAACATGAAACTTCAAAAAAGCTTTTTCAACCTTCATCAAATA…
TRINITY_DN14298_c0_g1_i1	151.482	-1.43158	1.52e-05	CAMK family protein kinase	CTAAATTCCGCAGGTTTGCATGACACACTTACCACCTTTAGCATCTCCCCCGATTTCATCAACGCCATCCAAAATAGGAGAGTATGAAATCATTAAGCCACTTGGACGTGGTCGATTTGGAACAGTTTTTTTAGTAAAATCATTAAAATACCAAGAATTATTCGCTATGAAACAAATCAAAATTCCAGAATCTGTTGCCAATGGAAACGTTAATTATATTCGTGAATTTGAGACTCTTAAATCTATTTCGCATCCAAATGTTATTCGATTATATGATGTTTTTCAAACACCCGAAAATTTATTTATTATTATGGAATACTGTGACGGTGGTACCCTTTTTTCTCTGATTTCTGCTTATCGAAGTTTGAATTTAGATTCTATTCGTTTTTATTTTTCCCA…
TRINITY_DN1155_c0_g1_i1	125.7	-1.43095	3.19e-07	Leucine--tRNA ligase	GGAATGCTGAATTCTTTGTGGTTTGAAGACTGTTCGGAGATTTTAGAAGAAGAACACACAGTTGATGGTGTATTTCTAGGAATATACAACCAAGATCCGGCCGTTTTCGGGATGTCAATACCTCGTCCACCAACTCCACCGCCATTTGAAACCCAAAGCGAAGAACACTTCCTGGGCCTTGACAAATCCAAACTTGTGGAAGTTCGTCCACATACTTTTATTAATGATTCTCCTTGTCCATCGGGTGATATTGACTATCAACCGTCTAAGATAGACACATCAATGGAGATCTCTGTCTTTTAAATTGTTATTTTTTGAAAAAAAAAAAAAAAAAAAAAAAAAAAAAAATGGGGGG
TRINITY_DN21846_c0_g1_i1	161.884	-1.42987	1.01e-08	PQ loop repeat family protein	TGTAAATCATGTCGAATTCGACCGAGGCATGCATCGGGTGGATTCAAAGTGCATTCAGCGAATGCATTTCTACCCCAATGGAGCAGGCGTCCTTTTGGATCGGCTTGTCTTCTGATGTTTTTGAAGCTATTTCAGCTTTTCCGCAATTAATTGATAACTATAAGACGAAAAATGTTGATGGCCAATCGCCTTTCTTATTTTCTTTCATTACGTTTGCTTCTCTTGTCTCTTTGATTGGTATTTTTATCACAGGCGGATTTCTGACTCAATATATAACAGCTGCTATGTTCGTTATTCTTGAGGGAACTTTATTCCTTCAATACCTTTATTACCGTTATTGCCGTAGGAGGTCTGGCCCACCTGCACGTCGTCTTGATAACCTCGATGATCCATTAAATC…
TRINITY_DN40777_c0_g1_i1	249.081	-1.42784	1.85e-12	Uncharacterized protein	TCAATTGACAGTTCCTCATGAGTTACGGGTGGGATTATTTCGATGAAGATGGAGCTGATGATCAGCCTCTTACGAACCTCTTGCCATCTTCCTTAAAAGATGTCTGGGATGATCATCAAACAGACACAGTTTCGAATAGAGATCCACATTTTGGAAGAAAGCATTCTCAATTTCCATATGCTGAATCGGCACCAATGCCATCTTACATGGACGATCAAGTAGGGTCAGTTACTTTTACTGGGGAAATGGAAGAAGATATATCTTCTCCATCTCCACAACAGTATTATTTCGTTGAATTTCATCAAAATCGCTCTTCAATTTTTCGCACTAAACCTGAGGTTGAAGTAAAAGTTGATGATTATGTTCTAACAGAAGCGGATCGTGGATTTGATATTGGTC…
TRINITY_DN17430_c0_g1_i1	178.538	-1.42779	1.14e-08	Uncharacterized protein	TGAAAACCCAAATTTGAAATGAAAAAATGCACTACGAGCGCTGGACGACCAGCCACAAGCTTTTGCTCGGGAAGATCCCTTGCTGTTCAGCATTCCGTTACTGCTCGTCCACTTTCTCTTTCGCTTACAAAGCTCGCTGCTGAGAAGCAAAATGTTTCTTTTCTCCCTCCAACACCAAATTGCTTTGGAAGCGAAACGCCAAGGTGGACTATTTCGTCAAGTCGCAAGCCACCTCCACCACCTGAAAATTTTCCTGGTCCTGGAACTTATAATTTAATTCTTTCGCAACTAGAGCCTTATCAAAAACATTTGATAACAGGAAGAATCGAAAAAAGAAAAGGAGAGTCATGTACTGAATCAATTGATTTTATTCAAGAACGAGTTTTCCCAGAAAAACCA…
TRINITY_DN7509_c0_g1_i1	377.262	-1.42685	2.81e-16	Gluconokinase	CATATATTGGGCTCATATGCCGATTCCTGTTTTCGTAATTGATGGGCCATGTGGTGCTGGAAAGTCTACAATAGGCCTGCAAATTAGTGAACATTTTAAATTTGAATTTATTGAAGGTGACACCCTTCATCCACCAGAAAATATTCAAAAAATGGCGAGTGGAATTGCCCTACAAGATGAAGATCGATGGAAATGGTTGGAAGTTGTTAGGGGGCAAGCTATTGAGCATGCGGAAAATGATAATGTTGCTGGAATTGTGATTACTTGTTCTGCTTTAAAAAAAGCCTACCGTGATCTTCTTCGTTCCATAGGCAATCATCCAAATGTTATCCTTTGGTTTCTTTTCTTGACTGCTGATCGTGAAGTTCTTTTGAAGCGTGTTTTCCAAAGAAAAGACCA…
TRINITY_DN1067_c0_g1_i1	433.563	-1.4262	4.17e-14	Uncharacterized protein	CCTGAAAGGACCATTTCCACATTTCCGCATGATTTTATTCCAACTTTCCCTTTCTACGACCCTTCAAAACCATACAACAAAGCAAAGATTCGAACCCATTGGTCTCAACATCCAAAATGAGTTTAAGCCATTCTTTGTTGGGAGAGATTGGACAGATCCTGATGATGAAATTGACTGCGATTTAAATGAAAAATGCAACAATAATATAGCTTTTGATTCTTCCACTCTTGCAGCAATTACACAACCTGATTGGAAAACTAAAAGAATTTACAGTCAATGTACAATCTCGGTAATTGGATCAACCTTTTCAAGCAGCACCGCTTTTGGATTTGACTCTTCCTATAGCATGGGTGGTGCTTTTTATGCAGAAAATTCACAAATTTTTGTTAAAAAGGCAAT…
TRINITY_DN8587_c0_g1_i4	834.374	-1.42522	2.75e-17	Uncharacterized protein	TTTTTTTTTTTTTTTTTTTTTTTACCCAGACACGAAATTTAGAGGGATGGGAAGGCATTGATGTTAAGATTACCACCCTTTGGTCCAGCGTTGTTACGTTGATGTTGGACACCTGATGGGCGTTGATCTCTGGTACGGCGCTCGCCATCTTCACGGCGGGGACCACCACGGCCACGGCGTTCGCCTGCTGGGCGTTCACCTTCTTCGCGGCGGGGACCACCACGTCCACGGCGGAATTCTCCTTCTGGTTTGTTTTCACCTGGTTTTCCTTCTGGGCGAGGGCGGCGTTCATTGAAACCTTCCTTGCGGGGGGCACCACGACCACGTTGTGTGCTACGGCCACGGGGAGCACCACGGCGTTCATTGAAACGTTCTTGGCGTTGGCGGCGGGCTTCGGCG…
TRINITY_DN5223_c0_g1_i1	979.404	-1.42444	1.62e-19	HMG box family protein	CACCCCCCCCCCCATTTTTTTTTTTTTTTTTTTTTTTAGAGTAAAGTTCAATTTATTCAGATTCATCCTTCTTTTCATCCTTCTTCTTCTTGTCTTTCTTTGGGGCGGTAGCCTTGTTAGCAGCGGCAATATCATTGTACTTCTGTTTTTCTTCCTGGCTTAAGGCGTTCCACATGGCAGCAACCTTCTTGGTGAGCTGTCCGAATGCAAGTTTGGGGTTCTCCTCCTTGATGATGGGCCTCTTTTCCTTTGTGAAAACGTTGTATCCTGA
TRINITY_DN22459_c0_g1_i1	3394.46	-1.42412	8.45e-16	Unknown function	CCCCCCCCCCCCTTTTTTTTTTTTTTTTTTTTTTTTTTTTTTGAAAAAAATGCAGGTTTTATGCATTAGGGTAATATACTTGCCCGGCAGAAATTGGTTGTTGTTGTTGTTCATTTCCTGGAATTGCTGGCATTGGATAAGATGGTGCACCCATTTGTTGTTGAGGTGGCATTTGTGGGTAACCTGGCATTTCGCCGCCTTGTTGTTGGGTCATTTGTGGATAGATTGGCATTTCTCCGCCTTGTTGTTGTGCCATTTGTGGGTATGATTGTCCTTGCATTTGTGGGGGCATTTGGCCTTGAGGTGGATATTGGTATTGTTGTTGCTGTGGGTTCGGGCACTTGGGATCATTTGGAGGCATGTACATTGGTGTGCCCTGGCTGCCAGGGGGAGATGGTT…
TRINITY_DN29063_c0_g1_i1	151.75	-1.42389	7.14e-05	Serine/threonine-protein phosphatase	TCTGAATTTAGATGAGAAAGTCTTGGACCGAAGCTCTGGCTGGATTCTTGCCTTTATTGGAGGCACGAGAGACAACTGACTCTAAACAAATTCAAGATATGTTACCCAACTGTTCTCCTTCTTTTGTAAGTTCATTATGTTTACATGTATCAAAAATTTTTTCTCAAGAAGATATTTTACTAAAACTCAATAAAGAGCTAGTTATTGTCGGAGATCTTCATGGTCAAGTTCTTGATCTTTTGCGTATTTTAAAAAATTTTGGTCTTCCACCAAGGAAATCCTATCTTTTCTTGGGAGATATGGTGGACCGTGGAGAATTTTCGACCGACATTGTTCTTTTTATATTTATTCTCAAAGCACTTCATCCCGAAAATATTTTTGTTATTCGTGGGAACCATG…
TRINITY_DN43641_c0_g1_i1	189.187	-1.42232	1.39e-08	Uncharacterized protein	ATTCTTTCATGGAATTTCCAGAACCAGCCTCTTCTCCCAAAAGCCCTAGTGCTGGAACAAAGCACTATACTAAAAAGACACGATGGACACCCGAGGAAGATCGTATCCTTGCAGAAACTGTTGGTGATAAACAAGAAATTAATTGGAACGTTATTGCAACAAGTCTCCCAGGTAGAAATGGCAAACAATGTCGTGAGAGATGGACAGGACACCTCGCCCCAGATGTGAGCTCTTCTGTTTGGACTGTTGATGAAGATTTACTTTTAATTCAATATCAACAAGAACTTGGAAATAGATGGGCTGCCATTGCCAAATATATTCCAGGTAGATCATCGGTTGCTGTTAAGAATCGATGGAATCTTCTTTGCCGCCGGCAAATTCCTTCTGCTTTTCATTCAC…
TRINITY_DN624_c23_g1_i1	571.854	-1.42219	6.44e-26	Uncharacterized protein (Fragment)	GTCAAATGCTTTGTTTTTTCCTCACTCCAGTGAATTTTTATTTTTTTAGGCACAACTCTGTGACTCAAAAAGATCTCAAGCCATCACACAACATTTCTTCAAAAGTAAACCTCTTTTCGACATTCTTTTTTTCATCATCCTCTTTTTCATCTTTCTATCCGAAACTAAAGGTTAAAATAGCAAGCATGAAACTTTCCCAATGGTCAACCCATTCCAAAATCCCCAAACTAATTATCTCCAGATTTGAAGTACCTGACCGAAAAACATCAAATAGTCGTACTTCCCAACACTCAGAAGAAATGGAATTAATTCCATCAAAAATCCAAAAAAATATGATTGAAAAAGAATTCTCATCTATTAATCCAATCACAAAAAAGAAATTGCCCTCATTTATGAGTA…
TRINITY_DN1931_c1_g1_i1	606.955	-1.42053	3.24e-18	Uncharacterized protein	AAAAAAAAACCTTTAATCAAATCCCTGGGCTTATTGATTAGAGCATGTTCAAAGATTTTCCGCGAAATTCTATGCCAATTATCCCTGCTTTTATCATAAGTTTTTTTGGATGCTTTTTGGTTTTCCTCATTAATGGGAAAACAATTGAGTTCTTCCATTCCATTTCTTTTTTCAAACTAACGCCAATTCAGAGAATTGTGGACAAAAAGTGCTTAAATGTTCAACATCCCTTAAAGCTGTACCCTGGTCATTTTTTCCAAGACTACATCTCAAATGAGTCATTGCAAGGTTTTTCTGATGTTCAATTTGATGGCTGTCCTTTATGTAATTACTTCCCTCGCAATTACAAGTCGAATTCTACTCCTCGTGATATTTTGATTACCTCTGCTATTAATGAAT…
TRINITY_DN1094_c0_g1_i1	924.081	-1.41854	3.17e-44	Ras family protein	TCCAAATGACAAGCCCTCCCAAACCTAATAAGTCAATGGATGGAATTCCTGATTACAAATTCAAAATTTGCATTATTGGTGCAGCTGCATCTGGTAAAACTACTATTGTTGAAAAGTTAGTTAGTGATAAATATAATCCAGAGACCAAAGCAACAGTTGGTGTTGAATATAAGCCATACCGTTTTGATATTGGTGATTTTGTTGTTCAGTTGGAGCTTTGGGATACTGCTGGACAAGAAGCATATAAAGCTGTTGCAAAATCCTACTTTAGAAGCGCTGTAGGTTGCGTTCTCGTCTTTGATTTAACAGACCAGAAATCATTTGATGAACTTCAATTTTGGCTTGGTCAATTCCGTCAATTAGCTTCACCAAATGCAACAATTTTACTCGTTGGAAACA…
TRINITY_DN38985_c0_g1_i1	1251.02	-1.41847	8.41e-25	Myb-like DNA-binding domain containing protein	AACCATTCGAGTTTTCATTTCCGAATGAATCAATCATCAAGTGTGGATGAAAAAAAGCACGTGGCCTCTCGTCATCTCTTTACTGAGAAAGAAGATCAACTTTTACTTTCTTTAGTTGAAAAAGCAACCAAACCAATTAAATGGAATGAAATTGCTTTGGCTATGAAAACAAGGTCAACAAGGCAATGCCGAGAACGATGGAAGCACTATCTTTCTGGAAATCAAATTCTTGGTGATTTTTTTACCCCCAAAGAAGATGAATTCTTGGAAAAATGTGTTGCCATTTATGGCTCAAAATGGTCCGTTATTGCTCGAAATTTTCCCGGGAAAACAGATCTCCAAATTAAAACCCATTGGTTTGCATGTCGTGGGGAAAATCCTCGGAAAATTTTACCTAAA…
TRINITY_DN2912_c0_g1_i1	831.467	-1.41832	7.89e-38	Uncharacterized protein	TCAAAACTGGCTCTCATGGATGCAGAAATAACCTACTGTCTAGCTCAGGCAATTTTTCTACGCCCCAAGTTAAAATCAATTCTTTCTACCTTTATGTGCCCTCGAAATCCTCTGCCACATCTCGTTAACTGGCGAGGAATGATTCTTCGTTCTTTTTATTTAGCTGACCTGAATCCACACCATGAAGTTAATGGGATTAAAAGTGAAGATAATAAAGAGGAGAATGGAGAGGAAGAGGATGAAATAGAAGAGGATCCAAATGAAGCTGAGAGGAAATTAGGAGAGACTTATGTTAAGCTCATTAATGAAGATAATAGTGAAGCTCTGCAAAATACAATCACCCCCGAGTTTGAGTTTAATGAGAAATTTTTGATTCCATTCTTTGGTGCTGATAATAAT…
TRINITY_DN4743_c0_g1_i1	5687.29	-1.41808	7.01e-69	Uncharacterized protein	AAACAGTTCGATTCCCAGCTATGAGTGCCGAACCAGCATTTCAAACCGTGGTTAACATTATCGTTAACCAACCTTATATCGACAAAACAGTTTTGACTCAAGGGCTCGCAACAGGTGCAGATTTTAATGCTTTGGTCAAATATATACGTAAAACCTTAGAAGGCGAAGAGGATCAAGGCAAAAAAGCCACCTATTTCGATCTCCTTCTTACCATTATCTTAAAGCATGAAGGTGGCTTGACCAAATTTTCAAAAAGTGAAATTCAAGATTGGACTCAATTCTTTGTTGATTGCAAATCTCCTTGCACAAACTGCGAAACAGTTGATAAATTAATTCAAGTTATTAACCTTCTTATTGATGTTAATCCAGAAAAAGATTCTGAACTTCTTCTACAATCCC…
TRINITY_DN4466_c0_g1_i1	323.066	-1.41719	2.49e-19	CK1 family protein kinase	CTGGACAGTAAGCCCCATGTATCGACCGAAGGCAGCCTCCCAAAAAGAGGTTGTCATTGCAGGTCGCTATGTCATGAAACACATGATTGGGGCTGGAAGCTTTGGGCAAATTTACTCAGGTGAAGATAAAATTACTAACGATCTTATTGCGATCAAGCTTGAACCAAGAAATACTAAAACACCACAACTTGAACATGAGTCCTTTGTTTACCAAGCTTTGCCCTCCAATTCTTACATTCCTCGTTTTTTTTATTTTGGAGAAAACGTTAATTACAATGTACTTGTGATGGATTTAATGGGTAAATCTCTTGAAGATTTATTTCAAGAACGGAATTTCCATTTCTCCATGAAAACTATCCTTCTTCTTGCTGATCAAATGATTTCATGTGTTCAATTTCT…
TRINITY_DN492_c0_g7_i1	325.728	-1.41582	5.53e-13	Uncharacterized protein	GTTCCTTTTCCTAGCAATTGGAATCAAACGTCGCTCACACGTCTTGTATTCAAATGATTCTCCAGATATTGATGATATCCTTGATACAGAAAATAGGGATTTTGATATTCATTCCCTGGAAAGAGCTATTCTCAAAGCTGGTCCTGAAGTTGCAGCCCTCATTGAAGCCGAGGATGAAACTAATGGTAAATTCTGGAACAAAATAAAGGGTCTTTTCAAGAAGATTGGAGGTTTTGCTAAAGTTATCGTTCCCACTGTTCTTGACACAGTTTTAGAAGAAAATCTCAATGAAGATGAACTAACTGAACTTTTGAAGCAATCTCCAGATCTTATTCCTCTTCTCAGCAACGAACTTGATGAAGCTGAATTCATGGAACTTAATGGAAAATTCTGGAATAA…
TRINITY_DN341_c0_g1_i3	462.997	-1.41456	2.86e-12	Uncharacterized protein	CAGAAGCTACACATTTATACCAAACAACTAATGATGAAACAAGTGAGTTCGGGTCATCAAGAGAAGAAATCGGAACCCAATTGAAGAGCAACTTACTTCCTCCGCAAACCATTTATGATCAGAATTCTCCCCCATTCCAGCCATTTACTCCTCAACGACAATCGAAAAGCTTGTCTTCCCCATCCTCAATTTGCCTCTTTCATAGCAGTTCCCTCCAAAATTGACGACACAAAATTTGCATCCTCCTCCCCAAATTTGCCATCTCTTCCCAACAATTGCGGAGGACACATGGATACCTACCGTAAAGGGGGTGCTTTGTTGGAAGCATTTTTCGCTTTAGTGAAGAGAGGATTCAAAGTGATTCCGATGATTCCAAGCGCGCTTTGAAATCAATGCACG…
TRINITY_DN39188_c0_g1_i1	191.063	-1.41393	1.83e-11	Small GTP-binding protein	CAAATTACAGATTTTTCAAATGAAGGTTGTAATGGTGGGTGATACACAGGTTGGAAAAACTTGTGTTTTGGAAAGGCTTACAAGTGGTGTTTTCAAAGAAGCCAGCCCTCCAACAATTGGTGCAGCTTTTAAGAGTCATATTTTGGAAACAAAGGCTGGTTGTGTTTCTTTACAAATCTGGGATACCGCGGGACAAGAAAAATTCCGTGCTCTTGCTCAAATGTATTACCGTGCCGCAAATGTTGCTTTACTTTTTTTCGACATCACAAATAGAGAAAGTTTCGACGCTTTAGAGTTATGGGTTAATGAACTCGCACAAAAAGGGCCAGAAAAAATGAAAACAATCATTATTGGTAACAAAATCGATTTGCCTTTAAAACGTGTCGTATCAAAACAAGA…
TRINITY_DN1890_c3_g1_i8	121.638	-1.41307	1.64e-05	Unknown function	TTCAGAAGAAGAAGAACCTCCAGAAGAAGAAGAAGAACCTCCAGAAGAAGAAGAACCTTCAGAAGAAGAAGAAGAACCTCCAGAAGAAGAAGAACCTTCAGAAGAAGAAGAATAACCTCCAGAAGAAGAAGAAGAACCTCCAGAAGAAGAAGAAGAACCTCCAGAAGAAGAAGAACCTTCAGAAGAAAAAGAACCTTCAGAAGAAGAAGAAAAACCTTCAGAAGAAGAAGAAGAACCTCCAGAAGAAGAAGAAGAACCTCCAGAAGAAGAAGAACCTTCAGAAGAAGAAGAATAACCTCCAGAAGAAGAAGAAGAACCTCCAGAAGAAGAAGAAGAACCTCCAGAAGAAGAAGAACCTTCAGAAGAA
TRINITY_DN48340_c0_g1_i1	785.164	-1.41268	5.25e-25	STE family protein kinase	TGTAATTGAAAGTTGAACGGTTTTTCAAAGGTTTTTTATCTTGTTTCGATCCAAACCAAAGTCCGTTCCTGCTGTTCAAAAGAACTACGACCTAGACATCTCGAGTTACCGCTTAATGGATGTTATTGGAAGTGGTTCAACTTCCGAAGTTTATACTGCAGAATATCTCCCGACTCATGAAATAGTTGCAATGAAATTGTTTGATCTCGAGCGCTGTCCAGTTGAGTTTAATTTCCTTCATCAAGAGGTTGCATTTTGGTCAGAATGCGTTCATCCTAATATTGTTGGTTATTATGGCTCTTTTGTCAATAAAACCGTTCTCTACATTGTCATGGAAAATTTAGCGGCTGGAAGTGTTCTTGATATCATGCGCTATGGTTATAAAACAGGTCTTCCTTC…
TRINITY_DN787_c0_g2_i3	263.662	-1.41222	9.5e-05	Unknown function	AGCAGAAGACGGCATACGAGATACTTACATGTGACTGGAGTTCAGACGTGTGCTCTTCCGATCTCAAGAATCAACTCCATCAGCCGGAGGAGCACCACCACCCCCTCCACCACCACCTCCTCCTCCTCCACCCCCTCCACCGCCTCCTCCTCCTCCTCCACCAGCTGCGGCCCCTCCAAAGGCCTCTGGAGGCGGAGATTTTGCTATGCCAAAACTCAAGCATGTCGATGCACCAGCTGAAAAGCCGGCAGCTGCAGCAGCTTCACCTGCTGTGGATATGTCGAATCCAGCAGCAGCAGCGGCAGCTATGATGGCAGCGAGAAAGAAGAAGGCAGCAGGAGGAGCACCAGCACCACCATCAAAGCCACCACCCCCTCCACCAGCAGCAGCCCCATCACC…
TRINITY_DN1964_c0_g2_i1	181.861	-1.41086	0.176	Uncharacterized protein	GAAAAACCAGAAAAAATAGAAAAGACTGAAAAGATAGAAAAAATGGAAAAACCAGAAAAAATAGAAAAAGCAAAACAACCTGAAATAATTGAAAAAGCAAAACAAACTGAAATAATTGAAAAAGCAAAACAACCTGAAATAATTGAAAAAGCAAAACAACCTGAAATAATTGAAAAAGCAAAACAACCTGAAATAATTGAAAAACCAAAAAAACTTGAAAAACCAAAAAAGACAGAAAAAGTCGAAAAAGCAGAAACAAAAGAAAATGAAAAAACCAATAAAATCACAGATGATGTGGAAGTTTTAAAGAAAGCTGTGAAATGGGTAGAAAATGAACCATCACCAAATGCATATGCTATTTTATGTTTGAAAGACTTGAATATTACAATTTATGATAGA…
TRINITY_DN507_c1_g3_i1	342.202	-1.41075	3.66e-14	Unknown function	GTTCCAAATCCAACTCCAACAGCTTCAATTTCATTCCAATATGAACCTTCTCAATCATTATTCCCAACTCGAACAAGTTCAGGAAGAACATGGGCACCACAAACAAAGACTCCAGAAAAAAGAACACCAACTCCTTCAACTGGAATGGGAACACCAGCTTCAACTGCTTTAACCCCAACACCTACATTTTATGGTGATGTTCCTAAGCCTACACCAAGTCCTTCAGCATCCATGATGTTTGAACCTTCTCAGTCTGATCTTGCTACAAGAACATCATCAGGAAGAACATGGCCAACACAATCACTAACAAAACCACCAACTGAAACACCCACTGCTTCAACTGGTATGGGAACCCCAGAGTCAACTGGAAATACTCCATCCCAATCTCAATTTGGTTTA…
TRINITY_DN1890_c3_g1_i6	308.101	-1.40988	7.43e-11	Unknown function	TTCAGAAGAAGAAGAACCTCCAGAAGAAGAAGAAGAACCTCCAGAAGAAGAAGAACCTTCAGAAGAAGAAGAAGAACCTCCAGAAGAAGAAGAACCTTCAGAAGAAGAAGAAGAACCTCCAGAAGAAGAAGAAGAACCTCCAGAAGAAGAAGAACCTTCAGAAGAAAAAGAACCTTCAGAAGAAGAAGAAAAACCTTCAGAAGAAGAAGAAGAACCTCCAGAAGAAGAAGAAGAACCTCCAGAAGAAGAAGAACCTTCAGAAGAAGAAGAACCTCCAGAAGAAGAAGAAGAACCTCCAGAAGAAGAAGAACCTTCAGAAGAA
TRINITY_DN34535_c0_g1_i1	320.121	-1.40943	8.27e-18	Uncharacterized protein	CCCAGATGAATGACCCGAAACCAAAAGGAAACGATAACGTTGTTTTGATTTTGACCCACATTATTGTTGTTGTCTTTTTGTATTATGCTGAATTTATTGCAGTCCGTAAAAATGGAGAATTAGCTCGATTGGATGCTAATCTCAATAAACTTAATGAATTTGAAGATGATCCTAACTACAATGAAAAATATGTTTTCTTCAGAGCCACACCTACATCTACTTTCCCTATATTATATGATGATATGTTTAATATCTCAACAAATGCTGCCGTTTTTTATCGAGAAGTTCGTTACTGTCAATGGAATGAATATTATGATACTAATGAATCTGTTTCTCCAGATAATAAATTCCAGTATTATATTGGTTGGGGTCCAGAACACATAGATTCCGAAAAATTCC…
TRINITY_DN150_c2_g3_i1	232.862	-1.40823	3.6e-12	Unknown function	CACGTGGCTCAAGCAAAGGAGGAGCACCACCACCTCCTCCCCCGCCACCGCCTCCACCTCCACCACCTCCTCCTCCCCCACCACCTGCTGCACCAGCACCAGCTGCAGGAGGAGGAGCTGGAGCCGGTTTTGTTATGCCGAAGTTAAAGCACGTTGATGCCCCAGCAGAGAAGCCAGCAGCTCCAGCAGCAGCAGCTAAGCCAGCTGTGGATATGTCAAACCCTGCAGCAGCGGCAGCAGCTATGATGGCAGCGAGAAGAGCTAAGGCAGCCGCAGCAGCAGCCGGCAAGTAAGTTTAGGTAATAAACTTTTGCCTCTTAAAAAAAAAAAAAAAAAAAAAAA
TRINITY_DN48220_c0_g1_i1	2451.22	-1.40794	2.41e-39	Uncharacterized protein	CAAAGCATTTTAAAATTTTGGGTAATTCGCCTCATGGCACTTTCACTTCATTTTTTAATATTGCAATGTTGGACAACGAACCAGCCCCACTTTTTGATCAATGGTTGACTGATACACTTCCTGAATCATGGAAATCTGGTTCAGATTGGATGAAAGAACAATTAGCAGAGAAAGAAGCACAGGAAGAAGCTGAAAGACATGCCCTTGAACTTTCTCGCAAGCGCCATATTCTTCGCTCAAAACGCTTACGTGCACTCTGGACAAGGTCAACGAAAACAAAGAATTTCCTCAAACTCACAATTACCACCCAAATCAAAGAAATACGTCCCTTTTAATTTTACAAGATTGTAATTAAATAATGCGTGTTGGCGTGACTTTCTTCGCCTTCAATAGACTTTA…
TRINITY_DN8758_c0_g1_i1	543.919	-1.40721	2.54e-28	Uncharacterized protein	ATTTTTCTTGAACACTGCATTTAATATGGCAGTAAATTTTTCAAAATTCGAGGACTTCCTCTCCCTCGCCCTTAGCAAGCAGTATAAAAAGGCTGAAAAACTTTTGAAGGTGATTTCTCAAATTAATCGCCCGACCATCCCTCAATACGTAGAAGCAGGTCATGCCTTAATTGAAAATTTGCAATTGAAGGAAGAAAAAGCTGTAGCACATGCTAGAAATATTATGAAAATGGGCTTTTCTGAAGATAAAGTGTTTCGAATCATTTTAGAAATTTTCCGCTCATGGAATATCGATTCAGATTACTTGGAAGCATATCAAAAGTATCTTAAATATGGTCAAAAAGATCCTGAATTTCTTACCTCTTATATTTTTGCACATATTTCTCTTCATCAGTATTT…
TRINITY_DN3427_c0_g1_i1	567.421	-1.40606	5.74e-31	Ras family protein	ATGGAATTAGAACAAACTCCTGATCCAACAACTTTAAGTTTTGTCCTCATAGGTCCATCGGGTGGAGGAAAAACTTCTCTTTCCACAAAATATTGTTCAGATTATTACACTGATAGCGTGGAACCAACATCAGAGTGGACCTTCGAGAAGAAAGATATTGAAATTGGTGGAACGTTGGTTTCGGTCAATATACTTGATACATCTGGGGAAGAAAGTTACCAAAAGTCAATGGCCCCATCCATGGTCTCAAGAGCTAATGGGATAATCTATGTCTTTTCCCTTACGAATATCCAAAATTTGGAAGAGGACACACGTCCTTTAATAGAAGCTAATTCTAAGGCACTTGAAGAATTAAAATTACCCCTCCTTCTTCTTGGAACTCATTGCGATTGCAAATCC…
TRINITY_DN46997_c0_g1_i1	105.959	-1.40501	3.17e-07	MatE family protein	CTTGGGAAAACCTCATGAGAACACTGTTTGTCTCTTCAGAATGATTCCCCATGAACTTGACGGTGATACAGAAGCTGAAAATCAACATTTGGAAGTTCTGAAACGGCTCACATTTCGAACTCCTTTGAGAACACTCCTTTCTCTTCTTTGGGGTCCTTTAATTCACGCCTTTTCAGAATTGATCTTTACCATTCTTGAGACATTTTGGATAAATAAGGCTTTAGGGAAAGAAGCTCTTTCTGTAATTGGTGGGGTTTTTGTTTTGACAAATTGTATTTCATGTTTTTCATCGTTTATTATTATATCCACCAATACCCATTTTAGTTCTATTTTTTCCAAAGAAAATCGGATTGTTCTTTTTGCTGAAATAATTCGCTTTGTTCTAATTTTCTCTCTTAT…
TRINITY_DN518_c1_g1_i1	3000.23	-1.40422	7.81e-42	RhoGAP domain containing protein	AATATCGGTAGTGAATTTACGTAATTAGTTTTATGGCAGAAGCAGCAACGATTTTCCATGCTCACTGGGATGCTGAGGCATGTAGGTACCAATATCGCAATCTCATATCGGGTGAAATTTGTGAATCTTACCCAAAAAATGCTTGTGTTATTGATGAGCAAACCAACCAGCCCTTTAAAAATCCTGGTGATCAATCAGCTAAAAATCTTCAACCAAATTCCTCTCTTTCTCAATCGAATAATCAAGCAGAAGAAAAACAAAATTCAACACCAAAAAGCAGGATAGCAATGCTTGCACAGCGATTTGGAGGGAATCAAAATTCAAATCCCACGCCAGCAAAACCGGAAAATTCTCGAAACGCAACTCCAGTTAAAAAATTTGATAGATCAAAATTAAATC…
TRINITY_DN43530_c0_g1_i1	693.86	-1.40413	2.71e-28	Uncharacterized protein	TTCAAAATTAGTTTATGTCAATTAGCGAACGAATCGAGCACTCTTTCGGTTTCCAAGACGATGCACTTGTCGAAGAAATACTTAAAAAAGGAACGGAAAAAATGGACGACATTTTAACTTGCAAATTAGCAATTATTGCCGCAATGAGCTTAAAAGAGGAACTTTTGAATTTTGCAAAGGCGACCCTCAGAAAGCTTACCGAAAAATATGATAGAAAATCACCTTACATGTTGTTAAAATGGATTATTCAAATTCAAGAAGGAAGAGGAACTGGGCTTGAAGCACAAATTGAAGATTGGGCTGCCCATCATCCTGATGATGTTGCATATTCTCGTGCTATACTTTGGTTGAAAGAAAAAACTTCAGATACAATTACGATCATTGGAGCATATGTAAAGC…
TRINITY_DN30358_c0_g1_i1	255.976	-1.4024	2.17e-13	Uncharacterized protein	GTCGAAGAGGCCCCAACACCTCCATCACTGGCAATGTTCGAAGAGGGAATGTCCCGTGGTGAATTAAAATTCGGCATTGTCAAAGAAGAATCAGGTTATGTTGCAAAAGCAGAAGATGAATTATATGATTATACAGCTTTACCTGGTGAATTTCCAATGAACGGCACACTTTTTATACACGATAAAGAAAGTGGTAAATTAAAAGCTGTTCCTGTTCATACTTTAATGGAAATATCCAAAGAGCTTAAAATGGGGAGAGATACAACTTTCGCAACCGCAGGAGTCAATGAACTTATTAATAACTTTGGATCACGCCAAGCTAAAAGAATCCAAAAAATGCGCCAAAATGCAGCACAATAAAAATAGAATTTTTGAAAAAAAAAAAAAAAAAAAAAAAAA…
TRINITY_DN39083_c0_g1_i1	484.73	-1.40167	1.43e-15	GrpE protein homolog	GCCCAGCTTTCTTCTGCTGTTGCAATTCCACAAGGAAGTTTTTCACGTTTCTTTGTTGCTGCTGCAAATAACTCTACAAAAGCAGAAACAAAAGTCAAACAGGAAACCGAAATTCCAAAATCAGAAAATCCAATTGTGGAAAAAGAAAAAGCTTCTGCTGGAAAAATTCCAAAAGAAGAGCCAAGACTTTCAACTAAAGATTTTGAAGTCGAAATTTCTCGATTAAATAAAGAATTAGAAAAAGTTAAAAATGAATCTCTTTATTTAGCAGCAGATTTAACAAATGCACGTAGAATTTTCCAAGAGGAAATTAAGGAAATGCGTGAGCTTGCCGCTTTCCAAATGGGTGCTGAATTATTGCCTGCTCTTGACAATTTAGCTCGTATTGAACAAGTAGGA…
TRINITY_DN14733_c1_g1_i2	182.686	-1.401	2.47e-10	Uncharacterized protein	TTTTAGTCAAGTTTCCGCTGAAGCTGTCGCTAGTTTACAAAATATTCTATATTACACAGAGATTATTATGCCTGTTGCATATTTTGTTTTATTTGCGATTTTATTGGCTTTTGCTGGCTTTTATTTATATAAGGAATCAGCATTTAGAATGACCCTGTATATGTCTCTTCCAGAACAAGTTGCTTCTGAAATCTTTCGTGCAGGATCCAAAAAGCGGGACAATCGAAAACAGACTCCCTCCCGACTTCCAAATCCTAATCCTAATTCAAATTCGAATTTGAATCCAAATCAAGGCCAAAATCAAAACGGAAATCAAGGCGGAAATCCAAATCCAAATCCAAACCAGACAATAAGTGGAATGAAAGTTCAAGATATTGCGGTAAAAATATCAAAGGATCC…
TRINITY_DN12829_c0_g1_i1	257.658	-1.39993	4.86e-13	AP-1 complex subunit gamma	TGATAGAGAACGTGCTCTGATTATCGCGCATTGTGTATTTTTTGGCTTTCGAGGCTGGAATACTCAATTTTGTCAAATTGAAATACTTACATTGATGTCAAATCCAAACCTTAGTTATAAACGAATTGGTTACTTAGCAGCTGGCACAATGATGGATACCAGTAATGATATCGAAATTTTACTTCCACAAACCGTTATGAAAGATCTTGAATCCCCCAATAATTATTTTAAGCATTTAGCGTTAACATTAATTGCAAATCTTGGTCAACCAGAACTTTGTCGAGTTGCAGCTCCTGCGGTTGTTGAGCTCTTTTCTTCCAAAAATGTTCAACTACAAAAACTTGCTGGTATGGCTGCTTTGACTATGATTCGTGTTGATCAATCTTTAATCGAAACATT…
TRINITY_DN580_c0_g3_i1	1176.83	-1.39909	8.49e-28	Uncharacterized protein	CTTTGTCTTGCGGGATCCCAAATCATGGCTTTTATCGAATTGTTCCTTGATTGTATTTTCTTTGCTCCTAGTCAAAGTAGAGATCTCCCAGACCATTTTCCTCAGCTTCATTTTCCAAAAAGTATCTCAAATTGGAATATTTTGTTGGAAAAACAAACCCAAAATCCTATGGACAGACGCTCTTTTATTCACAACATTAAAAGCAAGCCTTACATACCAAGAAAATATTCAGCCCTTCGTCAGCCTTTGTTAAATCCTCTTAATTCTCCACTTCTTCCAAATAAAGGGCAAAAGATCGAAGAAAAAGGTCATAGTACCACCTCAGTTCCTCTTTCTCTATCCCAAAATTTGTGTGATCTAAATAAATCCTCAATTTTCTTAACTGATCATTTATGGTGT…
TRINITY_DN33700_c0_g1_i1	1164.34	-1.39806	3.97e-31	EGF-like domain containing protein	TCTAAAATCATGCTGGGCCTTCTTTTTTCTTTTGCAAGCTCTGCTGCTTGGCCCAATGAAGATAAGAGATTAGGATCAGTTTTGCATAGGTATTCAGACATTATTCAGTATGCTCCTATTTCAGAACAGCCTAACATTTCTTTGATTGAAGAGAAATTTTATTACAAATATCTTCCTGGCCTTCAAGATGATACTTTTGACCAAACCGTGGCTTTAACTGGATCAATTTACTCAAATGAAACAAAAAATATTCAAATACGAGTTATTGCTTCACCTCCAAACTTTAACATCATTGTTAATTTACAGCCTCTTCGAAGCAATCTTTTGGTTACGCCAGATTGCAAAGACGCTGCTGAAACTTGGGATAGCCCAGAAATTACTCTTAATTCCCATCAATAT…
TRINITY_DN46495_c0_g1_i1	445.836	-1.39769	3.46e-11	Uncharacterized protein	CAAAAAATAAATGGGAAAAGCCGCAAATGGTAAGGCTATGCGTGCCAGAAGGAAGAAGAGGTATGAGAGACTCAATCCTATCGAAGAACATCGTGAAGAATTGATTAATGCTCGTCTCCAAGTGACAATTGCTGAACAAAATGGTACAGCCCCTCCTTTTGAACCACCTCCTGTTGACCAATGGAGAAAGGACATTCAACTTGGACCTGAACATGTTCAAGTTCATGATCGTGCTGCAATTGATGCCGACGTTGAAGAAATTCGCAAGAAGATTCTTCCATACTAATTTTCTTTTATAGACATAAAATGATTACTATTATTAAAAAAAAAAAAAAAAAA
TRINITY_DN35092_c0_g1_i1	332.382	-1.39765	5.77e-13	Uncharacterized protein	ATCCAGCATCTCTGATTGAACTTAATCGACTTCTTTTAGATGTAACCGAAGAGAATTTATCTGAAGTTACTCAAACTCTTCAAGAAGTATCTGAAAAAGATTTTCTTCCGGTAATTCTGAATAATATCATCACTCTTCGTCCTAAGCAAGCCAAATTTATTATTGGAATTGCCCATTCTATATTTTCTGTTGAAAATAAAATGAAATTTCTTGAGCTTCTTGATCCAGCTAATTTGTTAATTGCATTTGAAACATATGGAATGTATAATGAAGACGATATTTGTTCGAAAGCAAAATCAGTTTTTCAAAAATTCCAAATAGCTTCAAAGAAAGATGAAATTCTTGGAGAAGATGGAAATGCACAAGATGATTTTGCTCGCTTCTTTGCTTATTTTGCTC…
TRINITY_DN174_c0_g1_i3	856.369	-1.3976	2.64e-13	Ribosomal protein L24e, putative	TCTTTCGGGTTGAAAAATGTTCTTTCTGCGGAGGACCAGTTTGGCCAGGCCATGGAACTGTGTTTGTGAGGAATGATTGCCGTGTATTTCGTTTTTGTAAAGCAAAATGCCGGAGATTTTGGATGAAAAAGAAGAATCCAAGGAAGTTTAGGTGGACAAAGGCATACAGACAGGCAGCAGGAAAAGATCTTGCTGTTGATACAACTTACGATTTCGAAATGCGCCGTAACCGCCCTGTTAAATATGATAGAGATCTTGTTGCTACAACTCTTCGTACAATGAGGCTTGTTGATGAAATTCGACAACAGCGTGAAGCTGCACATTGGGAACGTCGTATGCAAACTGCTGCCGCAATAGAAACTCGTGCCAAGCTTGTTGATATTTCTCAAAATGTTGAAT…
TRINITY_DN5003_c2_g1_i1	304.653	-1.39661	6.83e-16	Protein phosphatase 2C	GTTTAACTAAATTGATGCTTTCTCTGAATTTCATTTTCAATATTCAAAGTGATATTACTTTTCATTCTCTTCAAATTCTTGATATTTCTATGAATCGATTGGAAAGAATTGAAAATTTTGATAAAATTTTTCCTTCGTTAATCGAGCTAAATTTATCAAATAACAACCTTGAACAATGCCCATCGTTTTCCCTTGGAATTGTTAAATTAGATCTCTCTTTTAATCATATTTCAGAAATAAATCATGAAATTCAAAATTTAATTCAACTCACTGATTTAAATCTTTCGCATAATCCACTCAACAAGCTACCAGGGTTGCCTAGCTCTCTTTTGCATCTTAATGTTCAATGTTGTAATTTTTCAAATTATGAGGAATCCCAATTATATTCCCTTGTTTCAT…
TRINITY_DN863_c0_g1_i5	849.417	-1.39625	2.8e-25	Peroxiredoxin-1	CCAGATGTTGGCCGTAACATTGACGAAGTTCTTCGTTTAGTCAAGGGTTACCAATTTGCCCGTGAGCATGGCGAAGTTTGCCCAGCTCAATGGCATGAAGGCGATGCTACCATCAAACCAAGCGTTAAGGAATCTAAGGAATTCTTCTCTCATGTCAAATAAACGACAAAAAACTATAAATGCTTTTACGAAGTTCTTCGTTTAGTCAAGGGTTACCAATTTGCCCGTGAGCATGGCGAAGTTTGCCCAGCTCAATGGCATGAAGGCGATGCTACCATCAAACCAAGCGTTAAGGAATCTAAGGAATTCTTCTCTCATTTATAAAAAAAAAAAAAAAAAAAAAAAAAAAAAAAAAAAAAAAAAAAAGGGGGGGGGGTGGGAA
TRINITY_DN39483_c0_g1_i1	541.674	-1.395	1.15e-09	Uncharacterized protein	TGTCTATGTTCTTCTCCAGCAACTACAATTCTGATGATGATTGTTCCAATTCTGATCAATCATTTTATGGCATCTACTCTGGTAATCCAGCAGAAGAAGCGTCATTCATCCCCCGTCCTTGCAATCCATTTCATAATTTTGGATCGATGAAATACCAGTCAAATCAGATGACTCCTCCTTCCTCTTTTCAATACAGTACACCGGCAATTGGAATGCCGTATATTTCTGTTTTTTAAACGGTTGATATTATTTAAAAAAAAAAAAAAAAAAAAAAAAAAAAAAAAAAAAAAAAAAAAAAAAAAG
TRINITY_DN735_c0_g1_i4	1524.5	-1.39374	2.11e-16	Uncharacterized protein	TCATCATCTTATAGGATTCCGAATGTTTTCTTCCTTTCTTTTCATTGGTTTTAAGCAACCATTTACACATCCTCGCGAGGAAATTTGGCACCAAGGGCTCTTTGTTGAAGATGCTATTATTTCACAAGAATTAAAACCCCAATTTATTGATTTAAACGCACCTGATTATCTTTCAAACGATTACTATTTGGAGGCAAGCCGCAACAACTACGTTGTTCGCTCAGCTGGCACAGTGGGCGATCAAAGCAAAACCATTTTATCCAAAATCAAAGAAGCAAGAACTTATACGCAATGTACAATTTCCATCACCGGAAATTGCACGTTCCAAAAATGTACTGCATTTGGATTTGGGCCATTTTATGGTTCGGGTGGGGCTTTTTTTGCAATGGAATCACAAGT…
TRINITY_DN11262_c0_g1_i1	145.446	-1.39366	3.76e-08	Uncharacterized protein	CACGTTCGAAATGGAAAAGGGCATGAGATTACGAATCAAGTGGCCAAAAGGGTCAACTCTCCCAATAATCATTCCTCGTTCATCGACTGGCCAACAGCTTGAAGAGTTTCTCTCTTTTTCTCGAACAAGATCCCAAATTATGAAAATTTTATTTCAACAAATCCCAATACAACCCAACATCCCGCTTTTAGAGCAAGGAATACTGGATGGGGCTGAGGTTGAAGTTTATTTTCAACAAATATTTCATAAGGATTCTCTTTTTTCAGATGAACTAAATATCATTGATGATGTTTTTGTTGAATCACTTCGATTAGCAGATCTGCAAATGGCAACACATGATCGTCCATCTTTTGTTTATCCATTAAACTCTTCAGATTCGGAAAACTCTAATTCTGATTA…
TRINITY_DN8595_c0_g1_i1	186.419	-1.391	8.19e-07	Pyruvate kinase	AATGACTGAAATCTTCAAGAGAACAAAGATTGTCTGTACCATTGGTCCAGCTTCTCAAGATGTAGCAATTTTGAGGAAAATGATGATAAATGGAATGGATGTTGCTCGATTCAATATGTCTCATGGTTCTTATGAATTTCATGAGCAGATGATGAAAAATGTTCGTCAAGCAGCCAAAGAACTCAATAAAAACATTGGAATGATGTTGGATACAAAAGGACCTGAAGTGCGTACTGGTCTTTTTAAAGGAGGAAAAGCAGAAATCAAAGATGGAAATGAGTTTGTTTTTACAACAGATCAAGTTGAAGGTGATGAAAAACATTGTAGTTGCAGCTATTCAAAAATTTATGAAGACTTAAATGTTGGAAACAAAATTTTAGTTAATGATGGTCTTTTACA…
TRINITY_DN1388_c0_g1_i4	106.508	-1.39069	0.00043	Ankyrin, putative	TCTGGATGAAAAACTTGCAAACAATCCTTTTTCAAGAACCTTTTAATTTTGAAGAATTTGGGCTTGCCCTCCAAGTTTGCAAAAAACAGTTTACAAAAGATACCCTTGACCATGAAGTTGAAATTGCTTGTTTTTTGAAACCAGAATTAGAGCCCATCATGAAAATCAATGAAATTACTGTTACAAACAACTGCAATTTCGAGTATGAGTATCATTACCCAGGAAAATATGACAAAAAAGAAATCCAACCCAAAAATGAATTTGAATTAGCAATAGATGAGGATAATCCCCAAAAATTAGAATGTGTTTTGGAAGAATATGAGTGCAACAGTATTGATAGCTCGAAAGATCAAAAAAATGACACTGATTTCGACAAGGAAAAAAAGAAAGAGAAAAAAA…
TRINITY_DN1890_c0_g2_i1	157.336	-1.39037	1.55e-09	Histone acetyltransferase type B subunit, putative	TCAACAAATTCATGAAATTTCAAAAATACGAATCATATGATTTTAAGAGCCCCTTACGACAAAACCGCGATTTATAGAACAATGTTGATTATTTTAAGCAAGAACTAGCTTTGTATGACGCAGGAAAAAGTAAATTCAATTTATTTTTTTGGGACCGAACCAACCAGGAAGCACAACGATCACATAGAAGATTCCTGACTTTTATTGTGCAAGAATTAAAGTTTTTTTGTTTTTCCCCAGAAGAAGAAGAAGAACCTCCA
TRINITY_DN6757_c0_g1_i1	452.594	-1.3897	3.37e-07	Uncharacterized protein	ATCTTGGAATTCCCCAAAACCTCACCTTTTTTCGATGATCAAGATGCTTTCGATGCGTTTATACTTCCAAATGGCTTTGGGTCACCTCGTTCACCTGGAAGTCCTCGATCTCCTTCTCCGAAAAAAGGTTCACCAAATTCCCCAAAAAGAAAGGAATCTCTTCCAGGCCAAACAAGGAGACTCCTTTCAAAAGACACATTTGCTTGTGTTGAGCCAACACAAGATATTTGTTTTGATATTAGTGATGATGATAGGAATTCAAATTTTGAAAAAGAGGTTGAAGTCAAAGTTCCACCACGATTTTTATCCGCACCAATTAATTTACCACAAAAACCCAAAAAAATAGCAGAACCACCAAGAATTGCTGATCCTCTTGCTTCACCACGCCCAAAACGAGAT…
TRINITY_DN520_c0_g1_i1	2715.62	-1.38954	2.61e-27	Accumulation-associated protein-related protein	GCAATAAAGATAAGAAACACAAAAAGAAAGTTGATCATTTATCCGCTGACTCTATTAATTATTCGGTAAAAATAACATTAAATGTTCCAAAAGGAAGCAGTTACTCTATTGATGCGGATCCTGATACAACAGATTGTCTGGAAAGTGGTAACACTCTTTCAATTGATAATGATTATCGGCCTCCAGCAAAGCAACTGTTTACGGGATATAAAGAAGCACCTCCCTTAATGTATCTTGATAAGACAAAGAAAAATCAACTGAAAAATGAAAACGTCCGAGAAATCAAAGCAACAAAACGAAAAGAATTAAGCACCATCATTCAGAGACTTGATCATTTTGTCAGTACATTTTTAAGCACCGAGGAAGATATTGTTCTTGGAAAACGAAAAGTAGTTACCC…
TRINITY_DN30890_c0_g1_i1	681.617	-1.38895	4.94e-21	Uncharacterized protein	AAATCGAATGCCCCAAGGAGCCGCAAAAAAGTTAGCTAATCAAAATCCAAAGAAAAATAAGCGAACAGAATCAAAGGGACCAAAAAGAGTTTGGAAAAAGAGGAAGGACCCAGTGAAAGCAGCTATTGTCCAAAAAGTCGAAGCTTGTGCCATGCAAAAAGCTCTCATTGATCCGATGAAAGGTGGAATGAGACTTGTTAAACCCACAGAAGAGAAAGCCAAGCGTGCAAAAGTTTCTACTAAAGCTTTGATTCGAAATCCACACCAAAAGATTAAGTAAATGACTTAATTGCATGCTTTCCCCTTAGAATAATACTAAAAAATTATTTTTTTTGGATAAAAAAAAAAAAAAAAAAAAAAAAAAAAAAAAAAG
TRINITY_DN48729_c0_g1_i1	251.84	-1.38837	1.77e-12	Uncharacterized protein	GAGCCTTTTTGTGGGGTCTCGTTTTTTGAAGGCCGAATGAGCTCATATTCATGGAATCCACTCCTGCAAATAGACCACTTCACTGGGATCTCCTTTGCGAAACTGATAAAGCCATTTATGAAGAAATGATAAAAGCAATTTCTGCACCCAAGTTTCATTCAAAGAAAAACACCAAGCTCACTGAGTTCAAAGATGCCCTTGATGCAATTGAAATCTTCGAGAACCGCGAGCCTGAAGATAAATGGAAGAGGTGCCTTGTTTGTGGTGTTTGCCAATTTGAAAAAGGTATTGCTGTTAACATTGGACAACTTAGAAAACTTGTTCTTAAATGCAAATCATCCATCAATGGATCCTTAAATGAAATGGGCTACTCTAAAGTGATTTCTAAAATCAATGGGT…
TRINITY_DN6305_c0_g1_i1	1271.39	-1.38814	5.09e-20	Uncharacterized protein	GTTTATTTTGCAATGAGCGATCCAATGGTAGACAAGCCCCCAATGTTTTCTCTTCTTTTATTGTTGGCGATCTATTCATATGGAAAATATTTATTTCCTTTCCATGTTGATTCTCAAGTCTTGGAAATTCAATTCAAAAAAAAGGAAGTACTCACGACCATAAGCAAACATGATATGCGTGTGTATTCTGAAGCAAAAAAAACTGATAAGGACACACTTCACTCATACCTTAGAGTGTATCATTCGCTTTTCCATTGCAAAATGGAATCCGCTAAACATGTTCTTGAAATTGGCATTTCTAGAGGCGGAAGTATATATATTTGGTATCATTACTTCAAACGCGCACAGATTTATGGAATTGATATATGTGCACTATCAAAAATGTGGAACAAGATCAAA…
TRINITY_DN43068_c0_g1_i1	3200.41	-1.38747	1.09e-37	Uncharacterized protein	ATTTTGTCTTCATGAGTCAAGGATACCCAAATCAACCTTACTCAGGAAATACTCCAATAGGACAAGTAAATGTACCAGCATATCAACCTAATCCATACCCTCAAAATCAGCAAGTGCAATACCCACAAGGCCAATATCCCCAACAATATCCACAACAATATTCTCAACCTCAGTATCAACAATACCCCCAAGCCAATCAAAATTATGCCAATCAAAATTATACCAATCAAGTTCAGCAAATTACCCCAGATCAAGCTCCTACAGTACAACCAGTAGGCTATTCTAATCAAGTTAACACTTCTGCTGGTGATTACAATTACAATTTACACAAGATTGAGTACCAGCAAATGACAGTTCAATCTTGGAATCAAATTCCATGTGATCCTTCTCCATATTCGA…
TRINITY_DN4487_c0_g2_i5	1890.39	-1.38677	2.41e-57	Uncharacterized protein	TGAAACGATACCTATTGAAAAGTATCCTCAAGCGATCCTTTTTATTACCCAATTGAATGGCCACGATACTTCGGGACATTGTCAAAGGCAAGCTGGCAAATTGGTAATGAATGCCTTCTTTCTCGTCAACGTAGCAACTACCCCAGCACCCGATTCTGACGGTGATGTTTGGTTTCCTTTTCCAACGTCTCCATTCGACCCTTCTGACAATAACTCCATTGATGTTTCAAATTTACTTCCAAAATCGAACTCAAGGATTATCATTAAAAATGGACACTTTGTTGATTCATCAACAAACAAAAGAGTTCGCTTTTTTGGTACCAATGCCATCTATGGCCATGCCTTTCCAAACAAAAAAGATGCTCCAGGTTTAGCAAAGCGAATGGCTCAATTAGGAAT…
TRINITY_DN15982_c0_g1_i2	132.299	-1.38676	8.95e-06	Uncharacterized protein	TTTTGGAAGTGATATAAAAAAATGATTCAAAACATTCTTTAAGCTTCTGGTAATAACCTAGTTATTAGTTTTTCAACCAATGCTAATTTCTTAGTTTTCGCTGCTTCAAGAGGAGACAAACCTCTTGAATCAGCAATTGTTACATTAATTGACTCTCTTTGAAGCAAATATTCAACAATATTTGTTTTCTTTGATAAAATCCCCAACAGCAAGCAAGTTTGCCCTGCTCTATTTCGTACATTTATGTTGGACTTTGAATTTTCAATTATTAATTTCAGGATTTCAAGGTTTCCAATTTCAACAGCCAAATGAATTGGAAAGACACCACGAGCATCAGGGATATTAGGGTCAATATTTTTTGAATTTAAAATTGTTTTAATCAAATCAATATTCTCCATT…
TRINITY_DN33995_c0_g1_i1	1288.99	-1.38675	3.61e-42	Clan CD, family C14, metacaspase-like cysteine peptidase	CAACAATGTATCATTGCTTTGTACGCCACCACGATGGACACGGTCAGCGTCCACACGCCGGACCACCAGGATATTATCCACCACCAGGATTTGAAAGCCATGTTCAAGCTAATCCTTCTCCTGAAGATGAACAACAAGAAGATCCAGACAAGGTTCAAGGACCAGCTGGAGGTTGGGGTGGCCCTCCTGGACACCACAATGGATGGAAACGTGAGGGTCGTGGAGCTACTCATGCTCCTCCTCCCGGAGAAAAACTTCCACAGCATATTAAGCCCTCTAACTATTGCGGCACTTTTGTTGTTGTTGGAAAGAAAGACAAACTAAACCAAGCAAAGGATGAACAAGAATCTGATGAATCTTGCGAATTCGAAGAAGGAGAAGAAGCTGAAGCAGATCAAG…
TRINITY_DN43930_c0_g1_i1	164.348	-1.3859	9.88e-08	Uncharacterized protein	CATCGTTTCATTTACTTTAAATGCTTCAACACTATGGATTAATTACAGGGCCAATTGCTTCTGGAAAGACAAAGGCTCTTGGCGAATTTCTAGCTCAAATTGAAAAAAGAGGAATTCCGTCTTTTGGCTTCACAGAATTGTGTATTCAAAAAGATGGAAAAAGATTAGGTTATGATATTCTGACGAATATGAATGGAAAAAAAGAACAAATACCATTTGTTAGACTACGAGAAAAAATGCTTGTTGATGGAATGATTTTCCAATTTGATCAAAAGGCTGTTGAAAAAGTTGGACAAATTTTCAAATCTACAATTTATCCTCAAAAACCTTCACTTCTTATTTTTGATGAATATGGAAAACAAGAGTCAAAGCTTAAAGGTCAATGGATGAATATAAAAT…
TRINITY_DN863_c0_g1_i7	25212.8	-1.3841	1.84e-39	Peroxiredoxin-1	AAGACGGCATACGAGATACTTACATGTGACTGGAGTTCAGACGTGTGCTCTTCCGATCCCAGAAGTTGCTAGAGTTGGCCAAAAAGCTCCATGCTTCAAGACTCAAGCTATCTTCCCAGACCTTGACTTCAAGGAAATTACTCTCTGTGATTACAAAGGAAAATGGGTTGTTCTCTTCTCATATCCATTAGACTTCACTTTCGTTTGTCCAACCGAAATCATTGCCTTCTCTGAAGCCTACGAAAAGTTCAAGGCCATCAATTGCGAAGTTCTTGGAATGTCTGTTGATTCTTGCTTTTCCCACAACGCTTGGATCGGAACCCCACGCAAGGAAGGCGGCCTTGGTCCAATCAGTTACCCAATCATTGGTGATCTTGGTGCTAAGGTTTCCAAGGCTTT…
TRINITY_DN378_c0_g1_i6	71119.2	-1.38329	6.85e-34	Adhesin AP65-1	TTTTTTTTTTTTTCTGTTCTGGTCACATCACTTGGAGAAGGAAAAAATTGAGTAATACTTGGCCGGAGTTTCACAACTCAAGAGTTCACCTCACTTTTAAAAGAATGTCTCTTCAAGCTTCTGTCTGTGCTGCTCCAGATTTTGCTCGCGCTTTCGCAAAGTGCCGCGCAACTCTCCCAATCCGCAAGGTTGGAATGGATCTTCTTAAAGATTCTGATGTTAGCAAAGGTACTGCTTTCAACCGTGAAGAACGTGACCGTTTCCACCTCCGTGGTCTCCTTCCACACAAGGTTGCCACCATTGATGAACAAGCTGCTCGTATCCAACGCCAGTTTGAAATCATGCCAACCCCAATGCTCAAGTACGTCTTCCTTTCCAACGAACGTGAAAAGAATGAGC…
TRINITY_DN43879_c0_g1_i1	602.455	-1.38304	2.5e-12	Myb-like DNA-binding domain containing protein	TAGGAAAGGAAAAAAATACTGAAACAAAGCGCATTCGACTCAAGTTTCAACCTGAAGAAGACGAGCAACTTCGCGCTTTGGTTGCTCAATACGGAACAAATTCCTGGGAACTCATTGCCGAACAAATGGATGGAAGAAATGTTAGGCAGTGCCGTGAACGATGGAGTCATTACCTATGCAGTAAAACAGCAAAGCGTCCATGGACCCCAGAAGAAGATGCTCTTCTTATTGAAAAAGTTAAAGAAATTGGAACAAAGTGGAGCAAAGTGATTACCTACTTCGATGACCGGACTGACATTCAAGCAAAAACTCATTGGCTTCGTATCACTGGCCGCCGTACCGTTCATGAACCTAGTAACAACACTTCTTCTCCAAAATTCTCTATCTCCGAAAATCCTG…
TRINITY_DN39504_c0_g1_i1	181.529	-1.38293	2.14e-10	Ras-related protein RABF2b	TTTCATTTCAAATCATTAAAGCCAAATTAATGTTTTGGAAACAATCTCTTCCTGAATGTATATTGGAATTAATTCACGAGGTGCCCAAAAGAAAATATGGGCACCAAACAAGGCGGTAAATTTCACAAGATGTTAAAGGTCAATGCAGGATAAAAAAGAATAAATATTTTGGAATTGAATGAAACAAGTAGCATCAAAGGATCAAGAACAAAGGGCTCCGATCAGTTGTTCCGCATACTTTGAAAGTGCGGTCAAAATTTTGCACACAAATTAAAATATTGTGTTTTTCGGAGCGAAAATGAGCGACAAAGTGGAAAAACCAAATCATCGTATTGTCCTTGTTGGCGATACCGGCGTGGGAAAAACTTGTATCGCAAGACGAATTAAAGAAGATATTTT…
TRINITY_DN41855_c0_g1_i1	114.761	-1.38262	2.17e-06	Dolichol kinase	ATCAAACGTCATTTTCCCCATGGGTCTCAACCTTGAAAAACCAGATTTACAGCAGAACATCATGGGTGTTGTTGCTTCTTTTGGGCTTATAGGAGCAATATTATTTCTTTCATTTTTACTCAATAAAGCCAAATTTGATCCAGAATTTGTTCGGAAAATCGTTCATATTGGTGTTTCCAATTGGTGGTTTGTAAACATTCATTATTTTACTGATTACAGGTTTTCCATTGTTGCCCCAATTGTATTTATATTTGCAAATGCCTTTGCAACTTTTACAAAACTTACAGACATTGCCTTTGGACAAACGAGCTTAATTAGGAATCTCGGATTAATTTATTTCCCTATCTCACTTTTAGTTCTTGTTTTGCTTTCTCACTATAATTATATTACCTTAGTTGC…
TRINITY_DN42462_c0_g1_i1	1179.5	-1.38256	7.7e-28	Uncharacterized protein	CCCCCCCCCCGTGGGTTTTTTTTTTTTTTTTTTTTTTTTTTTTTTTTTTGAATTTTTTCAATCTCCATTTGTGCAATGTTTTCTCTTTTTTGTTGTGCAATTGCAAATGGAAAAGGGTCCACAAAGTGCTATCCTCTATACCCACCAACAATAAAAATTTCACGCCCTTATATTAATAATGAAAACAATGAGGAAGAAGAAGAAAAAGCAGCTCTCTCTGATGTCCTTTCAGAGATAACTCCAGAAAATATCACTGATTTCATGAAGGGAATTATTCCTTCTTTGGATGAAAATAATGATCCAGAAGGAAACAATCACTTTTGGAAAAATGCGGGAAAACAACTCCGAAAAGGTTATAAATCCTACGATCCAGAACAAGAAGTGAAAATGTGGAAAGAA…
TRINITY_DN1146_c2_g1_i1	439.006	-1.38036	1.37e-21	Uncharacterized protein	TGTAATGCAACAAAATGTAATGCCACAAAATATAATGCAACAAAATGTAATGCAACAAAATGTAATGCCACAAAATATAATGCAACAAAATGTAATGCAACAAAATGTAATGCAACAAAATGTAATGCAACAAAATATGATGTCACAAAATGAAAATTCCACAGTTGGAGAAGAGGATACAGGAGAAACAGATAATGATGATTATATTTTGACAGCAGTTGTTGTTCACGAAGGAGATGCAGATTCAGGGCATTACTTTGCATTAGTTAGATCAGAAGATGGAAGAGAATGGTATAATTGCAATGATAGCCATATAGAATTCTTTGATATCATGAATTTACCAGCATGGGCCTTTGGAGTAAGTTCCACAGTGAGGGCAATTTCCGAGAATGTTTGCAC…
TRINITY_DN38157_c0_g1_i1	131.345	-1.3803	0.000182	Uncharacterized protein	AAGATTTTGATGCTCTTTCCCACAATCCTCCTTTCCTATGTTAAATATCTTAACCAATCTGGAACTTATGAAATTGATTACCCTTGCGATAATCAATCTGCCTGTTCTCCATACGAATTAAAACTTTCTCATGGTATTTATCATTTTGAAATATGGGGTGCCCGTGGGGGCGGGCTTATCCAAACCGGTTTGGGTGGCTATTCAGAGGCCTGGTTCAAAAATGATGCTTTTCAACTATCACTTTTCCTCTTTCTTGGTGGTATTGGTGGTGAATCCAAAGACTCTAGTGCCCGAAATCCTGGTGGTTACAACGGAGGAGGCAACGGTGGTACTTCAGATGGTATTTACGCTCCGGGAGGAGGAGGTGGTGGTGGTACTGATCTTCGTATCAAAATTGAT…
TRINITY_DN37993_c0_g1_i1	1654.23	-1.38004	3.51e-29	H/ACA ribonucleoprotein complex subunit	CCAAAATCTTCAAGAAAATGCGTGGACGTGGTTCATTTGCACCAAGAGGTGGTCGTGGTGGTGGCAGCTTTGGAGGCCGTGGTGGCTTCGATAGAAGAGGTGGCGGAGGCCGTGGTGGTTACGATCGTAACGACGGATATCAACGTTCTGAAAATATCGAAGCAGGAACTTTTGTTCGCCTTTCAAATGATACAGCAGTCTACAAGCTTTGCACCAACAACAATTATGTACCACTTACACAGACATATCTCTTTGATTCTCGTAATAACCAAGTCGGAAAGATCCAAGATGTTTTTGGACCTCTCGATGAAGTCTACTTTAACCTTGCTCCAGAGAACCCTGCATTTCTCAAGGGCCTTAAAGAAGGAGATAAAATTTATTGTCCATCAGACCGTTGCA…
TRINITY_DN39721_c0_g1_i1	123.972	-1.37941	5.89e-06	Uncharacterized protein	GTGAATTCATTTTTCATGTCTGTTGTTCGTCGTCCGGCCCTTGTGACAACGACATTTGTTATGGACAAAGGTGAATCCTTTTCAGCTATTATTCCATCTTTGAAAACTCTCCAAAAAGCCAAAAGAACTCGAGAATTGATGATTAATCATTACCAATGTTTGGTAACCCAAGTACAAGAGCGAGAATATCATTTAAAAAAGCTAAAAAAAGGATTAAATCAAATAGATGATCCTGAAAATACCCGAAAAGTGCTTTCACAATTTAATAGTGAGCAAAGACAAAAACATCGTAAACTCACTACAAATTTTGGCAATTGGATGTCTAGCGATGCTTGAGTTGTGCCTTGTTCTCCTGGTTCTTTTTGTTTTTAAAGTCTACATCACCTTAAAAAAA
TRINITY_DN1766_c0_g3_i1	390.248	-1.37906	6.8e-22	Uncharacterized protein	AATCAATAGAAACACAAAATACTCGTTTTCAAAATATTGAAAATCGTGTTGTCCAACTTACTGATTTTACCAAAACACTTGTTGCTCGTCAAATTCAATTTGAACAATCACTTGGTGATCAATTTTCTCTTTTAATCAAAGAAATGCAAAATTTACAATCAGAATCACGTGGAAATGACCGAATCCTTTCTTCCCAAATTGAAAATCTCCAAAATCAAACCATTTCTACTTTTTCTAAAATGCAAAATGGTTTAATTTCAGTAACTTCCAATATCAATTCACTTGCTAGCTCAACAAAGGAAGCTTTTCAAATAATCTCTAAAGATTCTGATACTCTTGCTCAAGATTTTCAAAATGCTTTGGAAGAACATTCCAATGATACTCAAAATTCATATGAAT…
TRINITY_DN821_c0_g2_i2	321.627	-1.37887	1.66e-11	Uncharacterized protein	TCACAAAAAAAGGACTCACCTTCGAAAGCACAGAAAAAATCATTAAATTTATGATAAGAAGATGATATACTTATTCCTCTGCCAAGCTCATTCCCAATTGTATTGGTCAAACTGCAGAAATCAAATGGACTTCAGATCCCCAATATTCAACCACTTCTCAACTTTTGTTTCATCATTACAGCAAAAACACCACGTTCATAGAGCAGTTTCAAAACATCTCAAAGGCACATCTAATTCCAATATGCACAAATTAATTATTTCCCAATTTGAAATTCAAAATCAAAAAGGATCAACACCTTTTGACATTTCCAAACATTTAAAAGAATTGGAATTAATCCAATTGAAGACCCGAAAAACTGTTGTTGAAAACAATGTTTCTTCTATTGATCCAATTGTTAA…
TRINITY_DN328_c0_g1_i2	1084.09	-1.37752	5.61e-31	ZIP Zinc transporter family protein	CTTCATGTTAGCCTTATTCACCCCCTATAATGGCGAAAATTTCCCAAAGCACATTTAAATTGATTTCTGCGGCCATCATATGGATCATGACTCTTCTTGGAAGTGCTTTGCCAATGTGCATTCGAGCACTATCCTGGACTTCGAGAGCAGAATCTCTTGCTGGTGGGGTTTTCCTTGGTGCTGGGATTGTGCATCTCCTTGCTGATTCAGATGCGGAATTGTCAAGTTATTCTTATCCAATTGGCCCTGCAATTACCATTTCAATGTTTTTTTTATTTACTGTTGTGGAATTATTTTCTTATACTGAACATGAGGCTGATGCTTTTAACCATCATAAAAACAAAGGATCACTTACGACTCATATGATTCATAAAAAATACGATAATCTTTCACCAAAAA…
TRINITY_DN38228_c0_g1_i1	5085.38	-1.37716	3.49e-45	Transducin alpha subunit, putative	ATTTTATTTGCGAAAATGGGATGTGGCAATTCTGCAGTTGATACAGGTCCTTCGAAGCCACAACAAACTTCAACAGCTCCAGCAACCCCTGCAACCCCTGCTCCAACCCCTGCACCAGCTGCCCCGGCAGCCCCAGCTGCACCAGCGGCTCCTGCTGCTCCTGCAGCACCAGCGGCTCCACCGGCAGCAGCTCAACCCGCTCAAGCTCAACCACAAACAAAACCAGCAGCTCCCCTTCCTTCTGTCGGAACTGACTCAGAAGATGCTTATGGTTTACTTCTTTGTGGTGCAGGTGAATCAGGTAAGACAACATTTACTCGTCAATTAAAGCTTAAGTACCTTGGTGGTTTTTCACAAGCAGACCGTGAATCATTTGTTTCAACAATTCGTGGAAACCTT…
TRINITY_DN13408_c0_g1_i1	155.586	-1.37674	2.71e-08	Uncharacterized protein	CACAGAGGGTGATTTGACGGTGAGATTGATTTGTGGAATAATCTCTGATTTAGCTGCAGTTTGTGGTTCGATGTCGAATTGGAGATTAATGATTTTACATCTTTCGGGTCTTGTTGGGGTTAAAAGAAAAGAAATTGAAGATTCTTCTCCTGCAGCGATTTGGGTGTGTTCAAAAGAAGATTCTGTCCATGCAGGGACAGCAAATTGTTCTGTAGAGAAATGATATACAACTGGAAAGAGCCTCATCCTGAGCATTGCCCAACTTTGTGCTTCAATTAAAGCGGGAGGAGGGGAAAGAGGGAATCCAGTAACAGCAGCAGACACACAATGAGTAAGAACTGATCCTAAAAACACTGGAGCATCGACTGGAAGCTTTTTGAGCCTTTCAGTGGTCGCTGG…
TRINITY_DN6022_c0_g1_i1	434.823	-1.37625	2.76e-24	MOSC N-terminal beta barrel domain containing protein	ATTTGGAACAATGACTGAACAAAAAGCCCAACAACTTCGGGAATCTGAATTCCCTGAACTTAAAAATACTTTGTATCTGGATTATGCGGGTGCAATGCCAATTTCTCAATCCCAATCAAAATGTTACCAATCTCTTTCTCAAACTTGTTTTTCAAACCCTCACTCAGCTGGAAAGCATGATGATGGTTCAGCAAATGTGCACACTCTTCGCAGTATGATTTGCAAAACTTTTGGAACATCTATGGCTGAATATGAAGTTGTTCTCCTTCAAAATACTACGCATGCCATTCAAACAATTGGAAATCTCTTCAAGTGGGAAAATGGTTCATTACAGTATCTTATTGATGACCATAATAGCGTTCTTGGTCTTCATCAACTTGCACAAGAACATGGAGCTAT…
TRINITY_DN29308_c0_g1_i1	638.352	-1.37525	5.5e-18	Uncharacterized protein	GAAGACAGTTTTGCTTGTCGTCCTCGGGATCATTGGACTTGCAATTGCTTATCTGGTTTACGCATCTGCTTTGTTTACTCCTGTTCATCCCGTCCTTCTTCCATTCGAAGAAACTCAAATTGCTTATGTCACGTTTATTGGAGATTATAGTGTTGCTTACAAAGAAACTGCTAAGGTTGAAAAAGCTATGCAAGAACAGTATGGAATAGATTTAACTAAATCACCTTGCTTAGGTATCTTTTATGATGACCCTGGAAAAATCGAACGCTCTAAATGCAGATCAGTGCAAGCTAAAATCTTGCCAAAGGATTTCAAGCCAAAAGAAGGTGCTCAAGGAATTGAATTTGGAACAATTCCAAGAATTGAAAAAGCAATTCAAGTTGAATATCCACTCAGAAA…
TRINITY_DN7622_c0_g1_i1	586.106	-1.37496	6.71e-26	Uncharacterized protein	TGTAATGTTGTTGGGATTTTTCTTGCTGAGTGAGTTTTACCTTCACTTTGGTGATGACAGAATTTTTACTACACCTTCTCCATCAGGAGCTTCTCTTTTAGAAACCACACAAGTTTCTCAATGGTATTTTTTTCATACTTTTTTCAATCAAACCACAACATTACAAGCCAAACTGAAAATTTTACCACCAGACTATTCTTATCTTGGAGACTTATTTTCTTCCCAAAATTTCATTAATTTAAATTGGTTTCGGTTATTTCTTTCCCCATCTGAAGTGAATATCCTTGCGCAATATGATATTGGGAAAGCATATCAAATTCCTCCTCATTTAAAACATTTGTCCTCATTAGATCTCTCTTCAAATCAATATTATATTAAAATTCCCAAACATTCGCCGCT…
TRINITY_DN12503_c0_g1_i1	121.589	-1.37434	1.6e-06	Dedicator of cytokinesis family protein	TCTCCATCAAGAATATTTGAACAAGAATAATGGAAGATATACACGAACAAGAGAATTTGGTCATTTCACGACAAGATAGTAGTGATCAAGAATCGGATTCTTCAACTATTTCTGATGAAGACATGAAAACAATGCTTCAATTTTCCTCCACAAAATTTGTTGAAATTCCCCAGGCTCCAGATGAACTTACCATTCCTTTAGCTCCATCTGTGTTTGCTCCTAGTTTTTCTCAAGATGGCTTTCAATTCGATAAAATTTCAAATGGTTCAGAAGGTGAGAATCAACTCAAAAAATTACCCCAAAATCATCAGGTAAGGAAAAACGGAGAAATTCAAGTATCCGCAAACATATCTCTTTCCATTCAACAGCCACAATATCAATTAGCAAATGAGAAGGGGA…
TRINITY_DN572_c0_g1_i9	299.83	-1.37397	4.05e-14	Uncharacterized protein	TTGGACTCCCATGCTCCCTTTTTTCTTTTTGATACAATATGCAAATATTTCAATGACTACAGGTCTTGGGCGACAAGTCATTATGCACAAAACTCGTCAATCAGTTTTATCTCTAGATGATTCTTGGTGTTTTGTTTATTTTCCGGACAAACCTAATATTTCTTTTTTAAAAGCGAAGGGAATTATTATAAATTCGCAAAGTTTTATTGATTCATTTTGGTTTCGTCTCTTTCTCACAGGTTTCCAAAAACAATATTTGATTTCCACTTTTTCTGCTCAAATATCAGAGGTATCTCCTTCTCAAAAAATTCTTTCTGCCTCAAAGCCATTAAATGAAGTCACACGTTTGGGAATCGAAGTTCATAATTCATTTGATGCAAATAATTTTCAAACTTTTAA…
TRINITY_DN5711_c0_g1_i1	118.287	-1.37386	3.05e-07	Uncharacterized protein	TGAAGAAGCATGGAATAACGTGCTTCAGAATATTTATTTGCTCCGCCCCTTTGTCAAATGGGGTGTGGAGTATCTTCTACCCAAATTAAACCACAGATTAATCCAGTTGCATCAGTAAAAGCGCCGCGAATTGAAACTGATGAAGATCCAGAACATATTTTCCGAAATATTATTCAAAAACTTGTTTCCATTAAATGCCCAGCTGGAATGGTTCCAATTGCTTGTCTTGATAAGAAATCTATTCCAATTGTTACTTCTGTTCTCGAATTTAACGATCCATCAATTTCCACTTCTTCGAATGTTCGACTTCCAATTGTGTCTGTTGCTGTTCATGATAGTGGTCGTATTATGTGTTTTGGTCATATTGGTATTCTTGGAACAGAGTGCGTTGAAAGTGGA…
TRINITY_DN586_c0_g1_i10	830.196	-1.37357	2.18e-19	Ribosomal protein L24e	TGGAGTCAAAACAGAAATTGACGGATTTTCTGCCCACCAAATTCATCCAGGACATGGACGTATTCATATTCGTGAAGATAAACACATGATGGCCTTTGAAAGTCGTAAAGCTTACCGTATGTGGTCCCGCAAGAGGAATCCACGTAAGATTGCCTGGACTGAGCACTACCGCCACGACCACAAGAAGTCAGTTACTGACATGGAAGTCAAGACCCAACGTGTCAACCGCAGAAAGGTCCAACGTGGATATGCTGGTGTTCAATTAAACGCCACTGCTCAACAAGCTCAAGTTGTCAAGAAGAGGATCAACAACAAGAAGCAACCA
TRINITY_DN8394_c0_g1_i1	180.767	-1.37352	4.84e-12	ABC transporter family protein	TTTAAATTAAAATGACGCAAAATTTAAATGATACGCCATTATTGTCAAGTTTAAATGGTCCCTCTGTTGATGATTTCAAAGACTTTGAAGGGAAAAAATCCAACCAAATGTTCCAGCATTTTCGTGCAGTTTTATTCAGAAGATGGATTCATTTTAAACGGAACAAACGAACCTTTTTCATCACTTTTGCCCTTACTTTAGGATTTGGTTTTCTTGCTATTATTATTCGTTGGCTTATGCTGACATTATTGTATGAACAGCGATCTGATATGAAAATGGGACAATTATCGAGTTCCAATGAAATTCTAATTGCTCACGATGATTTTGACGAAAAAGCTGCTCGTTTTATTGAAGCACTTTCACTTTTATACTACAATGATACTGGAAAAACACCTTCTT…
TRINITY_DN4003_c4_g1_i1	445.575	-1.37346	6.03e-19	Surface antigen BspA-like	CAATCCTGGAATGCATGTTCAATTCTTTTTCTTTCTCTCCAAAATTACCATTAAAGATTATGCCACAACTGCCGAAATTTTTGGTGCTCCAGGAGATGCTGTCACCCGTTCTGATGTTGGAAGTATTGGTATTTTCTCGAAATTGGAAACTGTTCTAATTAATGAAGGAATTACGATTATTGGAACCCAGGCCTTCCAAGGCATGAATACCATTAAAACTGTTAAACTTCCTATTACACTTGTTACCATAAATTCATATGCCTTTGATGGTTGTACTAAAATTTCCGGAATCGATTTTTCGGATAAAATGAATCTCCTTGAAATCAAAAGCTATGCTTTCCAAAATGTTTACATGAGAAATTCAGAAATTGTTGTTCCAGTAAATCTTAAAGAAATTCA…
TRINITY_DN7102_c1_g5_i1	505.772	-1.37309	9.98e-28	Uncharacterized protein	GCTGGTCTTTGGTTAATTACAAAAAATTGTCCAAAATGGATTGGTAAAACTTATTATGATCATAATTTTTTATATACTTTGGATGTAGAATTTTATAGTGAATTTTTATCCCCTATTTTCGAATATGGAATTGTTTTATTACCATTATGGATTTTCGCATGCATTCCACACCCATTAACATTTTTAACATGGTTTTTAGAGGCATTTGGTAGATATTTCTTTGGACATTCCGGTTCAGCTGGTCCATTACATTGTATTTTACAATTTATTAGATCAACATTAGTTGTTGTTGTCATTACATTTGCTTTACAAACATCTCAAGATTTCTTTGTTTTATCGGCCTGCGTTGGATTAGGATTCTTTTTTCTTCAAATTCCATTAGCTTATCCTACATCAATT…
TRINITY_DN33550_c0_g1_i1	1743.31	-1.37293	2.09e-47	Uncharacterized protein	CGATCCCAAATGGCCGAGCAACCCAGCGAACCAGCAAGACAAATTAAAGTTTCTGTTGAATTCAAAGGTCTTAAGACTTTAAAGTTCACAATTCCAATTCCTAATACTTCCATTATTTTAGAAGCTATTAATGCATCTTCAGATTTTTGTTGGTTTACCAATTTTGGTCTTCAAGAAAAGAACGGAAAATCAATCGATGAATTATTTGCAGCCAATCCTAATGCTGATTTAAATCTTGAACTTTATGTTCGTGAATTTTCCGAAGAAGCTGCACTAGAACATGCACGCTCAACTGCCAGAATTATTTTTAGTGGAACAGATCAAATTTATCGCACTGATATTTCTCATTCCATTTTTACCTGGATTCAGCGTACTTTTGCCACAAATAAAATACCAACA…
TRINITY_DN195_c0_g2_i1	246.448	-1.37185	3.48e-12	Unknown function	CCATCACAATCATCATTAGCAACCGCAACAGGGGCAGGAAGAACATGGCCTACCCAAACACTTTCAATATTTGGAGGAACTCCAACACCATCAACTGCTGTGGGAACTCCAGATTCAACAAAAATGTCACCAACATCATCATATTTTGGAGAAAACCCTCCACCAACCCCGACTGCTTCAATTTCAATGATTTATGAGCCATCTGCTTCACATTCTGTTTCACGAACAAGCTCTGGAGGAACATGGCCAACACAAACTAAAAGACCAGGAACACCAACTGCATCTACAGGTAAGGGAACACCAGCTTCAACACTTTTAACTCCAACTCGTTCATATTGGGGTGATCTTCCAAATCCAACACCAACACCATCATTATCCTTTATTGGTGATCCAACTCAG…
TRINITY_DN37921_c0_g1_i1	1831.76	-1.37143	1.59e-49	TKL family protein kinase	TCGGAACCTGGTTCATGAATGACGATTTAATTGAGCTTATACCATTTGAACAAACAGAATCCGCACCTCCACCTGTTGAAAAGCCGCATTGGATAATTTCTGCTACTGAATATATTGGCTCTTTACTCAAACAACAACCTTCAATAATTATTCATAGATCCAAACTCTTCGCTTTATTTGATGGATTCCGCACTCTTCAAAAGGATTTCCAACCTAGTCTTACCCTTCCAAATGATGTCTTAAAGCAAGCCTGTTCTGATTTAATTGAATGTGTTAATAAAACTCGGCAGGTTGTTTATTCTTGCTCTACTGCTCACTGGTCACAATGCGCCATCAGCTGGCCATCGGGCACTGTGAAAGAGTCAGTACGGCGACTTCGTGATGATATGCAACAATGTG…
TRINITY_DN3306_c0_g1_i2	4109.34	-1.37042	1.04e-36	Uncharacterized protein	ACGCGATGAAAGGCTCATCGCCGAGCATAGTACTCCGGCCCCCTGATGCAACGCTTCCGGTAAGCTACTGGAACGAATTAACGCAAGAAGACAAGTTGGAATTTATTCGACTTCGAAATCAATTTCATCAAAATCAGAAAATCTCTGTAAAAGATGGGAGGCTTGTCTCATTTCATCAGGAAATGGTTGCAGTACTTCATTTTCTTGAACGCTCTGAAGCTGGACGTGAAAACCGTTCAATTCTTTCAGGAATTGCCTTTGCGGGTACTTTCATCTGCGTTAATACTCGACAGCTCAAGTCTTTTCTTGGCCGCTGTAAGAGTTCAATTAATGGGTCTCTCCAGCAACTTGGTTATGTTGCTGTGAAAACAAAATCAAAGGCACGTCAATGTGTTTTAA…
TRINITY_DN35588_c0_g1_i1	828.113	-1.36867	2.1e-27	Uncharacterized protein	GCAATACTCAACGATTGATCCTCTATTCAATAAAAATTTTGCCAAAATCTTGGAGGCTTCAATTTTTGAATTGATAAAAGGTCTCTTTAAAATCATTATTAACAATGTCTTTTAGTAATTGGGACGACTTACTTGATGATTCTGATATTCCATGTCGTTCAAGTAGCCCATTTATATTCTCATCTCAATCTCATTTCGATTTCCAAAATAATTATTACCTTCCATCAGACATATGCACCCAGGTTATGAAGCACAATTACGAAGAATATACTCCTTGCCTTGATTTTCCTGGTGAAATTGAAAATCATGTAATTCGTATTTCAGGATTATCCCCCAAAACTTCTGCTAATGTAATTAAACAATATTGTGAAAAACGTTTTGGTGTTGTTGATAGCATTG…
TRINITY_DN218_c0_g1_i1	745.522	-1.36825	9.52e-32	ABC transporter family protein	GTTTAGTTTGTTGCTAAATAAACAAAGATGGAAGGTGAAAATGAAATAGCACCACCGGGTGGAACATGGGCAATGCGAGAACCCAAATTTTGGAGAACATTTGGAGCATTAATGAAAAAACAATTTTTAACCAAATTTCGTTCAATAGTTAACATCCTTGAATTTCTTCTTTCGGTCTGTTTCTTTTATCTTTTAATTGTTCTGAACAAGTTTGCTTGTACACCTCGTCCAGAAAATAAAAATCCAAATATTACTTTTACCGATTTCGAAATGGATCAATCACAATTTTTTGGATCTGACACAATGGGAATGTTTACAACTAAACCCAGTCTTATTCTTGGTCCTGATTTACCTGGTTTACATTCACTTTTAGATGTTCTTCTTGAATCAACACCTGCT…
TRINITY_DN11212_c0_g1_i1	450.563	-1.36708	7.47e-20	MOSC N-terminal beta barrel domain containing protein	ATGAGCGAAGACAAGTTCACAACTTTTAGGAATGAAGAATTTCCTCAACTAAATGATGCTCTTTATATGGATTTTGCGGGTGCTATGCCTATCTGTTCATCTCAGGTGAAACAACTAGAAATATTACAAAAAAAATGTTATACAAACCCACATTCCCAGGGAAACATTGACCTTGCGCTGGCAGATATGGAGGCACTTCGCAGCACTCTTTGCGATACTTGTGGTACAAATTATGCTGAATATGATGTTGTATTTTCTCAAAATACCACAACAGCTTTCCAGCTTATTGGCCGCTTATTCAAGTGGACTCCTGGGAGTACATTGACATATCTTCTTGATGCTCATAACTCAGTTCTTGGTCTCGTTGACATGTCAAAAAACTTGGGAGCCACTGTTTCT…
TRINITY_DN35439_c0_g1_i1	681.722	-1.36402	1.94e-15	Ribonuclease R	CTTTCAGTTTTCATTGTATTAGCTTCTTCAACTGTTTGGGAAGCAAAGGCAACCAATAATTTTCTTTATTATACAGATCCCCAATTGACAAAATGGATGGGAACAGTTTGTACCAACAAAACATTTTTTATTATCAACCCTGAACAATACGAAAATTGCTATTCGATTTACATTCCAAGTGGCACATTTGCGGGCCCTAGAACTGGATATATTAATACTGATTCAAATTTTGAAGCTAATCAAACATTAGATGCGTCTGAGAGGCTAGACCTGGAAGTTACCCCATACACAACCAAACAAGAATACCAGGGAACCATTCTGAATGGAACTTCTATTTTACGATTTGATCTCTCGGTGAAAAATATCATTCAGACACCTCAGTGTCGTGTCATCAGGGAT…
TRINITY_DN3020_c0_g1_i1	277.994	-1.36393	3.55e-16	Surface antigen BspA-like	TTTATCAGTTGTATACGTTCGGGAATACCAAGAAACAGCGGAATTTTTTGGATCCGGAACAATTGAACGATCTTTTGTTCTCACTCTTGGTATCTTTTCAACTGTCAGAACCATCCACATACAAGAGGGGATTACTCATATTGGAGAGAAAGCATTTTCCAATATGGAATCAATTACTTCGGTTACTTTTCCAGTTTCAATAACAATAATCCAAACAGATGCATTTAAGGGTGACTCAAATCTTTCTTCTCTTAATCCATTTATTTCCCTCACAAATTTACTTGAAATACAAGCAAATGCATTTGCCAAAACATCATTATCGGACTTTACTCTCCAAATTCCCCAACATTTGGTACTTTTGGCTAGTGGGGCTTTCTTATATTCAAACATTAAAGGATT…
TRINITY_DN2059_c1_g1_i1	881.773	-1.36384	5.67e-33	Ribosomal protein L38e	TTGACAATGCCAAAATTCGTCAAGACCACCAAAGAGTTCATCAAGCTTTGCAACCGCTCAGATGCTAAATGGGTCAAAATTAAGGAAAACGCAGAAGGCGGTAAATTCAAGCTTCGCACAACAAAGTATCTCTACACATGCGTTGTTGATAGCGAAAAGTTAAAGGGACTTCTTAAGAGCTCAATTCCACAAAACCTTGAAATCATCCTCCTTGATAAAAAGGAATAAATTCTTTCAATAAATTTTCTGATTGGTCTCAAAAAAAAAAAAAAAAAAAAAA
TRINITY_DN37775_c0_g1_i1	2590.83	-1.36134	1.34e-19	Uncharacterized protein	TCAAGAGTAAAATCTAGATGCCTCCTAAGAAGGGAAAGAAGAAGCAGGGTGATGCTTTTGGTAATGCCCTTATTAACTCCAAACAGCGAAAGAAGCAGAAGGTGATTGGTGAGGGTAATCATGGTCCTACAAGATATGAAATTCCTGATTCTGTAATTCCAATTGAAGATCGTCTTCGTTCAATGACTGACGACTACACTCTTGGTGATTTCGTGACAGAAGCTGAACTTAATGGAAAAACCTTTGCTGCCCAAAGAGGTGAAGTTCGAATTGTCGACCGAGTTGAAATGAAAAAAGAAGCCTTTGAACAGCTTCACCGTACTCCAGAGCAAGATGCTGCTGAAGCGCGCCTTAAAAACAGACTTAGAATTCCACGGAGGCCTAAATGGGATGCTTCAA…
TRINITY_DN23959_c0_g1_i1	112.965	-1.36128	6.93e-08	Uncharacterized protein	ATGAAAATTATACCCTTTCTGCCTGTTCTGCTATTAAATTAATTTTACAAGAAGATTCTCTAAATGATGAAGAAAATGAAGGGTTTTTCGAACAAATTAATCAAATTGCCTCTTCCATTTTCCCTCTCCTTAATCTGGAAACTACATCTGACCCAGTTAAAAGTGCACTAATCGAGGTACTTTCTGTTCTTGCTCCACATCTTGAAAATTTGCTTTCAGAGGAAACTGCTCCGCAATTCTTGACTGCAATGCTTTTGTGGACAAATTCTCCAGCCCTTTCATCCTCTTGTTGGTCATTTTGGTCTGAACTTTATGAAAATGATTTAATTCCTTTAATTTTGAACACACCCAATTTAGTTGAAAGCGCTATTCAACAGCTTAATGCTTATTTCCAACACA…
TRINITY_DN443_c2_g1_i1	139.958	-1.36069	2.8e-09	Thioredoxin family protein	GATAAAATGGCGGCAAAAGGAGAGCCCTCAGCAGAAAACATTGATTCTTTCCATGGTTCAGTCGATTCGTTTAAGGACATTATTTCAAAGGCAGAGGGGCTTGTTGTAGTGTCGTTTTGGGCTCAATGGTGCGCTCCTTGCCGCCGTTTAACAGGCATGCTTCCTCAAATGGCATCTGAAAATTCTAATGTTAAATTTATCAAAATAGATGTTGATGAAAATCCTGAACTAGCAGAGCATTATGAAATCACAGGAATTCCAAACGTTTTTCTTTTTAAAGGTATTGCTGAAAATGGTGTTCCTCTCAAAGTCGCCGAAATACAAGGACTTGATAATACAGCTATGAGAGAAGCAATTACAAAGTTTTCCAAATAAATTTATTTTTTTCTTAAAAAAA
TRINITY_DN150_c2_g1_i2	620.973	-1.36051	2.92e-07	Uncharacterized protein	GCCGGTTTTTTGATTTCTTTTGGAGTAACTGATTTCCTTGCCTTCTTCTTTGGCTTAACTTCTTCTTCCTCTTCCTCTTCTTCTTCTTCTTCCTCCTCTTCTTCTGGCTCTTCATCTTTCTCTTCTTCTTCCTCCTCCTCCTCTTCTTCTTCTTCGGCCTCTGGTTCTGGTGGAGGTGGAGGTGGAGCAGCCTTGGGTGGCGGGGCAATCTTAGGTGGTGGTGGTGGAGCAGCTTTTGGTGCTGGAGCTGGTTTGGGTGCAACTGGTTCTGGTGGTAATCCTGCTGCTTTCCTTTGCCTTGCGGCCATCATAGCCGCTGCAGCAGCTGCTGGGTTTGACATATCAACAGCTGGTTTAGCTGGGGCGGCTGCTGGCTTCTCTTCTGGGGCATCAACGTGC…
TRINITY_DN33687_c0_g1_i1	1014.53	-1.35877	1.05e-32	Glucose-6-phosphate 1-epimerase	AGCTCACCTGTAAACCGGTTAGTAGTAATTACCGGGCAATAAAACATAGAATGTTCATCGACTTTTAAAAAAGTCCAAAACGACTAATTAAGTTCGAGTCCCGAACACCCACTCTGGATCTGTTTGTGAAAGATTAATCTTTAAATCCCACCCATCAATCATGATCGTTGGTTATCGGCTCATTTCACATTAAAATCATGGCTGTTTTTGAGCAGATTGAACAAGAAGACAAACTTCCAGTTATCAAAATTACCTCGACCGAGTTTTGCGCTGTTGTTTCTCTTTATGGAGCACAGCTACTTAGTTTCACTCCAAAAGGCAACAAAGATTTACTTTACTTCAGCCCAATTTCTAAATACACACCTGGAAAAGCCTTGCGTGGTGGCATTCCTCTTTGTT…
TRINITY_DN849_c1_g1_i1	124.203	-1.35876	2.25e-07	Phosphatidylinositide phosphatase SAC1	AAGCTGAAGAAAAAGCTGAAGAAAGAATCAACGAAAAAAATAAAGAAGAGATTGAAGAAACAATCTTGAAAGAGATGAAGATAGGGCTAAAAGGAGCAAGGATTGCATGGGCAGATAATGGCCATGGAATAGCTAAAATGGTTTTGGGAACAGAAGCACAAAGAACAGAAGTAACATTGGGGGTAAAAACAACAAAAGAAAGAGCAAATGCATTAGGTAAAGATATAAAAAGATGTGTCAAAAGATATACAACAGATTTAACAACTAATGGAAAAAGACAGGATGATTTAGATGCAATGACACAGGAAATTCCAATTAAATTAGAGAAAAAACAAACAGAATTCCAAACAATTTGCATGTTCTTCATGCTTTTTATAATGGCAGTAATCCATTTAATAC…
TRINITY_DN4289_c0_g1_i2	293.08	-1.35777	1.43e-14	Uncharacterized protein	GTCATCTTCAAAGATGTCACGCTCAACATCGCGAAAATCTTTAGAACCAACAATGCAAAAGACAGAAATACAACTGCTTCCAGAAACTACAGAAAAATACAAGGGAAAAGAACTTAAAGACCTCAGGGCAATTCGAAAGAAGTTAGTAGATGAATTAAATTTGGAAGAAGTTGCTCAACTTGATGCATACTTACGTTCCTGTGTTGTCGACAATACAGCAGCGGTTCTCAAAAAGGTTCAAGATGAACTTGAAGAGAAATTAAACGCAACATTTTCTCAATTTGACCAAGATCTCAAAAAAAATGAAGAAGATTTTGATGCTGAAGAACTGAAGTCCCGGACTTGGTATAACCAAATCTTCCAAGAAACTAAAAATCACCACATTCAAGAAATTTCTAC…
TRINITY_DN42450_c1_g1_i1	3248.03	-1.35707	2.19e-31	Uncharacterized protein	TTCTATAGTGCCGCTGGACATGATCTACAACTTGGGGAAAATAAGCGCCATGATTTTACTTTTGTTATGGGAGAAAAAAAGTGAAGAGAAAACGATCGAAAATTTTTAAATTCAAATCCTCTCAATTCGCCAAGATCCCCAAAATTGAGAGGATTGAGATCCTGACCACTCCTTTCGAAAGGTTTCATGTTTATTTGCTCAGGATCTGCCTCGGGAATCCAAATTCGTAGAGTGAGCTACGATGGCGCTCTTAAGATTGATGAGCCCACCACTCTTTTTGCTAATTGCCGCAATTTTTCTTTAACGAAAGATTGCTCGTTTGGTGCATTTTATACACGCACCGGACTCCAAGCACCCGAGTTTCCGGATAAGTTTGTTCACATTTGCCGTATCGATCGC…
TRINITY_DN29857_c0_g1_i1	233.739	-1.3557	1.27e-08	Putative DJ-1 family protein	AAATGGAGGAAAAACCAAGGGTTTGTATATGCCTTGCTTCTGGATTTGAAGAAGTCGAAGCTCTTGCTCCAATTGATTTTTTGCGTAGGTCCGGCGCTGAAGTTGTTTTAGCTTCAATTGAACAAGATACTTTGCTTGTTGAGTCTTCTCACAAAGTTCTCTTCAAAGCAGATGCAAAATTTGATGAAATATGTGACCAGAAATTTGATTTATTCGTTTTACCTGGCGGAATGCCTGGTGCAAAGAATTTAGCAAAAAATTCAAAACTGATTTCAACATTACAAGAGCACAATACAGCCGGAAAATTAATTGCTGCTATTTGTTATGCTACAGGATTTGTTCTAGCAGAGGCTGCTCAAATTGTTTCTGGAAAAATGGCTTGTGGTTTCCCTGGTTCAG…
TRINITY_DN11660_c0_g1_i1	176.54	-1.35477	1.83e-10	Uncharacterized protein	CCGATCTCGAAAATATAGATTGGGTTGAGTGGTGGAACAAGATTACTGGAAACCAATCGGACCTTGGAAGGCCACCAGAATTGCCCACCATGCCAGCTGCATATGAAATTATTTCCAAAGTTTTTCCATTTTCAAAATATTTTACTACTCCATTTTTAACAAATCAAGAATTTTGGAGCCAAATCAAAAAGGCAATTTTATTTTATTATCCTGATCAAGAAGCTATCAATCCACTTCGAGATACAAATATATTTATTCATTTTTTATTTTCAAGACGTTTTGTATTAAATCCTTCTTCTCCTGATGATTTTTTATACTTAGCCAAATCTAGAACCCCGGATTTTATACTTCAAATATTTCCATTTATTACCTCTAATCCATTCATTTTTGCTGGTGTTT…
TRINITY_DN7391_c0_g1_i1	134.561	-1.35476	1.85e-06	Uncharacterized protein	AAGCACCTGGCAACAGTCAAGGATTCAAACGTTTGAAACCCATTGAAATGAATGCCTGTTGATAGCTTTGTAGCACCATTCTTTTGGGCTTATTGTTCACAATAAAGTATGTATTTACTCTCACTGATGATTTTGCCGACGGGCGGTCTGAGTATGAAGATATATTCGGTGGCCTTACAAGCCAACTCTGAGAGGTATTTGATATTCTAACACACAGGTTATTTCTCTTCTTGCCAAATCTACTTTAGTTTTCCCAAATTTAAGTTATTTATTTTTCGAAATAACAAAACCGAAATCTAGGTAAACTCTAATATTTATA
TRINITY_DN2_c0_g1_i1	1737.86	-1.3537	0.000512	Uncharacterized protein	ATCTGTTGAACACTTCATTCATATGATGTCTGAACAAAATCTTGGGCAAACAAGCACTAAAAGACACACACCAAAGACTAACAGACAGATGTTCACTCCTGAAGAGGATCATCTTCTGACTTTACTTGTTAATCTTCGTGGTGCACATTGGAAGATTATTGCTCAAGAAATGAAAGGACGTACCACCCGTCAATGCAGAGAGAGATATCAAAATTACTTAGCCCCTGGACTTCGTTCAGATCCCTGGTCCGAAGAAGAAGATCATCTTCTTGAAAAACTTGTTGCTGAACAAGGTTTCAAATGGGCCGCCATTTCTAAGTACTTTAACCAGAGATCAGATGTAAACGTAAAGAACAGGTGGGCTGCACTTCATGGCAGAAATTCTCCTGAAGCACGTGA…
TRINITY_DN47470_c0_g1_i1	1448.03	-1.35272	3.71e-37	Uncharacterized protein	TTGTGGATAGAAAAATTTTAACTATAATAGTTGAAAAAAAGGATTTCTGGTTTTAAATCTCCATTGGCTTGTTTTAACATGTGTAAATGTATGAAGGAGATGCTGGCGGTTTTGGCTTAGGACTTTATCTTTGTTGGTGCCATTTTTGGATGAAAAATTAAAAACAGAAAGAAAAAAGTTTAACACAAAAATAGTGTAAGCAACTGGAAGAAAAGGAAAAAGACTTAAGATATTTAAAGATTTAATTGTTGATCATCAATTTCAAATGTACTTTGGGATACTAAGCATATTGTACAAGAATAGGCTCATTTGTTCTTTTCTTCTAAAGACTTGTTGAAGTTTATGACGGAAATAAGATAGCTATTTAAATACCTTCAAATAATCCATCAATCTGGGTAT…
TRINITY_DN33683_c0_g1_i1	1221.3	-1.35227	9.47e-25	Transmembrane amino acid transporter protein	AAGAAATATGGATAATGAGAAAGCGACACTTCAAAACAGTGATAGTTTTGAAGAATCTGATTCTTCTCTTTCCAATTCTATCAAGAATGAAGGAAATGCAGATTTAAACGAAAAAACTGGAGATGATGAAACAACAAACAATGAAACACCAAAACAAAGAGTTGGCCGATTCTCAACAATTATGAACATTTTAAATTGTCTCCTTGGTGCTGGAGTGCTTACAGTTCCGAGTACACTGGGACAATCAGGAATTATAATTTCGTTTTTTCTTCTGATTTTGATTGCTTTGATAACATATGTTGCGACAGTTCTTTGCTACAAATTACAAGAACAAACCAAAGCCAAAGGTCTTGAAGAAATAGCTCAACATATTTTAGGGAAATGGGGTTCATTTACTCT…
TRINITY_DN30555_c0_g1_i1	393.242	-1.35217	1.22e-18	Uncharacterized protein	TGAGTATTTTTCTCTCATGCAATTCTCAAATGTATCAACTCTAAATCAACTAAACTCTGCTGGAAAGAGGATAAAATTCAGCAAAGCTGAAGATCAACTTCTTTCTTGCCTGGTTCCCCAACTTGGAATGAAATCTTGGGCTATCATTGCACACATGCTTCCAGGAAGAACCCCACGTCAATGTCGTGATAGATGGAATCATTATCTTTCTCCAAAGACAAATATTTCCTCATGGACTCCTGAAGAAGACAGACTTCTTCTGGAAAAAATTCATTTGTATGGAAAACAATGGGCTAAAGTTGCGAACTATTTTCCTGGTCGCACTGGAATTTCTATTCGCAATCATTGTTGCAAACTTTCCCGTCAACCACATGCAGATAGTTATTTAAGGGAAATCTT…
TRINITY_DN104_c1_g1_i1	206.85	-1.35129	1.55e-12	Uncharacterized protein	AGAAACACTTTTCTCCACTTTAACTTATGTTATCTCAAATGTGCCTGTTCCTATCTTTGTTTTAACTGATGTTCCTACCATTATTTTCCATCTGTTGCCATTACCCACCTCAGCCCCAAAAAGAAGAATGAGTAACGAATTAATAATTGGGATTTCATTTGGAACTATTGCGTTTGTAACTCTTATTGGATTTGTGATTATGTTTCTGATAAAAGAAAGGAATAGGGAAGAAAATTCTTATGAAGATAGTGAGGAAGAAGATGCCGAGGAAGAAACTGTCGAGGAAGAAGTTCACGAGATTCCACAAGAGATCGTAAGCAAGTTTGATAGTTTAGAAAAGGATAATTGGGTCTAAGGTTGACTTAATTTTCTTTTTGGAACAATAAAAAGTTGGGGTTT…
TRINITY_DN48564_c0_g1_i1	3513.95	-1.34836	4.75e-26	Restriction endonuclease	GAAAGTTTTAACTCCAACTTCAAAGAAATATAAAAGTGATCTGAAAATTCAGTGGAGATAATTTTTTGTGAATTGAATTACCGGTTTACAACGCTGTTTCTGTAAAGATATGACAAAAGTTTATGACATCATCTTTTCAATGTTCTGCTTTGTAAAAATCTCTGGCATCATTGTTGATCATTCGTGTAAAGAATCAAATAATAAGCACGCTCTTTCAATTGGCCTTCAAGCTCATCCAAAGCATCAAATAATTCAATTATTTCCTAAAAGCATAGCAGATCATAATATGCTTCGTTTTTTTTATCCTCCTCATGACGAACCAATCCTCGAAGTGAAGCTTTTCCGAGAAAAAATGCTTATTCATACAATAATCGCGAAATATTCTGTTCTTTTGGGAAA…
TRINITY_DN7092_c0_g1_i1	638.937	-1.34802	9.5e-22	Auxin Efflux Carrier family protein	TCTTCGGTTGCAATGACGAACTACAGCAATTTTATTCAAACAGGAGTCGCTTTGATTTTCGAAGTTGCTGTAGGATTTATTCTCAGCAAATTCCGAATTGTTAATTCGTCCGTTGCCGGCCCTATGAACAAATTATTATTTCAAGTTGGTTATATTCCCCTTATGTATCGAAACTTAGCGAGCCAAAACATTAAGCAAATTGATTTCACTCCTCTTGGAATTAATGGGTTAGCATCAATAACATGTCTTGCTCTATTAGCTATTATGTTTTTTGTTCCTGGTCTCCAAAATAAGTTCGCTACATTTTTGTCCATAGAACTACCAGCACTATACATTAATTATGTTATCATTGGTCTTCCTGTCTTCAATTCTATTTGGGATCCCAAAACTAACGCTGTT…
TRINITY_DN29859_c0_g1_i1	320.769	-1.34797	8.67e-17	Uncharacterized protein	AGTGGTTTATCGAATGGTCCCTTTGGTTGTGAGGTGCTAAAATTTTCTTGAGATGAATATTGGTCTTGAGTTAATTGCAACACTATTAGTTGTTGTTTCATCAGCTCTTGTTGTTTTGTTTTGCTATTATTATGGAGTCTTTAAATTACCACGTTTTGCTTCAATATTAATTATCATCAACGCATGTATTCCAGTTATTATGGTTTCTGGCCTCCTGCCCCTCGATGTTTCATTATGCTTGTTTGGGTCTGCAGGTGCCGAGTCGAAAGCCTTAAAAATCATTTTTGATGTATTATATTGGGTTTCCTTTATACTTACTTGGGTCATTGTTCCTGTCATTGTTTCTTGGTTAAGATATAGCCACACTGTTTCTGTTAAACATAGGATCAGGCTCATTAT…
TRINITY_DN31724_c0_g1_i1	677.388	-1.34767	2.57e-32	Calmodulin-like protein 11	GAGGAATGGAAAACGCAACTCCTGTAAAAGATAAACTAAAAGATGCTCTTGATGGAGGTGTCGAGAAAGCTGATACTGATGGTGATGGGAAAATCAGTGAAATTGAATTTGTTGCTTTTACATCTACATTTATGGAAAATGCAGATGAAGCATATTTAAAGAAATGGTTCCATGGCCTTGATATTGATGGCGAAGGAAAATTGAGCTTTGAGCAAGTTCATTCTTCATTTCAATCAATTTATGATAATTGGGATGATTTTTCCAAAGGAAAGCCACCTCTTGATATGTTAAAGGTTTGGTTTCGTGGGATGGATGTTAATAAAGATGGGCAGGTTAACCTTGAAGAATTACGCAACTTCCTTCAATGTTTGGATAAATCAATGACAACATACTTAGCTG…
TRINITY_DN38616_c0_g1_i1	2513.2	-1.34765	2.04e-35	Uncharacterized protein	TCACATTCTGTTTTGTTGTTTCTATTAGCTATGAAGTTTAACACAACTTTAAATGGACTGTCCCTCAACAGAGTGGTCAGGCAAGCACCTATTCTCACTCTCTCACAGAAATTTAGATCAAATCTATTCTTCAATTCTTTATCAATTTCTAAGTCTATGGTTCCTTTTCTCAAATCATTATCTCCTGTCCGGGCAGAGTTTAATGGAGCAACATTTTCCCGTTTTCTTGATTCCACAATTTCCTTAAACAGTGTAAACTACGCAATTACTGGTGCTGACTTCACTGGCGTTCAAATGACAATTTATGAACCAAACTCGCAATACACACTCGAAAATGTTGACTTTTCAAGAACAGAAGACACAAAGACCGGCGTTTTAATGGTCACCACTTCAACTGAA…
TRINITY_DN1067_c0_g2_i1	506.993	-1.34676	2.28e-07	Unknown function	GTTTGTGTTGGCCATGTTCCTCCTGAACTTGTTCTAGAAACAGTTACAGAAAGAGATGGTTCTCCAAAGAATGAAATGGATGCAGTTGGAGTTGGATTTGGAAATTCTCCTTGATTTGATTGGGTTGGAGAAGTAACTGTTGAACCTGGTGTTCCAACAGCTGTTGATGGTGTTGGAGTTCCACCTCCAAATGGTCTGAGTGTTTGTGTTGGCCATGTTCCTCCAGAACTAGTTCGAGAAGCTGTGAAAGATGCAGTAACTTCTCCGATGAAAGAAATTGATGGTGTAGGTGTTGGATCTGGAAATTCACCGAAAGCAGAAGTTGTTGGTGTCATAGCAGTGGAAACAGGTGTTCCCATACCAGTTGAAGCAGTAGGAGAGCCTCCCCAAACTGTAGCA…
TRINITY_DN1626_c0_g2_i1	241.044	-1.3462	5.35e-11	IQ calmodulin-binding motif family protein	GAACAATTATCAAGAATTCAAGTTTCTCTTTCAAGTGATATTAAAAATTCATTAATTATTACTAAATCATCCAAAATTCAATTTCCTTCAATTGATTCAAATATTGCAGGTATTTCAGTTGTTAATAATTCACAAGATGAAATTGATTATTCAGATCAACCAAATAGGAATTTCTTATTAGATGAAAATAGACATATTAGTATTTATGAAACATGGTCAAAATATACTTTATTTGGAAGAGATAGAACATTACAAACAGATTTAAGAGCATTTCATATTCCTTCTTATTATTTTGATTCCAAAGTTCTTGATCATTTAAATATGATTAGAAAATTATCTTTAGGACTTCGGAAATCATCATCTTTAGTTCATTCAGTTCAAGATGTTGAAAATTATAAT…
TRINITY_DN39160_c0_g1_i1	131.109	-1.34608	5.11e-05	Purine-cytosine permease	CGACAATTTCGAATCAAGTAGATCATTTTTGGACAAATAGAGATATCAACACCCAAGAGCAAAGAAGGAGACAGCAACAACAGTATCAAGAAGATCTTCTCGCACAAATTGAAGAAAAAAAAAGATTAGCAAAGCAACAAAAAGAACAAGAAAATTCTTCAAATTCATTTTATCCTCCGCAAAATCAAAGAGCACAGCCAGCACGGCAAAATCAAAATAATCAATCTCCTCCTTCAGCAAATTATCACTCAAATAATTCCAATTCTGGAATGGCAAATAACTTTTCACGAACTCAGCCTGTTGGATATGCTCCTACGTTTGGCTCGTACGGTGGAAATTCTTCAACTGTCTCTTCTTTGGGTCAAACTGATTATTCACATACAATTTCAAATCGAAATT…
TRINITY_DN25560_c0_g1_i1	120.559	-1.34608	2.34e-07	TPR Domain containing protein	GAATTCAACTTTCATGGCATCTAATATTTTCCTCGATACAATTAAGAAAGCCGATTCGATGTTTGAAAGTACTTGGGCTAAAGTCTTTGAGTTTGCTTCGCAACTCGAGCTTTCAAGTGAAAAAGAAATTGCCGCAAGACATATTTTATCATTAAATCCACAGAGTCCATTGGTAAGCAAAGAATGTCCTGAAATAGTTGCCGCTTTCGATGCAATCAGTAAAGTTATTTCTAAGAAGGCAGAATTATTAAAAGAATCTCCAAACGATATTTCCACCTGGAAAACCTTATTTTATTGCTATATTTTGATCCACGACTACTCCAATGCGTATGCAGCAGCAACAAATGTGGTTCGTCTTGTACCAGATCCTGCAGATCCACATTTTTGGTATTGTGTTGG…
TRINITY_DN43861_c0_g1_i1	7116.33	-1.34583	3.08e-27	Uncharacterized protein	TTCCGATCTCCCCCCCCCCTTTTTTTTTTTTTTTTTTTTTTTTTTTTTTCTGCTCTAACAATGGAAGAAACTCCAAAAACTATATACATCCGTGTTAAGAATGTTTATCTTCCAAAATCGGCTGCCACACCACCTGACACTCGTACTCTTCTTTGCCATCTTCTCCCTCAAGAAGATGGTTGCATTGCTCCATTACTTGGTTCGGGAGTTCTTACAACCACTGCTACATGGATATACCATTTCACTGATGCGTCCTCCACTTATATTGGCTTTTTACTTAAAGATTTCATTCAAAATCAAGAATACGAAATTGCACGTCTTGTTTTACCAATTTCATGGTACCCTGTTGACAAAATTGTTACCCTTCAATTTCCAATGACTCCAACTAATAAAGCTCTT…
TRINITY_DN2898_c0_g1_i4	3840.83	-1.34508	1.83e-34	Uncharacterized protein	TGTTTTTCCTCTTTTCTCAGCTCTCCTTGGCTCAAAATATTACCATTCGTAGCTCTGGCTATTATACAGGCATTCTTGATGAAGATGATAGAATTAACTTCATAGGAATTGGCTCATCCTACACTTCTTATGTTTTCATTGATCAAATTTACTCAATTCATCTTGATTATTCCAAGTACTCATCCTCCGGTAACACTATTTACTCTAACTCTAATGAATTTATTTTTACCGGAATTAATGGAAATGGTTACGATTATACTCTTTCCCAAATTTCTCAATACTCTTCAATCCAAGAAATGTATTATGAAATCTGGGTTATACCAGCATCTCGTTGCACGTCTTCCATAGCCATCACTGGTTATCCTTCTGTTCGTTACCAGTACGATTCTTCTCTTTATT…
TRINITY_DN5984_c0_g2_i1	994.205	-1.34438	2.06e-34	Uncharacterized protein	TCTAATGTGAATGGATGGACTCTTAAAATTTGGTGTTTTTCCTTGCATTGACCATACTTTAGGTTCAACACCAATTGGGAGCATTGTGCCAATAAATAGAAATCAATTTTTAGGAGTAACAACGCGTGATATGACCATATTTGACCACAATCAAGTTTATAAAACCGCAAAATACGAATTGTCATGTGCCACATATATTCCAAAAGAAAACCTCATTGCTGCTCACTCTCAGTATGGCGGATTTCTTTACCTATTTTCCGCCAAAGACTTTAATAATCCAATAATTTCCAAATTTCCAACCCATCATATTGCTGTGGCACACATTATTTATTCATCAAAATCAAATTCAATTATTACTTTTGGATCTGGCATTAAAGTATTTAAACTCATCATTTCCCA…
TRINITY_DN35352_c0_g1_i1	322.498	-1.34393	1.97e-14	Uncharacterized protein	GAAATTTTGAGCACAAAAGAAAAACGAAAATACAAATTTTATGACTCAAAGCTCCATTTCCAACACTAGAAAACGAAACGAATTTTTGCCTGATCATGCCGAGTTATTGTGTCCAAAAGATCTTGAAGAATATCAAGATATGCGCCAAAAATTCTTTTCTGATATAGGTAAATCCAAAAAGGGAGAAAGATTAGACTCATTTATGAAGAAGCTACAACAAATACGGCAGTATACAGAGCAGCATAACGATAATGACTGGAAAAGAGGGGTAGTTTGTGGTATATTTTTTTTCAAAGATTCAATTGGAATTAATATACAAGCATTAAGAACCTTGTTGGGAAAGTGCAAATCGAGTATAAATGGGTCCATGCAACAGCTTGGATATGTAGCTCATCCTCA…
TRINITY_DN863_c0_g1_i8	14919.9	-1.34389	1.52e-38	Peroxiredoxin-1	GCCAATCTTGGAAAGCAGAAACAAATAATGCATTTAAAACAAGTTTAGAGGGGAAACAGACAAAAGGAGGTGATACTGCTCCAAATGAACTGCATTTTGGTGCTAAAGCGACCGTTACCACAAGACTCAAAAAGAACTTGGCACCCAAAAAACGCTTTTGAACCCTTTGAAAATGTTATCTTTTCCGATCAATTTCATTTCACCTCATATTAATTAGCGTATGGTATTCTCAAATCTGGGGCAACATTTGGCAAGGTTGAAGTCACTTCATTTTTATTATGAGCTGCTGCGGAAAAGTACCAGAAGTTGCTAGAGTTGGCCAAAAAGCTCCATGCTTCAAGACTCAAGCTATCTTCCCAGACCTTGACTTCAAGGAAATTACTCTCTGTGATTACAAAG…
TRINITY_DN7496_c0_g1_i1	117.953	-1.34373	6.71e-08	Unknown function	AAGGCATTATTTCTCTATGGTTGTTGCTATCACTGTAAATGCTCTTGGATACACAAGCCAGCGTTTACATGACTCAACAACTGAGGGGCGCCATCTGAAGGAAATTACTTATGCTGCTGGTGGAATTGTTGCTGCTTCAATTGTTGGAGCTGTTGCATCAATAATCAACTGTCTGAGGCAGCCTAAAATTGTGGTTATCAATACAAAGAATCAAAAATTCATTAAATCAGAAAAAAATCAAAATACTGAACCTATTACAAACACGACAGCTTATACCAACCCAACAAAAGGACCTGAAATTAGCAAGCCTGGCGAAAAGTGTTTTCTTGTTAAAATTGTGAATGGAACAATTCAAGCAATTGCTGGTGAAATAACTTCTCAAGGAAAAATAGGTGGAAA…
TRINITY_DN1056_c0_g1_i1	1174.73	-1.34137	2.61e-41	Uncharacterized protein	GAGAGGGGGCATGAGGTCCTCCTATTTCTCTAAATACTCGCTTTGGATATTTCTGTGATTGTTGCTCCAGGTTCAGCTTATTAAATGCCTTGGTTCCAGAAGTTTATGATTCTTATTCTTAGATCAATTTGGATCCAAAACTTTATTACACTTGGCTCATTGATTTTCTATTGCTTAACAATTTAGAAAAACGCTTTAAGACAAAATTTTGGTTTTGCGTTCGTGTCCAATTGAACTTACTTTTTCTTTTTTCAATATTTACCTCCTAAAATGCATATATGTTGTGCAAGCGAAGAAACCAGTTTCTCCGTAAGAATTCACCCTCTTTTTGTTCATTGGTTCACTCGGCTTCTGTAACAGGAATTACCTTTTTTACCATTTCCAAATTTTGTTCAACTG…
[truncated: 731 more rows]

## Sheet: RT
T. batrachorum Transcript_id	baseMean	log2FC	padj	putative_fxn	Sequence
[truncated: 1,112 more rows]
