# Supplementary material for: Commensal protists in reptiles display flexible host range and adaptation to ectothermic hosts
Source: mBio. 2023 Nov 14;14(6):e02273-23. doi: 10.1128/mbio.02273-23 (PMC10746265; doi:10.1128/mbio.02273-23)
Supplement: Table S2 — List of differentially expressed genes in M. colubrorum grown at room temperature versus 12˚C. [file mbio.02273-23-s0003.xlsx]

## Sheet: Cold
M. colubrorum Transcript_id	baseMean	log2FC	padj	putative_fxn	Sequence
TRINITY_DN638_c1_g1_i4	788.141	-13.0086	5.97e-24	Uncharacterized protein	CACAAATCAAAATAATTCACGAGAATGATCAGATCTCGCTTTCTCTTCAAGATTCTCGCAAACAACAGGCGTGAAACAGTCAAGTTCCATGATACAAACATTTGTTTTATTACAAGATCATTTTTTTACTGATATCAATTTTGATTTTCTAACTACAGTGATCATAGAAGGATTTACTATATTACCCCCTATGCAACACCAGATTACAAAGGATTCTCAGCCATTTACAAGCAGGTTTTCAAGACAGTATCATTTTATATCAGTCAATTCCAGTGATTAATTTATAGAAATACTTTATTTCGTTAATATTATTTGTTTACATCATTTAAACATATTTTTTCTAGTTAGATCTTCTTATCTGATTCCAAATTTCATTTTCATTCTTTTATCCATCAATAG…
TRINITY_DN148_c0_g1_i3	729.619	-12.8968	2.46e-24	Uncharacterized protein	GGAGAGTAGAAGTCAGTTCATTCATGTTTTTGATATTTCTCGGATCAATAGCTTGCAAAACATATTGTGTGAAGACTTCAGCATGTGAATCTGGTGATGAAATAGCAGTTGCTGACATTGGAGAAAAAATATTTGATCAAGGTGACATTGTGAACTTTGATGGAGCTTTCAGTCTCAAACTTGATCAATTAAAGAAAATTGCCGAACTTCATCAAGTTGGAACCATATCTTCGGTCATTGCTGTGACTGTCACAGTGACTGGTGAACAAACAATTGATCAGCATCTTTTGATTGAAGGAACAAAACTAACAGTTGAAGGAACAGCTCCAAACTCCAAACTGCTCGAGGGAAATGTTCTAACATTCAATGATCTGGAATTTAAAGGAGCCTACGCTGAAA…
TRINITY_DN148_c0_g1_i8	557.249	-11.5452	1.63e-19	Uncharacterized protein	GGAGAGTAGAAGTCAGTTCATTCATGTTTTTGATATTTCTCGGATCAATAGCTTGCAAAACATATTGTTTGAAGACATCAACATGTGCTTCAGGCGAAGAAATAGCAGTTGCTTCAATTGCTAGCAAAGTATTTGAACAAGGTGACATTGTGAACTTTGATGGAGCTTTCAGTCTCACACTTGATCAACTAAAGAAAATTGCTGAACTCCATCAAGTCGGTGATTCAATTGCTGCTGCTGTTGCTGTGACTGTCACAGTGACTGGTGAACAAACAATTGATCAGCATCTTTTGATTGAAGGAACAAAACTAACAGTTGAAGGAACAGCTCCAAACTCCAAACTGCTCGAGGGAAATGTTCTAACATTCAATGATCTGGAATTTAAAGGAGCCTACGCTG…
TRINITY_DN395_c0_g1_i6	1118.76	-9.2843	3.39e-06	Uncharacterized protein	GTGTGGACAACAGTAGCGAGCATGAGATGTGGAATACCGGTCTCATGCTCGCGTCTCATTTGCTGCAAGGGCCTTTGCAGCTAATGAGGCAGTGGGCTGATGTGGAATACCGGTCGCCCAGTCCACACTATTTTAATTCAGATTTTGTAGTGTTTTTAGGCGAAAGAATCACCAGGAGCAAATGATTACGCAAAGGACAGATGATTGATTTTAAATTATCTGCATCGCCCGATGAATCACCTTGGCGCAACAAAAACAAACAAAAAAGAAAGGATAGGCAATAATTCCAAAATTTAAAAAATTCCATGGTAGGAGGTCATGTGTTCTTAGCACCACTTTCTTGTTTGACACTATAGTGTCAAGTAGTGTTATTGTAATCATTTCACATCATATAAGGCA…
TRINITY_DN867_c0_g1_i1	294.46	-3.27178	0.213	DDE superfamily endonuclease containing protein	TAATACTTGTTATAAAGCTACGGCTTCATCCCGGATCAACTGGCCACTGGTCTTGGGTGAAGCCGGAGCTAAAATAACACATAAAAAAAAATCAAATCAATATTTTTAATTACTTCTTTTAACTTCAGAAAGTTGCTCCAAGACACCATATCATCTCATAGTTACCATTCCTTCATTTTATTTACAAATCAAATCAATATTTTTTTATTACTTCTTTTAACTTCAGAAAGTTGCTCCAAGACACCATATCATCTCATAGTTACCATTCCTTCATTTTATTTACAAATCAAATCAATATTTTTTAATTAAATTACATTCAATTCTATTCTTTTTTAAATTTGTATTTTAGATCAAATATAGAACTTTGTTTATTACCGTTTTTCTTTGCTATTGCTAACA…
TRINITY_DN5852_c0_g1_i1	844.111	-2.97403	2.05e-41	Uncharacterized protein	TTTTGCTCGCTTGTTTCTCGCTCGAAGTCGTTTATTGTTTCGGTCCGACTCAAATTCAAGGCTGTGAAGATCGTTTCACGACAGTCTCAGACTTGTTGGAAGCAATTCAACCGTTTAAAGATGATTCTCTGGCACAAATTGATATAAAACTCTCGGATTCGCTAGTTTTCACTGATGAAGTTGTTTCAAGAGCAACTCTCAGCTTCAGTGGAGATGTTCCAAAGAAACACTCAATAACTTGGAAATTTGGTCATTCAGGGATGGATCTGAAGAATTACGGATCTGTTGTGTTTCGAGATCTCAATATCATCCCAATTGTTTCCCCTGGTGACACGAAGCTGACTTTGTCCGGAAAGTCGTACGACTTCTTTGGATATGAGCTTAAAATACCGAAAGAGA…
TRINITY_DN2643_c0_g1_i1	1857.4	-2.87808	3.42e-107	Uncharacterized protein	TCTTGATTCTTCTGGCCCAAGTTGGCTCTCTATCAGATTCATATCAGAAAAAGATATGTCTCTGTCATGATGATTGCGACCCAGACAATGATGAATGCAAAGGAGTCCCGACGTTAGATCCTTTTTCGCCAACATTCCCCGAAGACTTCGACCAACTGAGAAACTCAGTAAGAAACATCTATCTGATCTTCAATAATCCATATCCTATTACACTTGAGATGTCGATCCATATGGAAATGATATCCGGATTCAATGTCACCATTGTCCCTCGTTACTATCTTAATTTGGACTTTATCTATGATCCAACAGTGAACTATTCGTCTACAAGCATATATGTCGATTCTTTTTATTCTCAATTCAATTTCAGGCCAAGCAAAAAGATTTCTGATCCAAAGCGGC…
TRINITY_DN19482_c0_g1_i1	747.897	-2.85402	5.02e-34	S-adenosylmethionine synthase	CGATCTGAGCGATTTGGGGTTACCTGGTCATTGATTCTGAGACAAACGAATATCACTTCACTTAATGAATACGTTCCTTTTCACCAGTGAATCAGTCACGGAAGGTCATCCAGACAAAATGTGCGACACCATATCAGACACTATCCTTGACGAGTGTCTCAGGCAAGATCCCATGAGCAAAGTTGCATGTGAAACAGCAACAAAAACGGGGCTCATCATTACTTTTGGCGAGATTACTAGCGGCGCTAAGCTAGACTATCAATCACTCATTCGAGGTGCTGTGAAAGAAATCGGCTACACGAGCTCTGATTTATGTTTTGATTCAAGAACTTGTAATGTAATGGTGTCTATCGAGCAACAGAGCCCTGATATCGCATTAGCTGTCCATATTGATCGATC…
TRINITY_DN12211_c0_g1_i5	223.634	-2.83805	2.35e-24	Uncharacterized protein	AAAGCACCAGTTAAAGAGGAGAAACAGACAGAAAAAGCACCAGTTAAACAGACAGAGAAATCATCAGTTAAACAGACAGAGAAAGCACCAGTTAAAGAGGAGAAACAGACAGAAAAAGCACCAGTTAAACAGACAGAAAAAGCACCAGTGAAAGAGGAGAAACAGACAGAAAAAGCACCAGTTAAAGAGGAGAAACAGACAGAAAAAGCACCAGTTAAACAGACAGAGAAATCATCAGTTAAACAGACAGAGAAAGCACCAGTTAAAGAGGAGAAGAATCAAAGCCTGTTAAGAAAGAGCCAGTGAAGGAAACGAAACCATCTATTCAAAAAGCACCAGTTAAAAGCACTGAACCGGCTCCTAAAGAGACTAAACCGACTGAAAACAAGCCTTCTGAGC…
TRINITY_DN1782_c0_g1_i1	1177.11	-2.78065	2.1e-31	Uncharacterized protein	CCAGCTGTCTCACTTCCTCCATTCGAGGATTCCATTGATGTGCACAAGCTTGATTCGACCAGTCTTACCGACATGTTTCAGCGTAATGGCTATGTTTATGCAGTTGGTCTGTTTAGGCAAATGACATCTTTATATAAGCTTGCATGCAAAATGTTTCTTGAGCTTGAAGAAGATTTCGATAAGCTATCTGACCGTATGGGAAGCATCAACGAGCGTGTTGAGAAATTCAAAGTTGATGCGCAAAATGTAATGGCTCAAAACCTTGCACAAACTCCTGAACAATACACAAGTCGTTCCTACGTTATCAATGATGTCCCAGATGTTGCCAAAGCCAGTGAATTGATGCTTCAAAAAGCAGACATATTCGTTGAAGATTTAATTCAAAAGGCACAACCAGCT…
TRINITY_DN361_c0_g4_i1	1134.29	-2.70088	4.36e-73	Adenylate and Guanylate cyclase catalytic domain containing protein	TGAAAACTGAAGCGACTCTTTCATCAACAATGAGCTTCTCGAGCAGCTTGAACAGCGACAAATCACAGAAATACGGGGGTTTAGTTCATAGAAGCGCTTACAAGAAGTTTCGTGATGATCTAGTGAATCTAACGAATTATATTTACACAGTCACACCGAGATACGATGTTCTACAGACAATCATTACGTTTTTCAGGATCATGCAACTTGTTGGACCTTCTCTATTCGCTTCCAATACTCTCTGGGCTTCTGATAAAACACTTGATATTACTGTGTCTGTTATCTCGATTTTTTATCATGTGATACCGCCAGAGATTAGGGGATCATGTGACATATATTTTCTCATTGGATACATTGCAGTTTGCGTGTTACAATCATTGATTACACTTGCTTCTTCAT…
TRINITY_DN4105_c0_g1_i1	815.906	-2.6889	2.68e-44	Myb-like DNA-binding domain containing protein	TTTTTTTTTTTTTTTTTTTTTTTCATGTATTCAAGGCGACATCATCGCTCGAGATTATTTGGACAAAAGCCAGGAAAGAGCAAACACAAGTTCAGTGCTGATGAAGATGCGCTTGTAGTGTCACTTGTTGAGGAGCATGGTCATGAATGGGACGTAATAGCTTCGTTCATGAGCAACCGGGAGGCGAGACAAGTTCGAGACAGATACATGAATTATCTAGCGCCTGATGTCAACAAGAGTCCTTTCACAGAAGATGAAGATTTGTTAATGGCGCTGAAAGTAGCAGAAATCGGACCTAAATGGGTCAGAATGAAGCAGTTTTTTAATGGTAGATCTGATACGGCTTTAAAGAACAGATGGCAGAAGGTTGAACGAAAAATTCAAAATGGGCAACTCAAA…
TRINITY_DN575_c0_g1_i4	3678.55	-2.63382	3.82e-97	Uncharacterized protein	CCGTCACCTCACAAGTGAGGTCCGCTAGGATGACTTCACTCTTTAAAATGCTGGCTTTTCTCATGATTTCGTCGCTTTCAGTCGGCGGGGAAATCATTGAAACAATTATTTGTGCAAGATCTTATCATAATGCTCGTTGGAAACCAGGTGACGAATGTTATAATTATCCAGAAGAGAAAACATTGGATCCTTTTGCTGAAGACTTCTTCGAGCGGTTTGAAGACATGCGAGATGGAAATAAAAACGTTGTTCTTGGAATTCTTGCTGAACATGGGAGCCAGTGGGCTCCAAAGCCTCATGTCAAGTTTACACTCTCCTACTTCAACACTCTTAACATCAGAATCGTGTCAACATACGATAAATATAATAATGACATTCCGAACATCGACTTCCTTTATT…
TRINITY_DN13120_c0_g1_i1	205.309	-2.55133	1.14e-09	Uncharacterized protein	TCCCCCCCCCCCTTTTTTTTTTTTTTTTTTTTTTTTTTTTTTTTTTTTTTTTTTTTTTTTTTTTTAAAACTGATCAGGATTTACTGATTCATTCATTAGTTTGTGAACTCTTTGCTTCTTCGGCAGCTGCTTCTTCAGCGGGGCTTGCTTCGATTTGTGCTTCAACCTCTTCAGGTACAACTACTTCTACTTCTTTACTGGGTGTAGCGGCTTCTTCTCCCTTTTCTTCAACCTCTGGAGCAGGGTTTTCACCTTCAACAACTTCTCCATCCTTCTCATGCTCGACTGGGTCTTCGACGGCTTGTGATTCTTCTGGTGACATCTTGCAAAAAAAAAAAAAAAAAAAAAAAAAAAAAAGGGGGGGGAGATCGGAAGAGCG
TRINITY_DN26580_c0_g1_i1	854.509	-2.52436	6.45e-55	Uncharacterized protein	TCACCATCGAAATAAAAAGCATCGACTTCGTAATTGTGCAATTTGAAAATCTTTGGACAGTGAAATCAAGAGGAAGGGATAAAATGAGCAGCTGGTTCTTGAACGCAAGTATGCGTCATAATAAAGCTTGAGAAATATCAGGAAGATTGCCTTAAAATCTTCAAGCTTTTGATGAAACCTAAAATCATAAGAAAAGTGTCATATATATGATAAGCAATATCGGGATGCATGAAGTTCAATTCGTGCCCCCTCATGCTGAACAAAAGGGACATAGGAGGCGGACTGACAATGGGCATCGTAAGCAACCCCGTCCGCCTCAGGTCCATCAGTCATTTCAGCCTAAAGCTCCAATTCACACTATTTTCCTAAGAAATCTTCCATATGATTTGTCTGATGATG…
TRINITY_DN996_c0_g1_i1	903.538	-2.48558	2.12e-14	Uncharacterized protein	CTTCAAACAAGAAAATTTTTGTTAAACAGAATAGTTTGTAGTGAAAAAGTAATTATAAAAAGGGTATTCAAATCATCTCACTCTTTTTTTGGTCATGATTGGGATTGTCGCCCTATTACTGGCCTCATCAATCTGCTTTGAAGGCAAAGAAGCAGAGTTGTTTAATCTAGCCGATAATAAAGAAAAAGCAGCAGCAACAAAGACTCAACAACTAGCAACAAAGACTCAACAACCAGCAACAAATACTCAACAACCAGCAACAAATACTAAGCAACCAGCAACAAAGACTCAACAGCCAGCAACAAAGACTCAACAGCCAGCAACAAAGACTCAACAACCAGCAACAAATACTCAACAACCAGCAACAAATACTAAGCAACCAGCAACAAAGACTCAACA…
TRINITY_DN10446_c0_g1_i1	610.472	-2.48423	2.66e-30	Uncharacterized protein	CGTCGATGGAACAAGAATCTCAATTTGATTTCTGTTCTTTCATGGGCAGCCCAATGCTTCCGGATCCTATAGAATTTGGCTGCTCTGATTATTTTGCGACGTTCCCTGCGCAGATCGATGATTATACATATGAGACTGTTCTGATTCAATTCAAGGATGAAGAGAAGTTTGATTGCGCCAATACGACTGAAGATAAGATTATTTGCGAAGAGACTCGATCCCAAAATAGAGATTGTCACCATTCCAAAATAATGAAGAATTTTTACCCTGAAATGGAATGTGTCATCAAGAAGTATGGGACATCGGTGGTACCAGTTGGTGAATTGCCCAGCGCCGCTGCTCAGCTCAATTTGAAAAATTGGAGAAATGAAAAAACCAAGCTCGCCAAATTGATGAGAA…
TRINITY_DN26645_c0_g1_i1	415.612	-2.44627	3.2e-38	Uncharacterized protein	GTTGGGAAAGGAAAGTCTTGCTCGAAAAATCGAAGCGATTTCGCCCAGTTCATAGATAAATTGATTGTCAAGCTTGAAGCGAACCCCACACATATCATCAAAATCAACGACCTTGCTCATAAGAGTGGAATTGAAAAACGAAGAATCTACGATCTGATGAATGTGCTTGTTGCATGCGGAATATCTACAAAGGTTGAGTCATGCTATTACCGGTGGGAAGGTCTAAGCTGTAGTGCTTCTTCATTGAAGATTTTATCAGAAGAGTTTACAACGAAGTCAAGAAATTCAGCGACAGAGAACTTATTTATACTTCCAGACTCTCCAGGCATTGGGGTACTTGCGTCCACTTTCATAGCGGTATATCTATACTATGGATTGAAGAATCTCAATATTAGAGAT…
TRINITY_DN39798_c0_g1_i1	605.491	-2.43394	1.95e-55	Kinesin family protein	GATGATGATATTCAATCTGATCTTCGTTACATTTTGCATAGAATACAAAGACACCATCAGTGAAGCACCTAACACACTTATTCGCACCTTTCTATCAGGAGATGAATGGGAAATCAAATCTCCTCATATGAAAACAATTTATTCATTGAACACGATTCCTCCAAATGCAGAGCTTTCCATAAAATATGGAGACAAAAAGGAGAAGCTCACGCACTCACCAGAGACGACTTATCAATTGTTGGAAGGTGATAAATCATCAATTAAAATCAAAAACTTGCCAGCTGGAACTTATGAGGTTTCAACAGTTGTTGTGGCTGGAAAATGTGGTGGAGACACATATGTTACAAATTTGAATTCTGCATCTACTGCAAAAGATCAGAAGGTTGGATGCCCACACGA…
TRINITY_DN367_c0_g3_i2	1665.52	-2.41944	7.67e-96	Uncharacterized protein	TCTCACACTATGTCTGAACTTGAAGAATATTTGAAGGACTGCGCCGCGAAAGAGCAGCATTTTCAGATTGTCAACAAGGACGAGAAAGACAGGCCTAAAAAAACATCTCAAATCCATGAAATTATTAATAATGAGTGGGCAAAGAGCATTATCAAATCAAAAGACACTAAGATCATACCCGTCAAGCTCGAAGAGATAGAAAAAGCACAGAGTGTGAAAGTGTACAATGAAACAACACTCACTGAGAAAGAAATCGCGGATTACGAAGGAAAGATCGATTTTACAGTTGTCGAAGAATACCTAAAGACGCCAGAATCTGATTCAGTTGGTGAGATTCAACCAATTTTGAAATCTGTCACTCCTGCAGACTTTTTCCAATATCATCTCAACTTCCCAACC…
TRINITY_DN606_c0_g2_i2	1184.3	-2.38723	4.37e-14	Uncharacterized protein	TTGCTGTTGCTGGTTCATTAGTGTGTGTTGCTGTTGCTGGTTCATGTGTCTTTGTTGCTGTTGCTGGTCCTTGTGTCTTTGTTGCTGTTGCTGGTTCATGTGTCTTTGTTGCTGTTGCTGGTTCATGTGTCTTTCTTGTGTCTTTGTTGCTGTTGCTGGTTCATGTGTCTTTGTTGGTGTGGCTGGTTCATGTGTCTTTGTTGCTGTTGCTGGTTCATTAGTGTGTGTTGCTGTTGCTGGTTCATCTGTCTTTGTTGCTGTTGCTGGTTCATGTGTCTTTGTTGGTGTGGCTGGTTCATGTGTCTTTGTTGCTGTTGCTGGTTCATTAGTGTGTGTTGCTGTTGCTGGTTCATCTGTCTTTGTTGCTGTTGCTGGTTCATGTGTCTTTGTTGCTGTTGC…
TRINITY_DN606_c0_g1_i3	644.16	-2.34657	5.98e-13	Uncharacterized protein	TTAACACCTTTAAGACAAAAAAATTTAAGCGTTTTGCAGTGAAAAAGTAATCATAAAAAAAAGCATTCGAATCAGTTTAAAACATCTCACTATTTTTTTTGGTCATGATTGGGATTTTCGCCCTATTACTGGCCTCATCAATCTGTTTTGAAGGCAAAGAAGCAGAACTGTATGAACTCAACTCAGATAAACCAACACTAACCAAGGATCCAGCAACAGCAACAAAGACACATGAACCAGCAACAGCAACACACACTAATGAACCAGCAACAGCAACAAAGACACAAGGACCAGCAACAGCAACAAAGACACATGAACCAGCAACAGCAACAAAGACACATGAACCAGCAACAGCAACAAAGACACAAGGACCAGCAGAAAAAACACACACTAACCAAC…
TRINITY_DN1758_c0_g1_i4	437.439	-2.33652	6.25e-17	Uracil permease	AAAAGTGTCCAATTTCTAAGAGTTCACAATCTGGTGGCCATTCCAACTTTTTCTGATAAATAGAGAGTTGGTAACCTCTCAATTTTATTTTTTGAGACCTGTCCAAAACTACTTCATTTTCAAAACAAATGCCTGCAAAATGCACCATGACAGGAAAAGAATTTGCAACCAACTGCATCTTCGGCATCCAACACACCTTTGCTATGATGGGATCGAACATCTTGGTTCCATTGCTTACAGGAATGAATCCATCAATGGCACTCATCTCAGCTGGTGTCGGAACAATCATCTTCCACTTCACAGCTAAGAGAATGGTCCCTGTCTTCCTTGGATCATCTTTCTCATTCATTGCAGCCATAAACAACATCAGAGAACGAGGAGAAGCTAATGGTTTGTCAC…
TRINITY_DN760_c0_g1_i1	456.605	-2.33254	3.4e-12	Uncharacterized protein	GTTTTCAAAACTGTCACTTCACCCATAAAGAATCCGTCTTTATGCGAATCAATAACACGAGAAAGGCATCATCGTTCCTGCTCCAGATTTGTAAAGCTTTTTTTATGGTGGATTTTTCACTTCATACCTATTAATGTCATCATGCTACTGCAGAACGAAGGACACGAGACAAGACTACGTGGTCGAGGGAGACATTATAAATCTATCTGTTGGAACTGTACAGAAGGCTACGAGAGTGAAAGATAACAGAAAATATTGGCTCAAGATAGTTCCAAACACACCATTCAACGAGACCTGCATTGACAACGAAAAGATGGCTTACAAGAGTATAAGGCATGACAACATAGCACATCTTGAATATATCTTCAGTGACGACGCAAATATGTATTTCGTGTATAA…
TRINITY_DN606_c0_g1_i1	645.325	-2.31693	8.88e-12	Uncharacterized protein	TTAACACCTTTAAGACAAAAAAATTTAAGCGTTTTGCAGTGAAAAAGTAATCATAAAAAAAAGCATTCGAATCAGTTTAAAACATCTCACTATTTTTTTTGGTCATGATTGGGATTTTCGCCCTATTACTGGCCTCATCAATCTGTTTTGAAGGCAAAGAAGCAGAACTGTATGAACTCAACTCAGATAAACCAACACTAACCAAGGATCCAGCAACAGCAACAAAGACACATGAACCAGCAACAGCAACACACACTAATGAACCAGCAACAGCAACAAAGACACATGAACCAGCAACAGCAACAAAGACACATGAACCAGCAACAGCAACAAAGACACAAGGACCAGCAGAAAAAACACACACTAACCAACCAGCAACAGCAACAAAGACACAAGGAC…
TRINITY_DN301_c0_g1_i2	65114.8	-2.30194	1.04e-35	Uncharacterized protein	TTTTTTTTTTTTTTTTTTTTTTTACAAATGTTTTTTATAGCCACCCTCGCTGCTATATCAACCTGCACTGATGCAGTTTACACCTACAATACGACATGTGCCACAGAGAACACAAGTTGTCTCAGCTCGCTTGACAACCTGACAGTCACCAATGGCACAAATGTACTTATTAACTTGATGATCGATTTATCACTCAACTTAAGCTCTTTCAGCACAAAAGCAAATATAACATCAATCAAAATAGCATCAGCTGATTTAATGAATATTTCAAAGCTGACAATATGTTCTGGATCACAAGACTTGAATTATTCCACTCCAATTACTTTGACAAATCTCAATATCGAATTTGGCTCTTTAAATGCTAACACAACTATTTCCGAACTAACTATTATCAACAGC…
TRINITY_DN235_c1_g1_i1	295.768	-2.27857	8.86e-28	Uncharacterized protein	ATCCCCCCCCCTTTTTTTTTTTTTTTTTTTTTTTTTTTTTCTCAAAAAGATGGCTAACATTGGTCTATTCGCGAAAATAGTTGGTCTTTTCACGGCCCTTACACTCATATTAGGTGGAGCTACATGCTCATACTACCTTTCGGAGTACTTTCATGCCTGGAACTTGAAAACAGGATATTCTCCAAGCAAAAAGATTTACTTGGGAGTCAACATGGCATTCTTCTCTAATTATGCTCTTATTGCAATCGCTATCATAGAATTTCTTATGGCCATTAGTGAAATTATTATTTTAGCCAATGTTCAAGCAGTGACAAAATTCGTCAACAACGGAATTATCAGAGGAATTATCTATGTTTTCCTCGCCATCTGCATCCTTGGTGTAGCCGCAGACCTTGGAAT…
TRINITY_DN30742_c0_g1_i1	208.305	-2.27445	1.08e-13	SnoRNA-binding protein	ATCCCCCCCCCCTTTTTTTTTTTTTTTTTTTTTTTTTTTTAAGATGGGAAGAAGGAAATCGACATCAAGACCAGTCACCTGCATTCATATCCATATTGGAGGAAAAAAATTCGATGTGAAGCTTGATAAGAAGGAGAGGATCAGAGACATGAAACAGTTTGATTCACTGATGAATGGTGTGAAGACGGCAATGCGTGAAGAACATTACTTTTCCGAATCATCAGATATTTCCAGTCCCGAAGAACCTATTCATGAAGAAGAGGAAAAACAAATTATTCATTTCTTAGAAAATCCAGAGTCTGGCGAACAAATCAATACAGACTTAGATTTCAAAATCTTTGGGTCATTACCAGATGATGAATTTGCTTTTTTGTTTGGATTTTAAATCGTCTTCAAATC…
TRINITY_DN301_c0_g1_i1	39910.2	-2.27349	3.18e-36	Uncharacterized protein	TTTTTTTTTTTTTTTTTTTTTTTACAAATGTTTTTTATAGCCACCCTCGCTGCTATATCAACCTGCACTGATGCAGTTTACACCTACAATACGACATGTGCCACAGAGAACACAAGTTGTCTCAGCTCGCTTGACAACCTGACAGTCACCAATGGCACAAATGTACTTATTAACTTGATGATCGATTTATCACTCAACTTAAGCTCTTTCAGCACAAAAGCAAATATAACATCAATCAAAATAGCATCAGCTGATTTAATGAATATTTCAAAGCTGACAATATGTTCTGGATCACAAGACTTGAATTATTCCACTCCAATTACTTTGACAAATCTCAATATCGAATTTGGCTCTTTAAATGCTAACACAACTATTTCCGAACTAACTATTATCAACAGC…
TRINITY_DN22721_c0_g1_i1	698.025	-2.25597	4.59e-25	Uncharacterized protein	GATGCTTTTAATGCTCATCTTCATTGAATCACGAGTCGAAATCAATGGCTCATCGTTCAAGAACATCATTGATATCCATGAGCTTGCAGCGACTCCATGTATTGAAAAAACACACCTCGATAATACAAGAGTTGTTCATTCTAGTGAATGTATAGGAAAAGGACCCTATATAATTGCAAACAGCAGATACATAAATCAAGATTATTCACCCTCATTTATTGCTACAACATACAGTGGAGGAGCGATATATGTAACAAATTCGAAAGAGGTCCATTTGTTGAATAACTCGTTTATAAATGTGCATTGTAGTTCATCTGGAGGTGCCGTGTACTTCTTCACCCTTGAAACAACAATTGTTGTACATAATAATTTTACAGAGTGCAGCAGCAGTGAACATGC…
TRINITY_DN12211_c0_g1_i2	706.505	-2.23772	1.49e-22	Unknown function	CGGCATACGAGATAGACTTGGGTGACTGGAGTTCAGACGTGTGCTCTTCCGATCACGCCATCCAAGCAGCGTCTGCTTTCCATCCGTGTTGTAGACTCGCCGAGTGGGAAGAAGCACACGAAAATTGGCCAGCACGCGAAACCACATTCATTTGATGGTAAAACAACAAGACAAACACTTGAGTCACCCAAACTGATGGATATGAAGCTATCACAACCAATACCAGTGATGCTGAAGTCTGTAGCTTCATTGCCTCAGAATGGCGATAATAATGATAACAAAATCATGTTTGTTGGGAATGATCATGATTTGGGACCTGTAGCGTTTATTGACGCGTCAAATAAAAACGAATACACGATTGCGGACGGAAAACAAAATGGAATATTGGTCAGTGGTTTA…
TRINITY_DN301_c0_g1_i3	7352.01	-2.18594	1.61e-40	Uncharacterized protein	TTGATGAATCGATCAAGAATTGCTTGAGTGAAGAAGTTGTGATTCCAGGAGAAGCAATCTACAACTACATGAATATTTGTAATGATACGAAATCAAATGTTTCTTGCATTACTGACTTGAAGAATATTTCTGATGAAGCCAAAAATCTCAAAGTAATTTTATATAAAGAATTAATTTTCGATTTATTAGAGTTCAATAAAAATCATGGAAGCATTTTATCAATCAAATTTGTTTCATCAAATTCGGCAACAAAACAGACACTGAAGATTCAAAGCACAGAAGGAATGACATACTCAAAGAAGATCGAATTAGAACAATTGATGCTTTCTTTCTTGTCATTTACAGCAGAAACAACAATAACGGCACTCAACATTAGTCAATGCACACTGTCAGATGATC…
TRINITY_DN31486_c0_g1_i1	2399.88	-2.16503	2.23e-19	Thioredoxin reductase	CAAGGATGTCTGTTGATTGGACCAAAGCCCAGCAAGTTGAGATCGTTGTAATTGGTTCTGGTCCTGCTGGCAGCACAGCAGCACTTTACATCAGCCGCGCGGGCTACAAACCAATTGTTTTACATGGAGAGACCCCTGGTGGCCAATTAACAGGCACCACAGAGCTTGAAAACTTCCCAGGGTGGGTGGGAACAGGTCCAGATCTTGTACAAAAGATCGAAGATCAAGCCACAGCCGCTGGTGCAGAGTATAAATATGAAATGGTAACTGAGTGTGATCTTGCCGCTAATCCCAAGAAACTCGCAACTGACATGGGAACTTGTTATCTAGCTCGTGTTGTTATAATTGCAACTGGTGCAAATGCTCAATATCTTGGACTTGAAAATGAAACGCGTTTAA…
TRINITY_DN34376_c0_g1_i1	3192.76	-2.15714	4.5e-11	Catalase	AAAAAACCTGTCTCTTTTTCTGATTTAGCGATGTCGCTTTGTATCAAAAATATTCTGGATATAATAACTTCACTTCATTAATGCAAGGAAACAAACTTACAACAGCAAGTGGCTGCCCAGTTGATAATGACTTGAACTCCATCACTGCAGGTGAAGGCATGGCTGCCTATACAATGTTGCAAGACCAGCACTTGGTTGAAAAACTAGCTCACTTCAACAGGGAAAGGATCCCAGAGCGTGTTGTTCACGCAAAAGGAGCAGGTGCTTTTGGTGTATTCGAACTAACCAAAGACATGTCTCAATACACTCAGGCCAAAGTCTTTAATGGCGTCGGAAAGAAAACAAATATCTTCTTGAGGTTTTCAACCGTAGGAGGAGAACGTGGTTCATCTGATTCTG…
TRINITY_DN23798_c0_g1_i1	686.754	-2.14626	2.06e-19	Putative: placenta-specific protein 8 protein-like protein	TGTCTTACGCTGGAGGATTGCTCGGTTGTTGTGGCGATTGCGGTGCATGCTGCTATGTTATATTTTGCTTCCCATGCGCTCATGCTGATAATGTAGCCAAAATTAATGAAGAATCATGTTCATGCTGTCACTTAATCAATCCATATTCGGAATTCTACGTCAGGAGGATCATTGCTAAGAAGAACGCCCTCAGTTCAAGTGACCTCAATGATTGCTGCGCCGCATGGTGCTGCATGCCATGCTTAGTGTGCCAGAATCAACGTGCACTAAGGGAACAAGCTTAAATTAAATCATTATATGAAGAATAAAACACTTTCTGAGCTTAAAAAAAAAAAAAAAAAAAAAAAAAAAAAAAAAAAAAAAAAAAAAAGGGGGGGGAGA
TRINITY_DN27053_c0_g1_i1	1016.54	-2.11129	2.07e-31	Uncharacterized protein	TGCAGAAGTTGTGGCATAAAACCAAGAAGAATTTCACTGTTGGCATGAATAAAATGGACGAGAAGATCTCGAAAAAGAGTGTGAACGAGACTCCTGAATATACGAAATCCCACGACAAATTGAAATATAACAAGGAGACCATCAACAGTCTTCTGAAAGGAATTACAAGCACTAGTAACACGTTCAAGAAGATAGGAAGCGATGTGAAGGAGACCACATTAGTATTTGAAAAAACATTCGAAAAAAATGGAGTGTGCCAAAATGAAAACGCTGTCAAATCAAAACATGTTGCTGATAACTTGGCTGTGATGACTGGAAGGCTGTCTGATAATTATATTCCAACACAGATCTTAGCTCCTTTGACATTACTGAATGACAAAGTTAAAGCTGCTGAAATGC…
TRINITY_DN7162_c0_g2_i1	1266.39	-2.0958	1.49e-22	Uncharacterized protein	CTTTGTTTCTCTTGCTTTATCACTAGATAACAATTGCAAAGTCCAAAACATTTCAGAAACCACCACCACGATTGCGCAGCTCGTTGCACAAATTAAGAAGTTAGCCACATTATATCCATCATTATTGGGGACAGAGGAAATGGTCCCCAAATTTGACTTCAACACTATTCAAGACTTCCTCATTGGTTCAATTCTTCTGGGTCTATTATTTTTCCTAGTGTTCTTGATAATATTGGGATTCTGGATGCTTGGTGCCCAATGCAGCGTATGTTGCGCTTGTTGCGTTCCTAATAAAAGTGAGAGATTCACAATATGTCAAGCAGTTCATAATATCATATCAATTATTCTAATGGCAGTGGCGTCCATTCTATTTCTTATATGTTCGATATATTTCCACAA…
TRINITY_DN7320_c0_g1_i1	258.334	-2.08709	3.91e-25	3'5'-cyclic nucleotide phosphodiesterase family protein	GATCTAATCAGCACTTTCTTCGCGACGAATCATTCCCGCTCGGTCAGGGAACAGAGCGACACCCTTCCAGCAGGTTGAGGTTGCCTCTCCACAGGATCCTTACGCTCCAAAAGAAAAAAGAAATGTTGTTTCCTCGTTATCAATGCCAAAACACCTTCCGTCATTGAAACAACTCGTGCCAATCTCTCTTCCATCAGGTGGGAACAGTTTTCACCTGAATTCGTCACGCGTTGACAATTATCAAGCAATGTTTGAAGTTAATCAACATAACGAGATGATTTTCGACGATTTTCTTCTTAAAACACAAGGAAAACATCTCAGTGATTGCATTGAAGAGGTGTTTTTGATCGAACTTCGAGCTAAAGAGGTGGTTTTTTGGAATGATATTGTTTCTCTTCA…
TRINITY_DN5197_c0_g1_i1	320.444	-2.04095	1.87e-31	Surface antigen BspA-like	CATTCTTTCTGAGGAAAGACAATAATTGTTACATGTAAACTACAGAAAAAAAATCAAAATTTTAATTCGTGCCTTAATGAGGCACCTTGCCGGATTTGTTCATGTTTCCAGGATTATCATCTTCTTTTTAATGCTATCATTTGCTTCCTGCAGCTCCATTGATCTTCTTGATGATTCGACAATTGAAATTAATAGTGTTTCATATGCATTCGCTGAAGGAGGCTCAAAAGTAACAATCAACGCAAAAAATGCTGTTAATCTTGCAAAGGCGAATGTAACGACCGCATATAATAAATACATAGGAAAGAACCCGAATTCGAAAACTCTAGTATCTCTCAAGTTTATTGGAAATAAAACCCTCACTTTTGCGGCTAGTAGCTTTAGTGGCTGGAAGGAATT…
TRINITY_DN21344_c0_g1_i1	683.694	-2.03945	4.18e-28	Clan CD, family C14, metacaspase-like cysteine peptidase	TTTTTTTTTTTTTTTTTTTTTTTTTTTTTTCACAAATGAGAAAATTACTCTCATGTTGCTTCAAAGAAGGTGTCTCGATTGTGAGGAGCCTCCTCGAAGTGTTGGGCGAGAATTTCACGAAGGAAGAGTGGAATCAGCATCATAATACCGGGAGTGTTGATCATGAGGCTGAATCATTAGCTTCCTTGGGCACCAACCTACTGAAAACCTCTGATAATGCTCTTCCAACCAAGCTAAAGAAGGCTGCCTACGTTTGCTGCAATACATATACGAGACCTGAGTATTCTTTAGGTGTTGGACCAATGAATGATGCTGTAACTGTTGCTACATATCTATCTAAGCTTGGTTTCAAGATCTACTTCGTCCATAATCCAAAGAGTTATGAATTTATTAAATATC…
TRINITY_DN888_c0_g1_i9	355.112	-2.00453	5.44e-11	Surface antigen BspA-like	GAGCCAAAACACAGAATCAAAAACGAGCGAAGAAGGAGAAGACTTGTCAAAACAACGTTTTCGCTTGTGATAATTCGCGAAACTCGATTTTTCTACTAATTCAAAGATTTAAATAACTACACAGAGGCTAAATCCGTCGTTTTACGATCGGAAATACCACATAGACAGGGGAAAATCATTTTAGACCATAATTGGAGCTCGAAAATGCTTTTTTTTTGCAATATGGAAATATTATCCTGTAAAACAGGATTTGTTTGATAAAGCAGGACGAAATACGACGGATTATGAAGAGTATACAAGGGATACTGATATGAAACCGATCAAACATTCTTTAATGAGCGAGATAATATATTATTTTAACTTACCTTGGTTCAAAGGCATTCTAACATGAAGTTTATC…
TRINITY_DN5660_c0_g1_i2	501.592	-1.98908	6.56e-23	Uncharacterized protein	TTCCGTTCCCCCCCCCCCCTTTTTTTTTTTTTTTTTTTTTTTTTTTTTTTTTTTTTTTTTTTCTCCATGGCCTGCCTCGCTCTCCCACTATTTTCCCAACTGACAAACTCTACTGGCCTTATAGAAAGCAGTAGCTCTGATGAAATCCTTATGAATCCTTCGGAATTTGATCATCAGATTTATTCAAAACTCGGATTGCTAAGTTGCAATACATTGAACTCTATGGCATGCTCAGAAAACAATTCGAGAGCAAAACCACGAATTTGGACCCATGAAGAAGATAATAAATTGAAGGACGCAATTGCACTTTATGGAATTGGTTCATGGGCTCAAATAGCCTCATACGTTGGTAATGGAAGGACCAAAGCACAATGTACTCAAAGATGGGCAAGAGGTATT…
TRINITY_DN4089_c0_g1_i1	818.908	-1.97222	0.24	Vacuolar protein sorting-associated protein 26 containing protein	TTTTGATCTCCGAAAAGAGCCCTGCAAACGTAAATTCCCAAATAAATCATTCCAGTTGATACGTCACTCGATTGCGAGCATCTCAAAGAATGCTTTCTCTTCCTTTCGTTCTCCCAAAAAAAGTGTCTGAAAAAATAGCACTAAAAGTGGCGTCCAAATGCTGAGTGGTTTATTTGGTGCCGACCCGCTGGTTGAAATTAACATCAACGGCAATCAAAAGCTCGACGATTATCGAAAGACCTTCTGCGAAGTTGACCAACCATCTCTTGGGGCTGATGACATTGTTACCGGGACATTAGCTGTCACACCACCTCCCGGAAAGACTATCAGCCATCGTGGCATTAGCCTTACGGTCTTTGGTGACTTCAGACTCAATGACGGAACAATGCTAAGTCGTTT…
TRINITY_DN220_c0_g1_i1	4801.97	-1.97131	4.91e-18	Uncharacterized protein	CGATCTGTTGATTTCTCTCTTCCTGACTCTCTCAGCATCGGTTGTAAGAACCAAAGTCTGCATACAAAAGACATTCGGATGCACTCAATCTAACAAGTGCGCTGTCATTATCAAAGAGGCTGATGGAATCCAGAAATCAGTTGTTGACAACATGCAAGGACATGATAATATAGAGATCTATAATTGCCAAACATCGCTTAGTCCGTCATTCGATATCTCAATCTTCAAAGACAAAGATGTTCTCTTTAGTTCTTCAACACCAACCAGCCAGAAAAATGTTAATTTGATACTAGACACGACACCAGATGCATTAAAAAATACAAGTTTTACATTCAAATACATGAAACTTACTCTAACTGCTTCTGAAGAGCATAATTCTATATCGACGAAAGAGTTTTT…
TRINITY_DN31351_c0_g1_i1	309.617	-1.96916	7.39e-18	Myb-like DNA-binding domain containing protein	GTGTTTCTAAAACAGCACCAGAGATTGCACAGATCATTGTAGAGCGCCTATTCAACCCTGTCCAGTGCCTAGAAGAGGCGATCAACGATTCAAGACGTGCAGAGATTTTTTTGAAGGCTCAAGAATATGCTGACATGATTAACGATTTAATGATTATTTGCAAGAAAAATGGCATTAATATTGATTATGAAAGCATATATTTGACCTTGCTCGAGTGCAAATTTGATAAATATGAAACATTAGCTCTATTAATTGCGAATCTAGGTGGAGGTAATCTACCAAAGAAAAAACGAAGAAAGCATTACGATTCTTCTGATTCTGAAATGTATTATTCACCAATAGAAATAAATGAAACTGATCAAGATGTGAGCGAAGCACCACATCAAAAAATCGACCTCA…
TRINITY_DN20977_c0_g1_i1	1727.77	-1.96492	1.71e-28	Aminotransferase, class V family protein	CTCGACTTCCTCATGAATGTATCAAAAGTGATAGAAAATGTCACTTATCGTCTTAGGTGATATTCGATAGAAAATTATCCAAATTTGTTCGAAAACGATGAGGTGAATTGAGCCTCACTGTGAAGATAGTGACTTCACTTTACTTAGAGATGTCTGAGCGAATCTACAACTTCAGTGCCGGTCCTGCCGCCGTTCCTCTTGTATGCCTCCAGCGCGCCGCTGAAGAAATGACCAACTGGAAAGGAACAGGCATGAGTGTCATTGAATGTTCACACAGATCAAAACCATGGGAAGCTGAAATGAATGAAACACGCGACCGCCTTCGTCGCCTCCTCAACATCCCAGAGAATTTTGAAATTCTTTTGGTTGCTGGTGGAGCTCAATTACAATTCTCCGCCA…
TRINITY_DN31421_c0_g1_i1	586.119	-1.95837	4.2e-18	Uncharacterized protein	CAATTGTCTTTCTTTTTTAACGTCCTCATAAAATCTTTTTTTGATTGAAAATCACTTCACATGACAAAAATTAATTCAAAAGTGGCATATAATGTCTACGCAAAGACAAGCAGTCATTAAGCAAGTCAGAGAACTCTTCGACGCAAAGCCTCCCGTGTCAGAGCTCTTCCTCAAGATGATCAACAACTTCGACGAGTATCTCAAGGACGGAACTGTGGAATCATTACCTCTCAACATCCTCAGGCAACTCGCTGTATTTCTCGGACCTAAAGGTGAGAAGCTTTCTGGCGACCAAATATGCCGCCTATTCGTTCTCGCTGTCCCATATCACGAAATGGAATCACTGACTCTTTTAACATCAGTTAATTTCCATAATGTTTCGGACGAAGTCCTCCAGTC…
TRINITY_DN34920_c0_g1_i1	3021.69	-1.94037	2.31e-78	Ser/Thr protein phosphatase, putative	TCCCCCCCCCCCCTTTTTTTTTTTTTTTTTTTTTTTTTTTTTTTTTTTTTGATGAACAAAAACGCGCTTTCATGCGTTAGAGCACTCACAGCCTTCTTGTACCCAGCCATTGCAATCTTGATAGCTGGTCTCTGCTTTTCGGTGAAGCCTGGGCGCTGGTCTAAGAAGATTCCTGTTATTACTGATTACGAACCATTCAATGAGAGCGAGATGCCGCTTTGGATCGTGCAGAATTCAGATCTTCATGTTGCTCCACACACTCCAAAATCAGTTGAGCGCCTTAACAACAATATGCAATACGTAAGTGAATATATTAAGCCAATATTCTACATACTATCGGGAGATCTGGTAGACAATTATGAAAAGAATGAAGCACCAGCGCGATCATACCCAAATATA…
TRINITY_DN3490_c0_g2_i1	577.265	-1.93996	7.07e-13	Adenylate and Guanylate cyclase catalytic domain containing protein	AAAGCGCCCAATCGGCGCGTCCTGAGTCTTCAACACTCTCGAGATCTGTCTCTAACGACGGGAACCAGAAGGGGCGGAAGGACTTGATTAATGGGCTCGCTAGCAAGATAGATGTTCTCTTTCCATTAATGGATGAAGTACTGAAGTATGCGTTGATCAAACCGGGCCCATATATCTTGGTTATGATCTTTACGTGCTTCCAAGCAATTGCTGTCTCATTATGGCATCAGTTCGAATGGCAGCTAAGGATTCATGATAATATTCAAGGACAGATTGTTGGATGGATAATTAGAATAACAATGTTCACACCACTGACGGGACATGATTCTGATTTGATCATAAGATTCTTGATTTTCACTGTTGCTGCAATATTATATATATCGATTGTTACCTACGAAT…
TRINITY_DN5847_c0_g1_i1	498.241	-1.93603	6.68e-22	Uncharacterized protein	AAATGATTCTGCTTCTTTTGGGTTTAAAATTCTTTAAAAGAGGCCAAAAGCGGGTTTTCCACGATTCCTGTGTCAGTACTAATGGAAAATCCGATCAAATCCCCTCTGATTGCACAGAATACGCCTATTTGAATTATATTTGTACAAATTGCAGGATTGAGCCTGCGAAACTAGTCAGTTTGCGCTTTGACACCTGCACTTTCACATCTTCGGCTGACACAACAAATATTAATGTCAAATCTCTTCAATTGTGGATAAATCATTCCACTTTCACTGTTCCTGATGCATCACTCGTGTATACAACTCCCCGCTTCGTCTCAGCTGCTAAAACAAACATTACAATGCAAGAATCCGTGATATTCAAAGATAAAGATAATTGGGATATTCAAAGGTCAGCAA…
TRINITY_DN35913_c0_g1_i1	214.564	-1.92316	6.15e-20	Uncharacterized protein	GTGTGCTCTTCCGATCTCCCCCCCCCCTTTTTTTTTTTTTTTTTTTTTTTTTTTTACAATGGAAGCAGAAGAACAAGGATCATCAACTCCAACACCGCCTTCTACACCTCCCCACAAGCGCCCATCGCGTGTGTCAGCCACAGCACCCTCATCACCACGCAAACCGCAATATAGTTATATCAGTCGTGGTTTGTCTGCCCCACGAACAGCACGTGTGCAATTATCTCCGTGCCTAAAAGAATCCCCATATCTAGGAAAGCCATTTAACTCATCCAGATTCATTTATGAAACACAAATGACAAGAAGATCTTTGCCTCTATACATACCAGATCACAGTTTACCTAAGAAACCTTCAGAAAATAGATCACCCAGGAAATATATAATTGAGCCTCATCCAAC…
TRINITY_DN39588_c0_g1_i1	2860.88	-1.90497	2.46e-57	1,4-alpha-glucan-branching enzyme	ATCCCCCCCCCCCCCTTTTTTTTTTTTTTTTTTTTTTTCGAATGAAGCTTGTTGCTGACAATCCTTGGCTCGAGCCATGGAGGGAGCACATTAAATATCGTCACAAGAACTACCTCGAGGCCAAGAAGCGCATCGAAGGTGTTGGAGGGAATTTGGAATATTTTACCCGCGCCTACCAAGAATATGGGCTCCATTATGACGGGAAAGGAATAATGTACAAAGAATGGGCACCAAACGCCAAAGAAATCTATCTAATAGGTGATTTTAACAATTGGGAGAAGCATGATCAAAAAGTGAAATGCACGAGAGATCAATTTGGCATACACACATTGTACTTGAAAGATTCGTTTAATGGTCCTGTCATTCCACACAATTGCAAAGTCAGAGCTCAACTCGTGC…
TRINITY_DN39347_c0_g1_i1	2240.34	-1.87752	1.4e-38	Uncharacterized protein	ATCTAGACGATCCTGGCGCTCTCACTAGCTTCTGTCTACTCACCCCTCTTCTCTCATGCTTCCTCAGCAACAAGACTCTCATTGGCGTTCAATAACATGAAGCTTAACCACTTCTTTTCGAATTTCATCTACACACGTGGTTCGACGACTGACATCAAGATCACTAAGAGCGACTTCAGTTATTTTCTCGGTACCGCGATCCAAGTCGAAGCAACCAATTTTTATATCACAAATGAAGACTTCAAAAGACCCTATCTAGAAGATGGTGGTGGTACACAAGGATGGATTACATGCCCAATTTTGACTTGTACCGGCTCATTTTTCCATGATTTCCATGTAGATACAGCATTTGGAGCTGCATGCATTAGTTACCAAGGATCTACTCAAGGAGTCATAGAG…
TRINITY_DN26123_c0_g1_i1	539	-1.87524	1.05e-09	Penicillin-binding protein	TATTATTCTCACTTCATTTATCAAAGATGAGCCAAGTTGAACAATGCCCATGTGGTCCAGGTTGCAAATGCGGTCCAAATTGCCCATGCAGAACTGGTGGAAAATGTGAATGCCATGATGCTGCTTGCACATGTGATTCATCATGCGCATGCCGCAAAGAAGGTGAGTGTCAGTGCATTAAAGGCGCTTGTGGAGACCAATGCAAATGTGTTCCAAATTGCGCATGTCATTCAGCTAAATGTGACTGCTGCAATGGAAACTGCTCTTGCGGACCTAACTGTCACTGTGGTCCTAAATGTCCTTGCAGAACTGGCGGCAAGTGTGAATGCACTCAATAAACAAATCAAAATTCTTTAAAAAAAAAAAAAAAAAAAAAAAAAAAAAAAAAAAAAAAAAAAA…
TRINITY_DN19869_c0_g1_i1	490.886	-1.85993	7.72e-19	Serine/threonine-protein kinase Aurora-3	TTTTTTAAGTTATGATTGGGGAGATCGAATCCACATTAAAAGACCATGGATTCACGATAGATAACATAATAGGGGAAGGCAGCTTTGCCCGCGTCTTCACGGTCTACTGGGACCAATATCCAGGCAAATTATTTGTTGCAAAGGTTATATCAGCTCAGAACAAGGATATGGAAATAAAAACATGCTCATACATCGCTGAAATAGAGGCCTTGAAGCGCTTGTCTCATCCAAATGTCATCTATTTCTTCAATTATTTCCAAGCTGGGAACAAATTCTATATTATTTTGGAGTACTGTAGACATGGAAGCATCTTTCAGCAAATCAGAAGGCATGGACCATTCTCGTCGGCACACTTCAGACTTATGGCAAGAGAATGCATTCAAGCGTTAGCGATTTGTC…
TRINITY_DN41598_c0_g1_i1	524.102	-1.85635	7.56e-26	GTP-binding nuclear protein	AGTGGATGTTGAGGTTTGAATTGATATCTGGTCATGCCTAAAATTCATCATTTATCCAAATGTCAAATGAATCCCAGGGATTTGAATTCAAATGTGTCTTTGTTGGAGACGGAGGTGTCGGAAAGACCACATTTATTAAGCGACATCAAACAGGAGAATTCGAGAAGAAATATGTTCCAACCATGGGAGTCCAAGTTTCTCAGCTCTCCTTCCACACAACACATGGTCCAATTACGTTTGATATCTGGGACACAGCAGGACAGGAGAGGTTTGGTGGCTTAAGAGAAGGCTATTATCTTGGAGCTCATTGTGCAGTCATAATTTTTGATGTAACATCACCCAGAACTTATCAAAGCGTCAGCACATGGCACAGAGACATCAAGAGAGTTGCTCCTGGAA…
TRINITY_DN22256_c0_g1_i1	557.278	-1.8373	1.35e-09	Uncharacterized protein	CCGATCTGGATGATTTACCTCATCTTATCTCCATTTTAAAGTTATCGCCACCATCTCTATGTCCTGAAGATCAGGCGTCATTGGACAGAGTCATCGAAGTGCTTGCGGATACGAGCACAACGGATAAAGCTGATTTACCACTGAATCCTCCCGCATTCGCGAGTATTGATGCACCACAGCCAATTGCAAAGATTGCTGTTGAATCTCCGAGCCAAACAGAATATGAGACCGCAAATGTATTGGTTGTCGGACCTGGAAAGAAATACGCTAACATAGCAGCAGCTGTTAGCGCTGCTCAAGATGGTTCAACAATACAGTTAATGGACGGAGTCTATAGTGAAAATCTTGCAATTAATGCGTCTATCCATTTTGTGGCACTTGGTTCTAATGTGTGTGTTA…
TRINITY_DN31182_c0_g1_i1	456.126	-1.8231	1.12e-11	Uncharacterized protein	GTTTTGGTTCCTAGCAGCCATGTCACTGTGCGCTGATAAGCTATGCATTTTAAAAGAAGAAGCAACATGTCCTACTGGATACACAAACTCTAGCTTGAATCTCAGTGTAGCAAATTGTTTAACCGGAAATGACTATGATATTATAACAAACTATGACGTAATTGATCCATCCAACTTTGCTAAGATCAAGAGTCTTAGTGGTAATTCTACCAAGGTGTCAATCAATGTTACGATAACGACTGCTATTGAAGTTTCAATGACACTCGCAAACATTGAACTAAATATCTCAAAAGTAGCAGCTGATGCTGGCTCTAAATTGCTGAGTGGTGCTGACACAGTGCTTGTGACGTTCACTGAACTAACAATTAAGACTGAAAACACCTCATTGAATGCTGAAGC…
TRINITY_DN5015_c0_g1_i2	209.417	-1.82074	2.93e-08	ABC transporter family protein	GAGATTTAGTAATGAATTGCATTTGACATTTCTCTGATGAGATGTTATTTTGATTTCGAATTGTTTTTAGTTTATTCTGATTAGAATGATTCTAGCAAAAACCTGCTACCATTTATTTCACTGCCCTGATCAATGAGTTGAATTGGTGGAATCGAATTCAGAATAAGTGTTTTAATGTAAGTATATTTTTCCTTTTTCTGCTTCTCATTCAATTTCATGTATTGTACCGGATCCATATCAAATCCCACCACCAATGCTTGTGGCTCCACCCGAATTTTAATGTCTCCTGTTTCATCACTGAGTTTGCAATCCAAAATGAAGTGGAACACTCCATTTCTTCGAGTTATAGAAAAGTTGTTAACTTCTACAACATTTGCACTACATTCTATTCTGGTTCTA…
TRINITY_DN1122_c0_g1_i1	448.353	-1.80882	3.21e-14	Adenylate and Guanylate cyclase catalytic domain containing protein	CGAAGATTAAAGGAATCACAGCGAGAACAATCAAGGCACAAACTATATCAATCACAAGACAAAGAGAAGCAAATTTAAGTCCAAATTTGAAAATGAAGATTAATTCGATTTCAAAGAGACTTCAGAGTGCGAAACATAAGATGAGAGCTGTCTGGGATCTTGCTATTCAAGGAAACATAAGTGAAATGGAGTCAGTCATCAAGCGAGCATATGTAGAACTCGACAAAAATGATGCTGAGTTCATGCACTTGTTCAGACAATTTCCTAACAATAGATTCGCCACTAGAGCCTATGCGAGGTTTTGTAGAGAACTTCTTGCTAACCAGACAATGTTCATTGATTTCATGGAGAAATCGAGACTGTTGCAACGTGGAATCGCTGTTAATTTGGATTTAGTTC…
TRINITY_DN4243_c0_g1_i1	261.468	-1.78887	2.67e-05	Cation diffusion facilitator family transporter containing protein	CTCAAAATGAGGAGGAAATTGATCTCTCTTTATTGAACCCAGAGAACTGTGAAAGTTTTCTCAGCTATGTCGAGAACAAGAATCACAAAGAAGAACATGGACATGATCATCATCACCATGATCATGACCATTGCCACAGTCACGTACCGCAAGGCAAGCACGATTCAACCAAGCTTATGATTATGATAGGTCTCAACGCCATTTTCTTCCTCGCAGAGCTTATTACAGGATTTATTACCAAATCACTTGCAATGCAATCAGACGCTTTCCACATGCTCTCAGACGAAGCAGGTCTCATAATTGGTTTGATTGCCCATAAACTGTCTCGAAAACCACCAACACCAAAGATGTCATTCGGTTGGGCAAGAGCGGAAGTTCTTGGTGGTTTAGCCAATGCCA…
TRINITY_DN2314_c0_g1_i1	1816.61	-1.76562	5.8e-18	Beta-galactosidase	TTTTTTTTTTTTTTTTTCTCATGCTGCAAACCTCCAACTTGCTCAATGAGAGCGAGATCTCGGACCTAGAGACTGATAAGCCGCGCGTGTCACTCACAAAGAAGGTCATCATTGCAATATCAGTCTGTGTTGGAATAATTGCTTTTATCTTGATAATTTGGGCAATTGTTAAGTCATCTCACAATGGAGATGATACCGAATATATCGACAAAGGGAAACAATATGATTCCACTGATGTTTCCATTGTTGATTGGAATTTTTCAAAATCTATTCCCGAGAATTTTGACTTTTTCGATTTACTTCCAAATTTGGAGCAAGTGAAGGTTCCACACACGTGGAACAATCTTGATGGACAAGATGGTGGAAATAATTATTATCGCGGAAAATGTGCTTATCAAA…
TRINITY_DN3347_c0_g2_i1	480.818	-1.7648	7.03e-19	CAMK family protein kinase	CTGTGACAATAAATGAAGGACTTGAAAAAAATGGTTTTCACATCAAAAGCAAGATAGGTGAAGGTGGTTATGCCCAAGTTTTCACTGTCAGTTGGGACAAATACCCCGAGAACACATATATTGCGAAAGTTATATCTCTTAAAGAGCACAACGAAGGCAGGATCATAGATTCATTCTTTACTGAGACGTCTGTCCTCAAGGAACTCTACCACAAGAACATCATCACTATTTTCAAGCATTTCGCTTATAAAATTCATATGTTCATCATTATGGAGTTCTGTCCTAATGGGAACTTAATGGACTTTGTTACACATAATGGACCCCTCAAGGAGGCCCATTTTAGACTCGTAGCTCAACAATGTCTTGAAGCAATATCATCATGTCATGGAGCTAAAATTG…
TRINITY_DN3238_c0_g1_i1	569.423	-1.76439	2.82e-05	FAD dependent oxidoreductase	CTTCAACCAGCCAACCAACCCCGTTCTATCGAAAACTCGAAGATATATCTGATCATTATGATGTAGCAGTGATTGGAGGCGGTATTAGCGGACTGATGGTCTCCCACCGCTTGTCTGAACTAAATCCGAACATGAAGATCTGCCTTTTCGAGAAGGGACCTTCTATTGACGAACGTGTCTGTCCAGAATGTATGAGACAGATGAAAATACCAACTGATAGCATGACGAAGGAAATTATGGAAGGTATTGCTGGTGCTGCTGCTTTTGGAAATGGAAAATATGTAATTTCTACTGAATATGGTAGCACTCTAGGAGAAATATCGAAACCAAGCACCATGATGAACTATTTGCAACAAGTTGAAAATATTATTGTTGGTTGTGGTGCAACAGCCGAAACAT…
TRINITY_DN585_c0_g1_i1	283.922	-1.75496	2.8e-15	Calcyphosin-like protein	AGCTGACAAAGAATTGGAGGCAATTATGAAAGAAATTCGAGAGCAGATAGTTAAACGAGGTGGGGGAGGCATCAGTGCCTTGGGTCGTAAGTTTCGAATTGCTGATGATAATGGAGATCGGAAAATCGACTTAGTTGATGAGCTCCCTAAGCTTATTAAGGAGCTGAAAGTGAATCTCACACCCCAACAAGTGGCACGCGTTGGAAAGTTGCTTGATCGAGACGGAAACGGGACAATTGACTTCGAAGAGTTCGTTTTTCAACTTGCGCCTCCAATGAATCAAACTCGCATTGACTGGGTCAACAAAGTCTTCGACAAGATTGATACTGATAAATCAGGAACAATTACAAAAGCTGATCTAGCAAAAGCACAAAATTGTGATGCGAGATATAACAACTT…
TRINITY_DN1903_c0_g1_i5	1170.62	-1.74947	1.24e-14	Uncharacterized protein	CATGATTCCGCTACTTGCTCTCTTAATGACCTCATCTATGTCACTTGGAAGCCATGACTACCTTGCTACAGTGACAGCTACATGGAAATCTAATCCAAAAGGCGAAACAGGAACACCACCAAATGATTGCACTTATAGAGACGGAATCTTAAATTTAGGTTCAGCCCAAATTAACTGGTTCATAGATAGTAACCCAACAGATCTCCATTTCCCATCATCAAACTATCGAGTTGAACTCACCATCAATTGTGGCATTAATATTAATGCATTCTACACTGTCAATGAAGAAGGATTCAGAAAGTGGGAAGGAGAATCTGAAATCACAGATTCCAAGACAATCAACAATTTATGGGTAAATTTCCAAATAAACGGCGGCAAAGTGAAATTTATTCTTGTCGA…
TRINITY_DN3501_c0_g1_i1	1268.37	-1.72726	2.84e-26	Uncharacterized protein	CTCATTTTACCATAAAATGTGATTGAAAGCATAAAATCTATCACATCACAAATGACTGAACGTGATGTCTGGAGCTGTATTGAGCGTGGAGACCTCGAAGGATTTAAAGAGGCCTCGAAATCTCCTTTCGACATCAACACGGTGAACGAAGAAGGCTTGAATGTCCTTCTCTATGCTTTTAAATTATCACAAAAAGAAATTGCTTCTTTAATCCTGAAGACGAAGATCGACATATCGTATCGCGACCCTAATAATGGAAAGGATGCCATGATGTATGCAATTGAAGGAGGTCTTGGGATTGCAGTTATAAATTTATTTAAGAAAAAACACCCTGTTGACCAGGTTGACCAGAATAGAAGATCTCCTCTTCACTACGCTGCAAGGTATAACAGCAAGAAA…
TRINITY_DN680_c0_g1_i1	446.692	-1.70582	2.72e-23	Methyltransferase, FkbM family protein	CCCCCCCCCCCTTTTTTTTTTTTTTTTTTTTTTTTTTTTTTTTTTTTTTTTGAATGCTTGCATTCTTTCTTTTCTGGTCTCTTCTTTCGAACATTATCTTCTATTATTCAGGTCTCTCTCGCATCATGATTGATGAACATGGCTCCGGATTAATTATTGTGCAAAAAGCTGGGAATCTTGAAGAAATCACAGAAAGATCGCTTCTTAAAGAGACTCAGATTCCCAATCATCGATGTAACAACTTTGGAGCTGGATCAAGAATGAATTCAAGAGTTTACTGGGTATCAAAAGGGATTTTAAGGAAATTCAATAATGACATAAACAAATCTCTTGAATATTTGTATCAGGAAATGAACGAGAACATTAAATATGGACAAAAATCACTTGAATCGATGATCA…
TRINITY_DN4168_c0_g1_i1	696.255	-1.68346	2.21e-08	Clan SC, family S33, methylesterase-like serine peptidase	AATTGAATGAAATCTGGCAAGAATAGAGTCATGACTTTTCTGTTCGTAACCTATATTATGATAAAGACGCTGTTTTTCGATTCAAAAATTGATCGATGATCGTCCTGTTTATTGTTCAGAAAAATTCATAAGTTCCTGTTTTTTGTTCAATTTCGGATTGAGTTTCCTCAATTGTCATTTCACATGGTTGAAAGAAGCGAAGCAGTGTGGAATATTGACTATGATGGAGAGGATTTCACGGTTAATGTAGGGAACTTTGACCTTCTTGGGCAGATGTGGAAGCCTTCTGGAGAACCCAAATTCATATATGTTTTTGTCCATGGATTGGGTGTTTTTGCGGCATTCAAAAAGGATTTTTTCCCCGTGATTCATAAAATGCAGGGCGTTGTCTTCGGTTGT…
TRINITY_DN4395_c0_g1_i1	576.634	-1.6674	7.74e-16	Myb-like DNA-binding domain containing protein	GATCTGAGTGGAGAAGCACAACTAGTTGAGCTAGCTATTTCCTGGCTTGCCAAAGCTAACAATGGGTTCGATGAGGACCGGGAGAAGTTGTGTAAGGAGACTTTACAGAACTTCTTGAAAGATACTGATACGTTGAATGCAAGTATCAAGGCACTTAAGGGCATTAGTGATGCCGGACAAGTGCTTCGTAAGCTTGCAGATATCATGGCGCTTATCGATACGCCCTGTCTCCCTGATTGTCCAGCTGTTGTGATGGAAAACAGGAAAAAAACAAGACCCTGGACTCAGGAAGAAGACTATCGTATGATGGCTGCCATTTACAAGTATGGAATATCAGATTGGGCCGTTGTTTCGACATTTGTTGGAAATGGAAGAACAAGGTCTCAATGCTCTCAGAGA…
TRINITY_DN5729_c0_g1_i1	810.386	-1.65585	9.66e-13	Ubiquitin-like protein	GTTGAATCTCATTCCGGGGCATTTTGGTCAAAAGAAAGCTGATTTAGCGAGATAAGCTGGGCTTAACTCGCTTGAAAAGTGTCGCTTTTTAAACGGTTGCGTTTTATTTTTCACTTCACATTTTTATTTGCAATGACTTGTCCACCAAAGAAAGTCGGCGGACCAGTGAAAGCCTTCGATATGGATGCTGACGTCCCTCCAACATGCGCCTTCTGGAATCTCGGCGAGAAGAACTGTGATGGTGTTCGTGTCCAGATCAAGCCAACTCTTTTCCGTAAGTGGGAGCAGCTCCTCACCCACCTTGCTCAGAAGTGCGGCTGTGGACAAGGTGTCAGAGCCCTCTACACACCTAAAGGACATCAAATTAAAGATTTCCCAGAACTAACTGATGGAATCGAT…
TRINITY_DN619_c0_g1_i6	1535.24	-1.65427	2.48e-06	Uncharacterized protein	TCATGCAAATGTGGTCCAGACTGTCAATGCACACCAGACAACAAATGCTCTGAACAATGCAATTGCAACAAACAATCTTTTTTTTTTTTTTTTTTTTTTTTTTTTTATTTCTTGAATGAACTCGAATCAAGCTCTCCTCGAACAAGTCAACAAGTCAACATCATGTGAATGCAACGAATCATGCAAATGTGGTCCAGACTGTCAATGCACACCAGACAACAAATGCTCTGAACAATGCAATTGCAACAAGTCAACATCATGTGAATGCAACGAATCATGCAAATGTGGTCCAGACTGTCAATGCACACCAGACAACAAATGCTCTGAACAATGCAATTGCAACAAACAATCTTCATGTGAATGCAACGAATCATGCAAATGTGGTCCAGACTGTCAATG…
TRINITY_DN2259_c2_g1_i1	310.154	-1.64961	6.26e-08	Adenylate and Guanylate cyclase catalytic domain containing protein	ACTCCTTCTACTGGTATGTTCGCTTGTTATATTTGGTTGCATTTATTATTTTGCAATTAAATTGCATGTCAATAAGATTAAAAGACAATTATCTTCAAAAGTTTTAGAAGAGCTTCAAATGGAAGATGGCAGTTCACCAACTCCTAAACAGAACCCTTTATATTCATATGGTGCTGTAGATGATTCAATCTTGAATTATTATTTATCTTTGAATCTCCATAAAAATAAGAACAAGTGCGAATTGTATTTTAAGATCGGATTAGAAAGCATGTCACCATTGTTCTTGAATTGGTCTTTAATGAAATTTGCAATTGATATTATTCCTGATAGATCAATATTGTTCAAAGTAACGAGGCTATTCTCCTTATTTCCGTGCGAAAGTCGCATGTTGCGCCTGTT…
TRINITY_DN39044_c0_g1_i1	3531.5	-1.63136	6.77e-30	Uncharacterized protein	CTCAGTATGAACGAAAACATTTATGTCAAGAAAGATGTGTTCAAATCAATACCACAGTTCATAATTGATAATCCCGAGGTCCCAATCATATATGCGGAGAATGGATTCATGAGATCTTCAAAAGATAAGCCCAAGAAGTGTCTGTTCGTTATCAACATGGCAGGACTGTTTTTCTTGAGGCCAAAAGGCAAGGCAATGAAGCTCAGCATGTTTATAAGCTGTATAGCTATTACTGAAATTAAATATATTGATCAAAAGCGACGTGATCTTATTACCACTAGCCGTAGCAACTATATCATGTGCGATCATGCTGATGTTGCGATTATTAAATTAGTCAACAGCAGAACACAATTCTTCCATGGAATACCAAAACCTAACAAGATTGTCTTCAGAGATTTC…
TRINITY_DN391_c0_g1_i4	438.691	-1.62803	5.28e-07	Actin	TGGGAGACGACGTTCAAACCCTTGTTATTGATAATGGATCAGGTATGTGTAAGGCTGGATTCGCAGGAGATGAAGCCCCACGCTCAGTTTTCCCATCCATTGTCGGCCGTCCAAAATACCAACAAACAATCGCTGGAGGACAAAACAAAGACACATATGTCGGTGATGAAGCTTGTGCTAAAGCCGGTATCTTGATCCTCAAGTATCCAATTGAACACGGTATTGTTACCAACTGGGATGATATGGAAAAGATCTGGCACCACACTTTCTATAACGAACTTCGTGTTGACCCAGCTGAACATCCAGTTCTCCTAACAGAAGCCCCAATGAACCCAAAGGCTAACCGTGAAAAGATGATTCAACTCATGTTCGAAACATTCAATGTTCCATCATTCTATG…
TRINITY_DN56_c0_g3_i1	1290.59	-1.62015	5.4e-22	Amidophosphoribosyltransferase	AATTTGCTGAATAATGGACAGCATATAACGCATTTTGAACATTTCTACTCATTTCTTTAGTTAAATTGAAACTACCTCGCTAAAAATCTGCAAAATTCCAAAATGCGATGAAGTCTAAATTTGATGAATAAATGATGTGAAACATATTCAGTCCATGAAACAACATGAAATTCGATGATTTCGTGTGTGAGCAATGTTTATTTTTCCGATAAGTTTCTCCTGCTTCGAAAATCCTGCCAAGTTCCTGATTCTTGTTTCATTATCTAAGACAATTTCGAGTTGGAAAAATTGAAGACGACTTGATAAGCAATTGGCATAGTTTGATGACTTAAATCTTATACAGATCGCTTGAGAACAGAGAATGACTTATCTGTCAAAATTTATTACAAGAAACTTTTG…
TRINITY_DN25997_c1_g1_i1	1511	-1.61075	4.41e-18	Uncharacterized protein	CCCCCCCCCCCCTTTTTTTTTTTTTTTTTTTTTTTTTTTTTTTCAAATGAATCGTCCGAACTTTGTTTTCGTTATGACAGACACTCAGGCCACAAACATGGTTGGTTGTTACAGCGGGAAGCCATTGAACACCAACAACATTGATTCTCTTGCAGCTGAAGGGATTCGATATATCAATGCATGGAGTTGCTCTCCCATTTGCACTCCTGCGCGCGCTGGACTTTTCACAGGCGTCTACTCGAACCAGTCGGGTCCGTGGACCAACAATCTCCCACTATATAGAAATATTCATACGATGGGCGAGTTCTTCAAGAAAGCGGGCTACGACACGTGCTACATTGGAAAGTGGCACCTCGATGGACACGATTACTTCGGAACAGGCATCTGTCCACCTGAATG…
TRINITY_DN39329_c0_g1_i1	1264.5	-1.60865	5.65e-24	Adenylate and Guanylate cyclase catalytic domain containing protein	GTGATTGAAAATAATCAACAATCCATTTCCCCATCATCTGCATCGAAGTCGAACATAGGCTTGATAGGCGACCTTCAGAGGAAGATACTCAACGGTAACTACGCAAGAATTGATAGATTCATGCCTTTATATGATGCAATGTCGCAAAAATCTAGTTTACCAGGGATTTTGGTTTGGATATTAGCTTTTTATTCATACTGGCAACAACTTGTATGCTCTCAGAATGGACAACTTATGCAAATTTCAACAAATTTTTCACCTCCTCGATCTGTTCAATATGCACTAACAGTCTCGGGGCTATTCATATGTGGAACAAAGATACAATCAACAATATTTATAGCATTCATTATACTAGCAGTATGTGTTGTATTTTCATTTTTCTGTTATATCACAACAATA…
TRINITY_DN3878_c0_g1_i2	370.417	-1.58318	6.94e-05	Uncharacterized protein	AGATCTCGTTATTACGCGGACTTCTCTTGTTATTAACATTCTCATGATGCTCTGCTTTGAGATTATCCAGTGCTACCACGGACAGGACAAGTTCCAGTTTACATTAGATTTTATATTATTTGGATTAAACATGTTTATCACAGCGACTACTAAAGTGCAGCCATATACGCTTATGATAGTCTTCTTATATCAGTGTGTAGAGACCATATCATGGATCTCCCTCAAAACAAGCATCACTTTTCTCGTCGTATCCTCGTTTGATCTACAATGGGTGTGGAATTACCACAAGGAGATGTTTCTGATAGTCCCAATATGCATGTCGATTTTGATTTTCTTCATTTTATTGGAAAAAGTTAAGAATCCTGACAATATTTATCATATTACATGCGACTACTTGCA…
TRINITY_DN19384_c0_g1_i1	1491.39	-1.58064	8.46e-37	ABC transporter family protein	TGCAACGCTTCGGAATAGAGTTCGGCATTGTTATCAAGAAGAGATGGTATGAATTTATCAGGAACCCATTTGCTATCTTAGCTTTGGGGATTTCAGGCATTATCTTCACAATTCTCACAGGAATTATATCAATAATTGTTTTCAAGAGCTGGAATGACACTGACACTCATACATTCAATTGGAAAGAAGTTAGTAAATATGCTAATAAGTTTGCGATTTACGTACAAGATCCAGCCCAAGCTGAAAATATTATAAACAAAATTCAAACTGCATCAGGATTAACTGGGGTTAATTTTAATACAGTCGATGAATTAGAAGAAGAAATGTACTTAAACAGCAATGATTATGCTTTTGGACTTAATGTAACTGCATTAGCCGCACCTGCTCTTGTTGCTCGTG…
TRINITY_DN3702_c0_g1_i2	1766.81	-1.57624	2.42e-06	S-adenosylmethionine-dependent methyltransferase	TAGAAAACAAATGTCACATGAAGAGAAGAAGCACCATTACGATTCCCCCGAAAAAGCTCGCACATACAATACTAACGGAAACACATTGGAAACAGGCATTGCGTTCGGTGAAAAGGTCAAAGAAATTGGGCCCGTGAACAAGGAAACAGTTGTATTAGACTTTGGATGTGGGACAGGCATTATTGGTCTTGTATTACTTAAGTATGTTAAGAAAGTCATCTTCCTTGACCCAAATTCGAATATGTTGAGTGTCCTGAAAGAAACTCTTGCGACACGAGATGAAAAGAATTACGAGATCGTGAACGGCACAATCGACGATTACAAGGGCGAGAATGTCGATATTGCTATTGCGTCGCTTGTTCTTCATCATGTTGATGTTGATTTTAACCTCCAGAAGAT…
TRINITY_DN119_c0_g1_i1	1072.3	-1.57568	2.96e-20	Adhesin AP65-1	GTCATTAGCTTCTTCTTCATTGACTCGCGCCATTAGCGTTTGCAAGTCCCAACTTCCATGCCGCAAGGTTGGAATGGATCTCCTTCAAGATGGCCAATTGAATCACGGAACTGGTTTCACTCGTGAAGAGCGTGATCGTCTCCATCTCAGAGGTCTCCTCCCATATAAGGTTTTCACTGTTGATGAGCAAGTTGCACGCGTTCGCCGCCAGTTTGAACTTCTCCCAACACCACTTCTCAAGTATGTTTATCTCTCAACAGAACGTGAGAAGAATGAGCACGTATTCTGGAGGTTCCTCTATACCTACCCACCAGAGCTCACAATGCCCGTCCTTTACACACCAACTGTTGGTGAAATGTGTACCAAGTGGGCAACACACAGGCCAAGCTACCGTGGTAT…
TRINITY_DN2199_c0_g1_i1	5383.29	-1.57208	1.42e-08	Uncharacterized protein	CGTATATGTTGGTAACTTAAGTTTCCACACATCAGATGACCAACTCAGAGAATATTTCGAAGATTGCGGCGAGATTGTTTCAGTTCGCATTCCAAGCAACAACGGTAGATCAAAGGGTTTTGGTTTTGTTGAATTTGCCAAAGAAGAAGATGCAAACAAAGCTTGTGAAGAGAAAAACGAACGCGATTTTGATGGACGCCCACTTCATGTTAACATTTCACAACCCCGTGAACGCGGAAGTGGCGGCGGAAGAGACAACCGTGGTGGATATGGCCGCGGTGGTGATGATCGTCGTGGAGGTGGTCGTCGTGATGGAGGCTATGGACGTGGTGGTGATCGTCGTGGCGGAGATCGTTATGGCGGTGGTGATCGCGGTGACTTCCGCAGGGGTCGTCGTGA…
TRINITY_DN3208_c0_g1_i1	326.372	-1.56853	2.57e-09	Calcium-transporting ATPase	TTGTAATAAAAGAAAACATCCAAAAGAGATCAAAAGCAAGTCAAAGATCCAATCAATAATTCTCACACATCTTTTTGCGTTCATATTGGACAAGAACAATGGCTAGACACATTCAATCTATGGATTTGAGGCTACAAGATCCATCATGATTTGCTGGACAGCTTCACAATTAAAAAGATGACTCTATGAATCGCATTAATAGAATGTTAACACATTAATCCGAAGAAGAATGGCTTAAATATATATAAGATTTATTAACAAACATTTATGGAAGATCAATTTCGTCTCCTTTCAATGGATCTTCTTTTCCATCTTGTGAGTCACCATATCCCCACATGTCTCTAGCAGACATCCCTTGATACTTCAGTTCGATTTCTTTCTTCCTTACTGCTCTGAGTG…
TRINITY_DN7046_c0_g2_i1	262.762	-1.56621	2.42e-12	Myb-like DNA-binding domain containing protein	TTTCTGATATTTTCCAATTTCCTGGCTAGTCTAGATGCCATATTGATAATACTTAATTTACCTTGCCTAGACACGACACAAATTTCTAATATAACAAAATTTTAATAGTCCTTTTTTAATTGTTGAAAACGCTCTGAAACAACGTTTGGAACCATTTTTGATGTCAAAGTCAGCTGATCGGCTCCTAGCCTCACAATTATTTTGCATCAAATCGGGCCAAACTTCAAAACAGTAGCTTTCCACAGCTCAAATGACGTTTATTAGTACGAATTACATTCGGGTGAAATCAAGAAAAAAAGATAATATTCGTTTCAGATTCGGCGGAAGGAGCTGGCTGCGGCGAGTTAGAAGAAGAGATAGAAATAGGGGGTTTATATTTAATTTGAATGAATTCAACTA…
TRINITY_DN26101_c0_g1_i1	2118.89	-1.56591	2.34e-34	TKL family protein kinase	AAATGAACTCTCCGCCTGGAGGTGGAAGAAGAATGAAACTTCCTCTTCCATTTGGAGCAAACATGCCCCCTCCGAAAACCCGAAAGGCTAGTATATGTCGAGAAGATAGGGATGAAAATTTGCAGATAGGATTACATCAAAGTCGTCAATGCTCAAATCCCACCTTTAATCTGCACATGCACAGGTTAAGCATTGATCATGGGGATGCAGAATTAGTCTCAGTCGATGAAGAAAAGCTTTCATTTAACAAATTCCCTTCATTAGAAGAAAAGAAAGCAGCACCACAGGCATTGACTCCGGCTGGCATTGACTCTAAGACTCCAATGCATAGGCGAGGATCTACATCTCTAATTACAGGAACAAGAACACAAGTTGAAATAACTTTAATTCGAAAATACC…
TRINITY_DN843_c0_g1_i3	329.66	-1.56455	5.48e-13	Cysteine proteinase 3	CAAAGAACTAAACAAATAGCTTGAAATAACGAGTTGTGTCATTCCTCTTCATTCATGCACTTGCATTGGTGCTTTAAGTTAAAGCCTTTAACGCAAAAAATTCGCAACTTAAAAAATAATTTACTATCCCCTGGACGTATGAAAAAAATCCAGCAAATTAATGGAGAAAATCTCTACCCCTACAAGCATTTCTCATTACTGCTAATACAGCTTTACCAAGAATGAAACATATTGAAACTATCATATCGACTTTAACTAAAGATTTGAGATGAAGGCGCTGAATGAATGCCTTCCTCGGTTGTGTGTGAGGAATCAGTTCATTCAACGCGGCATCCAACACATCAACTTTTCTCTGGTAATCCTTCAAAAGACATGTTAATGTTTGTCCCAAATCTCTGA…
TRINITY_DN6233_c0_g1_i1	230.576	-1.5622	3.25e-12	CAMK family protein kinase	CCGATCTAGACAGAGCGCGCCTCCCTCGACTTCTACAAGATCCATAATTACTTTGTTGGCGAGGAAATCGCGTGCGGCTCCTTCTCCTCGATCCGTTCAGCCATCGACAACCAATCTTACGAAGATATAGTTATCAAGCTCATCTCTAAGCGACGCATGGAGAGATGCCCAAGCGGGATTGACATGTTCTTTGCTGAAGCGTATCTTGCTCCTTTGTTCAATCATCCTCATATCGTGAAGATCAAAGAAGTTGTTGAAACACCGAATCAAATCATGCAAGCAATGAGCTTTTACAAGCGTGGAGACCTATTTTCCTATCTACAGCAATACACAATCGATGATAGGGAGAAATTAAGGATAATTGATGAAATTTTGGATGCTGTAGAATACATGCATGCT…
TRINITY_DN5397_c0_g3_i1	683.321	-1.56002	5.85e-10	FucA	CGTTTTGATAATTTTCACCTTTGCAAGACAGATTCAACAACCAACTGATCCATCTTTAAAAGACGCATTGTTCATCCAAGCGAGCAAGATGAAAGTCAACAAGGGTCAGTGGAAGCTTTCTGAAGATAATTTAGGTTTCAGTTGTTCAAGCGACTCATGTGAACTTGAAGCCGTTTTCATTGGAGACAGATTCCAAATCAATGGCCAGAAAAATACGAGATCTACCTTGATGACAGTTCGTATTGATGGTGCAATTCATGGCCCATACTCTTTGAATTCACAACAAGTTCTAGATGGTCAGCAACTAGTCATTCTAGATGCTTCAAAAGGTCATCATCATGTAAGAATTTCAACTAGTGGTCCTGTGACCTTGGATGGATTATTTTACAATCCTGCTCT…
TRINITY_DN181_c0_g1_i4	500.337	-1.55354	8.76e-09	Aminotransferase, classes I and II family protein	TGATATTTAAATTATCAAGATTTTGTGACTCTCAAAAAGTTGTGTATGGTCGGTTTTGATGTGATGTGATGTCACCTTCAAATGTCTCTTTCTAACGCGAAGCAAAACACTAGAAAGCTTGTCAATCAGATCCTCCGTCCCGCTCTCAACCCATTCGACTTTGAGAACCTAAATCCGTATGTTGTTAAAGCAGAGCATGCGGTTCGTGGTGCAATTGTTCAAAGAGCAAATGTGATCAAGCGAAAAATGAAGAATGGCGTCGAGTTTCCTTTCCCTAGTGTTATTCCATGCAACATTGGTAACCCGTTTGCCGTCGGAAAGCATGAATTGACTTTTCCTCGACAATACGTTGCTGCTTGCGAATGTGCTGAATTGAGAGAAAAGAACTTTTTCCCTGAT…
TRINITY_DN12593_c0_g1_i1	798.023	-1.55187	1.37e-14	Uncharacterized protein	TGGTCATTATGTTGTTTCTTGTTCTCGCCATCCGACAGCATGTCATCAAGATACAACGATCTTCATTCAATGACATCGCAGGAATTGGCCTCAGAGATGATAACTGCAACATCATTGGCTCGATTAATGGAAGAGTAGAAAGCACTTGTAGCAACACATTGACCATTAAGCAGGCAATATTCAAGGACTATTATCAAACTGGGAGTTGGTTTGGTCCGTATAATGGTGGTGGGCTATATATCAAATCATCAAAAGCAAATTTAACATCTGAAAATAACACCTTTACGAATTTGGGTGCTTTTCATAATGGCGGAGGTGCGTATATTGAAGGTCTCGCTTATGTTAGTTTTTTAAATGATTCTTTTTCTGAAATAGGAATTGTTAGCAAAGGTGGTACGC…
TRINITY_DN23538_c0_g1_i1	256.286	-1.535	2.9e-10	S-adenosylmethionine-dependent methyltransferase	GTCAATTCCAGATGGTGACATTCATGAGAACAAATTTGATTCAGTTGAGCGAGCTAGAAACTTTGGGAGAGGCGAGCAATCAATTGCACGAGGAAACGCGCTTGGAGAAAAAGTTATGGAGCTTGGGAACGTGACAAAGGACAGTCTTGTAATGGATCTAGGCTGTGGTACCGGGTTATGCAGTGTTTGCATATTAAAACGAGCTAGGAAAGTAATATTTCTCGATCCAAGTCGTCCAATGCTTGATGTCCTCCAAGAAAGGCTGGACACGCAAGAATGCAAGAATTACGAGGTTATCAATGACAGAATAATCAATTACAAAGGAGAAAAGTGTGATATAATCATGGCCTCTGGATGCATTGGATTTGTGATATTTGCTGATTGTGGAATGCCAAGTGT…
TRINITY_DN39517_c0_g1_i1	262.432	-1.53314	7.79e-13	Uncharacterized protein	TTTTTTTTTTTTTTTTTTTTTTTGATTATTTTATATTTTTTTTCATGTTAGCTAGAAGTGGAAGACTTCCTTATTACACTCCGCCACCCAAAAGAACCATCACGCGACCAAAAACTGCGCCCAAATCACGACCAGCAATGAATAGATCTCATTCGGTTCAAGTTAAAACATTTTATATATCAGGAAATCAATTATTTAATTTCGGGCATGCTGAAGCAATAGGACGAAGACCAACCATGGAAGATACTCTAGCATGTTACGGTGAGTTATTAGGTCCTAATACACAATATTATGCATTATTTGATGGTCACGGGGGGAAAGAAGTATCCAAATACTGTGCTGAGCATCTGCACAACTTGATAGCAGAGGCCTACAGACCAGGATGCGATTTGCAAGCTG…
TRINITY_DN26706_c0_g1_i1	5993.67	-1.53132	4.75e-20	S-adenosylmethionine synthase	AAATGTGCGAAAGATTTATGTTTACGAGTGAATCAGTCACAGAAGGACATCCAGACAAGCTCTGTGACAAGGTTTCCGACACCATATTAGATGCCTGCCTCGCACAGGACCCATACTCGAAAGTTGCTTGTGAAACATCCACCAAAACAGGACTTGTCTTCTTGTTTGGCGAAATTACGAGCACAGCACAATTAGACTACCAAACTCTTGTTCGCCAAGCAGTCGCTGAAATCGGCTACAACTCTTCAGATATTTGCTTCGATGCAAGGACCTGCAACGTTATGGTATCTGTTGAACAACAAAGCCCTGATATCGCCGATGCTGTTTTCCATGGAAAGGAAGACATAAACCTAGGAGCTGGCGACCAAGGAATTATGTTTGGTTATGCGACAGATGAAA…
TRINITY_DN1369_c0_g1_i1	607.467	-1.52426	5.78e-19	Uncharacterized protein	TTTTATTTCTAAAATGCGAAGAACGAACCTTAGCGTCCATTCCTCAGTGTTTAATAAGGGCAGCGATCTTCCCCCACTCGACACACATCAGATGTTCCAGTCTCCGAGTACTTTACCAGCTCGTAATGCGGTAATCGAAGCCCAGCGAATGCGTTCCACGATAATAACTCAAGCCCAGGCAGTTCAAAGCGAGCAAGAACGAAATATTCAGCAAATTCATGCGAATATTAACCTGATAAATCATGAATTATCGCCCAAAATGCAGAAAGTTGACAGGCAGAATGAATTCAACCAGAAGCAACTAAATGATATCATTCAACGGCTTGGACAATTGGATTCTGAGAGAATTCCAAATATTAACAGAATTAATGATGAAGTAACACTAAAATTTGAGCAATC…
TRINITY_DN8243_c0_g1_i1	293.309	-1.51699	6.42e-06	Small GTP-binding protein	CTTTTTACCAACTTGAACAATTTCATGATTTCAGGCTTCTGAGCTTCAAACACTTGATGTAGACTCGCACTATCCTATTTCGTGACTATTTCCGTGTAAAAATTGCGTTAAAAAAAAATGCAGAACATTATTTACAAGCAGCAAACATCCATCATTTCTCAATCATTTATGCATTAGCTTTTGTTTGTTGCACACAACATGCATAAGCCAAAAGCTGTTCAATGTTATTAAGGTCGGAGGATTGGCAAAAGATTTCTTCTCTTCTAGCTTTTTTGTTCAAGAAATATTGGTTCTAAAAGTGGTGAGTGACCACTTGTAACTATTTGATTTATCGCAGAACTCTTATTTGTACATCACAGATGAAAGGTATTATTATTATTTGTGGATCATTCGTACTAA…
TRINITY_DN337_c0_g2_i3	1747.62	-1.51423	5.04e-23	Uncharacterized protein	TCTGAGGTCACTTATCCCACTTCATTCTTCATTTTAATGCTTGCTTGCTTTATCCACATTTCAAAATGTGATATCGCTTGGACTTACGGAGATGCGAATGGAAGAGGTGGCTACAGAGGAACAATAGCAAAAACATCATTCGATTCGTGGGATTACTCAGGATCTTACTATGCTGCGATGTTTGGTTCCTATGTTGCACGTGATTCCAACACGCATAGTTTCGAATTCTCTTCGCAAACTTATAGTACTTCTCATATTTATTGGGGTTATTATAAATGTAAATTTAGTTCATGGACAGCGAATGGCTGGATGGGGAATGCCAAAACATATCAAGTACGAGTATCGAATGGAAGAACTTATCCAATCAGGCATCAAACAACAGAGAACTACAGATACATC…
TRINITY_DN27529_c0_g1_i1	750.49	-1.51077	6.77e-25	Profilin	CATAAGTTTCGCAGCTCCATTTAATTTGTTGAAGGCATAAAATATTTCGTTATGTCACTTTAATAAATGTCGTGGGACGAATTTGCCCAGAAACTTGATCAAACAACGAGTGGCTCAGCTATCATTTCCGACAACGGAGCCATTTGCGGAAAGCACAAGGAATTTAATGCTTCCCCACAAGAAGCAATACAAATAGCTGCATTATTCAAGGATATGCAACAATGCCGTCAAAAAGGAGTCCATTACGATGGACAGAAATATTTTGTGACAGAGTTTAATGACCAAACAATCGTTGCAAGAAGAGATAATTTCTTTATATTTTTACAAAAGTCCCAGACCATCATTGTTGCAGGTGTTTGCGATCTCAAGACAGCAAAAGATGCCCGCGCGAATATTGAG…
TRINITY_DN1136_c2_g1_i1	23629	-1.50802	3.78e-10	Uncharacterized protein	GATCTAAGATAGTTTTAAACGTGTCATACGATCATTGATTGATGGTAGATAGATTGCGATTCCTCTCACATCACATATCATGAGTGGAGCTCAAGAGAACTTCTCTGAGAAATTTAACTACGCCTGGAATGCTGATGCGTCCAAATACAACGACATTGTCCGATTAGAGCTCGACAATCCCAAAATCAAAGAGAATTATATTAATCTCTTGCAAGAATATCTTCCTAAAGGTGACAAGCTGAAGATCCTTGATATTGGATGCGGGCCTGGATTCCTTACTCTGCTCTGTTTGATGCTGGGGCACGACGTTGTTGCAGCTGATTTCAGTGAAAACATGCTTGAGCAAACGAAACACAATTGCACGGAATACATGAGTCATTTGACGACATCGAAGCAGGA…
TRINITY_DN20656_c0_g1_i1	1470.31	-1.50762	6.46e-08	Uncharacterized protein	CTCTTCTTTCTTGCCTTGCGCTCTCAGAGATCATCACATTTAAGGCCAATGCTGTCCCAGGTGTCACTGAGCTCACCTACTTGAAGAATGGCTTGAAAAACGATTTTAAAGAAATGACGAACACAATGGGTCCAATGCTGACCTTCCCTTATTATGATAAAGATGGAAACGTGCAGACAGCTGGTATGTGGACAATCCAACAAATAACAGCCGGAAACTTGACACAAATGATTGCGTTTGCTAAGACAACTGATAAGTTCGACTATGAGCAACCTAAGCTGGCCATCGAATACATTATGAAACCAATTGCAATGCCAGATAAGGCTAATGGATTTGATGGATTTATGGCATGGATGCATCGTTTGACTCCTGTTTTGCAGTGGGACTCAGCGAAGCAGA…
TRINITY_DN862_c1_g1_i1	854.363	-1.49894	1.29e-11	Uncharacterized protein	GATGAATTTTGGTGCTGATGGTGACCGTCTTGTGGCACAAAGAGAGCAGCAGCGGTCACAATATGCTGCCGACTTGCGAAGACAAATCGAGGAAAAGAATAAGAAACCAATAACTCCATCACCATATTCAACAACTTCACATGATTCTCAAACATACCAACCGCCGCAAATTAACATGCGTTCTAATCTCGCACAGTTTGGAATTCAACCAGTGAGATCGCAGCAAGTTGCACAGCCAACTGCAAATCGACAACATTTATACAATCCTCCACAGATTAATATTCCATCGCATATTAAGCCGGTAACATCAAATCTTCAGCCAACATCAGTTGCCCCATTGAGTTTCAATATCAAATCTGGAAGGTCTTCAAATTTATCCACAATTCCACCAGCCAAGTT…
TRINITY_DN7408_c0_g1_i1	234.142	-1.49821	4.17e-11	Uncharacterized protein	TACCAAGACAGTTCAGATGCGCTTCATTCTTCCACAGCAGTGCTACACTTATTTTGGGCTGCTATATAAATTACCAGACATGATTCATGATTCCGTACAGATTTCAAGCCCTAATAGACTTAACATTGAAGATATTTTTCCTCAATTGCAATGAACCTTAAATTTGGTGGAAGTGTGATGATTGGATCACTTAAAACGCATTTGTGGCCGCATCAACGAAAAAGGGGATTGTAAAAAATTTATAATTTATTCAGCTGATGAATTCTGAGCTGGGTATGTTTGCTTTTACTGAATTTTGGGGAAAAAAATCATCAGCTCCAAATTATCTATCTCACAAAATATTTGCCGGAACTATTTCATCCATTTAAATATTTAAGAAGCCCAAATACCTATTTCGTA…
TRINITY_DN59_c0_g2_i1	559.364	-1.48944	2.58e-09	Calcium-transporting ATPase	GTGAAATCAACACAGAAAGCATTGGAAACTTGTTTGAAAGGCAAAATCTCGAACAGTTCCATCTTCTTGGTGGGTTGGAAGGGTTCAAGCAGCATTTCGAGACAGATTTACAATTTGGACTTTCCAAGGAAGAGGCCCAAGATAACTACGAGAAGCGACGGAAGCTGTACGGAGTTAATGTGCTTCCTAAGCCGCCAATCAAGAGCTGGTGGAAGATGTTTTGGGAATCATATCAAAATCTTACTCTTCAAATATTAGTTGGTGCTGCTGTGCTTTCGCTCATTCTTACGATTGCTTTCCCACCAACTAATTCTCACGGGTCGAGATGGCTTGATTTCATTGATCCAATCGCAATTATTGTAGCTGTTATCATTGTTGCTGCTGTTGGAGCTCAAACTA…
TRINITY_DN1351_c0_g4_i1	212.827	-1.48389	1.42e-09	Glucose-6-phosphate 1-dehydrogenase	CTTCCCACGTTCTGATGAAATTGAACAAAGTTGGAGGATTATTGATCCAATTCTGAATGATATTTACTTTGTAACTCCATATGCGCCAAAAATGGATCTCACATATGGTTCATTATTTAGAAATCGAGTGCTCGAGAATTGCAACATTACAAAGAATCTTTACAAGAATCCACAAGATCTTGTATCCCAATTGACTGAGCAGATGACAAGATTAATTGGAGAAGCCCAATCAGAAAGAGGCGTATGTAACATTGCTCTATCGGGTGGAAATTCTCCAAGACCTATTTATTCATTATTGGCAACCACACCATTTGCTACCCGTTTTAACGTTAATAAATTGCACATCTTCCAAGTTGATGAAAGATGCGTTCCACCAACCGATAATCAATCCAACTTCAA…
TRINITY_DN937_c0_g1_i1	319.713	-1.4816	1.81e-15	Unknown function	GATGATTTTGTTTTTAGCTTTTGTAAAATTCAACATCTACATTTTACCAAATTGCACGGATTTCACAGATACAGAAACTAATCATACGTGCGTGGAACCCCAAAATATCAACAAATTAACCATAAATGGGACTGGTCCAATCAACATATACTTATTTACTAACATGACAAGTGATCAGTACTTTAATTTCATTGATGTTGAAGACCCACGGACAATTAATGTTTATGGAAGGGAAAAAACGGTTAATGAAGATGTTACAAAGGCGGAATTTGGCTTTATGCGTACGTATTGTGTAGATCCCACAGGATCAAGCTCAGTAGAGTATTTATTCGATAATATAAATTTAATAGCGAGCAAAAATGATGGGGAGTATGACATCAACATAACTAACGCTGATAA…
TRINITY_DN2745_c0_g1_i18	425.23	-1.48146	3.18e-05	Uncharacterized protein	GGTCGGAAGAGGCTTGTTTCAACCTCTTCCTGACCCTGTTTCTCGTCAAGCCCCAGGGGAAGACGAGATCCCACCAAGAATGAGGCACTTTTTGGATATTAGTGCTTCCACATTGGGATCTCGTCTTCGCCTGGAAGAGTTGTTTGGCACAAGAATGAATGTCGGCCCACCTGCTATCTTGATTGAGCCGGGTACACCATGGCCTGGCCATCCACAGAAGACCCCAGCAACAAAAACACCATCAGTCCCGGAACAAATTCCAATGCCAATTCAAGCATCATCCTCATTACTAATGCCAGCATCATCCTCAACGCCAATGCCAACACCATCCTCAACACCAATGCCAGCATCATCCTCAAAACTAGTGCCAGCACCATCCACAACACCAATGCCAGCATC…
TRINITY_DN747_c0_g1_i1	23981.8	-1.47931	3.9e-28	PX domain containing protein	AGCTGAGGGATCATCAGAAGCTGATCCACCACTACCACCACCAGCTGGAGTTAAAAACTTAGCAGGAGATGCTATTTTAATTCCACGTCAGAACCTTTTGGAAGATAATCAAGTTGATTTCAATATTTTGAGGCTTTCCAACTCACCACAAAGTTCAACCATAGATGCAACAACATTTCAAGTTCAAAATCTAACAACTGATATTCAGTCAATGGCTCCAATGGCAAAAGTTCAAGTCGACATCGATTTAACGGTTATTGATTCCGTCACAAAAGTTGAATTTGGAGTCAATTCTGTGACGTCAACAGCATCAAACAGTAAAACAGTTGGTATTAAAGACTCAACAGTTATAAACTATAGAACAATAAAGAACATCAATCTTGAAGCAATAGATGGAAG…
TRINITY_DN35862_c0_g1_i1	561.405	-1.47675	3.77e-11	Clan CD, family C14, metacaspase-like cysteine peptidase	TGACAACCGACGCAGTAAGACGCCTGAAAACCTATGGAAGAGATGTTGGAACGATTCCACTTTCACGTCTTCCAAACGAGTTCGAAAAAGCTTGTTATATTGTGGTGAATACATACACAAGCTATCGATTGAATTTGGGTACTGGACCATTAAATGATGCAGTCTCATTTGCTAAGTGCATGAAAAACTTTGGATATGAGGTGTATTTCATTCACAACGCCCATGTGAAGAGCTTTTTAAATTATCTTGATAAATTCTTAGCAAAGACTTCGGGAGAACTCGTGGTATATTATGTTGGGCATGGAACATCTGTTCGCGATCTTGATGGAGATGAAGATGATGGCTATGATGAAGCCTTCGTTTTTGATGATGGAAATGTCATCGATGATGTTCTCGTTG…
TRINITY_DN34383_c0_g1_i1	266.303	-1.47605	1.09e-12	CAMK family protein kinase	TAAAAAATTAATCAACAGAAGGTTATTGACTCCTACGCTCTTAGCCACGTTATTGGCGAGGGAAAAACCGCCTATGTTTACAAGGGCTTCTCGACAGAGCAAAACAAAGAAGTCGCAATCAAGATAATCAACAAAGAAAGGAATGAAGTACAAATCAAATACGTTCGACAAGAGATAGAGATCATGCGGAAGCTGAGCAACGAGTTTGTTACCCATTTGTATGACGTAGTCGAGGATGATCAAAATATATATATGATAATGGAATATCTTCCGAACGGAACTATACACGACGAGCTGAAAGCTCATGGATTGTTCAATGAAGCCAAAACAAGGAGAATGCTGATACAGATGGTCAAGGCACTCATGTACTTGCATCGAATGCACATTGTACACAGGGAT…
TRINITY_DN747_c0_g3_i1	13510.5	-1.47557	7.6e-15	Protein serine/threonine kinase, putative	TTTGTGGTGAGTTGGAAAGCCTCAAAATATTGAAATCAACTTGATTATCTTCCAAAAGGTTCTGACGTGGAATTAAAATAGCATCTCCTGCTAAGTTTTTAACTCCAGCTGGTGGTGGTAGTGGTGGAGCAGCTTCTGATGATCCCTCAGCTGGTGGTGGTAGTGGTGGAGCAGCTTCTGATGATCCCTCAGCTGGTGGTGGTAGTGGTGGA
TRINITY_DN747_c0_g2_i2	37621.1	-1.47035	2.96e-20	Zinc finger, C2H2 type family protein	CAGTTTCAAACATTTTTTACTGATAAAACAACTTTTTGATAAGGTAATGGTCAATATCGTTTCACTATGTTTTTGTTCTCAGTTCTCTGCTTCTTAGCACTAACTGCAGAACTCAGCGAATCTATTAACGAGCTCGGCCCAGTCGAATCATCAATTATTCACGTTCCGCAAAATACTATTTGTGTTTGTACTAAGGAAGAATGCGATGATACTTGCACATCTACTAATGATGATTTCGATAGTGCTTTAAATGAATGCTTTAGCAAAGATCCCGCATGCGACTCCCTCAAAGTTTTTGGAAACAAATCATTTGATGCATCATCATTCAATGAAACCTTTTTCCTCAACTTGGATCAGCACGCTATTTATGGAGCCAAAAATGCAGTACTCAATATCACA…
TRINITY_DN29708_c0_g1_i1	4220.99	-1.46997	1.13e-19	EF hand family protein	ACAGCAACTTGGGTTCTTAACTGAGCTTCGCACCACCGCCAGCCGTCGTGGAATTAAGCTGAACGATCTCTTTTGGGAGTACGACAGGAAGAACACAGGCAAAGTCTCCAAAAGTACTTTTCAAAAAGTTTTATCCTCAATCAACTTCATTGCCAGTGAACAACGTGTTGCTAATGTGACTGCCGAGTTTACACAAGGAAACGAAATTAGCTATGCTGATTTCTTTGCATTGTTGGATTCCCCTGCTCCACTTTCTTCTGCACAAGAAGTGACCGACGATGATGTGCGCCAATTCGGCTCTGATCTACAAATTAAAGGAACAGATGTTACCTCAGTGATGGTGCCTGATTTTGACCCCCACAGGCTTGGAAGAGTATCAACTGACTCATTTCTACGTGC…
TRINITY_DN659_c0_g5_i1	441.332	-1.45965	4.2e-17	Adenylate and Guanylate cyclase catalytic domain containing protein	ACATTACGAAACAAGATTTTTAGATCGAATTGATTTATTTAGAAATTATTATAATTTGGCACGATTTGGAGGAACAACAATTAATGAAATTCCATTCACTGGATTCTCAGCAGCTGTTCAAGCAGCTAATTCATTCATATCTTGTAAATCAAAGACTGAGCTACCTTCTACATTTCTAGAAATGGCTGGTTGTTACAATGTTGAAGGTGTTTTCACACTCTCTGAAGCAATGATGTTGACAACTTATTACAAGCAGAAACGCTCGACTGTGTTTGTTTTAACTGCTAACTACAGTCAGTTTGAGTACTTGTGGACTCTCTCTATCAGTCCAATTTACGAAGGCCTCTTTGGTCCAATGTTCTTGACAATTATTCCAACAATCAAGAATGAAATTGTTGT…
TRINITY_DN36900_c0_g1_i1	296.722	-1.45806	2.86e-10	mRNA cap guanine-N7 methyltransferase	GAGGATGTCAGCTCAATTGTATCATCAAAATATGATGAAGTAACTGACCAAAAAGGAACCGTGAAAAGCACCAAGAACTCAAGCATCCCACATTTATCAGTTTTCAATAATTGGATAAAAAGTTGTTTAATCTCCAAATATTGCCCAAGTCCGCATGCAACCATATTTGACTGTGGTTGCGGAAAAGGTGGAGATCTACGAAAGCTCATAATGAGGCGTCCTGATCATGTTATTTTAGCTGATGTATCATTAGGATCTCTTCAAGAAAATTACAATCGTTATTTAGGCATGAATTCTCCTTTTGAAGTGACATATATTGTTGGTGATTGTTTTAGCTGCAATATCTCCCAATTATTACCAGATATTAAATTTCATTACGCTCAATGTCAATTTGCGCTT…
TRINITY_DN1_c0_g1_i6	1039.69	-1.44617	1.66e-06	Uncharacterized protein	GCGTGCTTTTACTCGCATCTCTCTGCTTCGCTGTTTCAGAATCTTACGTAAAAAGTATTTGCATATGCGCAGATCATTGCTATGATGATGAAGAACTGTGTAAAGGACAAACAAAGCTAGATCCAAGATTGCCTACTTTTCCTGAAGACTTTGATGCTGAGCGAATGACGATTAGAAACATCAAAGTTCACTTGATTGACGATTCAGATATGGAAGTAACTTTTCATTTGAAAATGCTTGCTAATCTAAATGTTACATTCGCTGGATCAACCAGATGCAAAATGTTCATTGTATACGAGAGTGGTAAGAACTATTCAGTGAATTTAAATTTCGAAAATATTTATACAGAAGTTTATTTCATAGATGAGAACCCAAACTCTGCGAAACCGAGCAGCATCA…
TRINITY_DN34559_c0_g1_i1	727.586	-1.44336	5.11e-19	Uncharacterized protein	TCTCATGTTGCCTTGTTTTGGTTATTAGGTTGGTTTCCTCAATCAATTAAACCTGGTGATTTTTGCAGATCTGCACAAGAAAGAGATCATTTGTGGAAGTTCATTCGCGAATGGAATCAAAACGGATGCATGTTGTGTTGCTCTGCACATGTAAATGCATCAAAGTTTTCTCAAAGTCAATATGACGCCAAGAACCTGAAAACCGCCCATGCATACGTTATTTTGGAAGTGAAAGAGGTACAAAAGTATCGATTTTTAAGAATTAGAAATCCTTGGGGAAATTTCGAATGGAATGGTGACTGGTCAGATCAGTCTCCGCTTTGGACAGAATCTTTCAAGAAACTATTAAATTATGTTGACTCGGATGATGGAGCATTTTGGATGGATTATAAAGACTTC…
TRINITY_DN20917_c0_g1_i4	3990.67	-1.44329	4.7e-31	Protein disulfide isomerase, putative	TTTTTTTTTTTTTTTTTTTTTTTTTTTTTTTTTTTTTTTTTTTTTTTTTTTATGCTTTTTGTTCATATTGCGAGTGCTTTTAGCCTCTGTTTGAATGAGAAACACAATCTATGGATCGATTCGGATAGATTTGACCAGCAAACAAATAAAGATAACAGATACAAGCTGATTAAATTTACCAATATGGAATTAAAAGATGATCAGGTATCGGAGAGTGAAGTTTCACTATTCCAAGATGTTTTGCTTGCGAAAGCTGATTGTTCGGGGCAAGGAAAAGAATTTTGCAATCGATATCCCCAAGTAACTCATTTTCCAATGTATGGATTAATTGATCAGCAAGGGAAAATGATAGCAGTTACAGAGCGCACAGAAGAGCTTGTAAACTTCATTGAAGCAAAT…
TRINITY_DN41637_c0_g1_i1	391.944	-1.43802	7.5e-12	Uncharacterized protein	AAGTTCATCAGATACACAGTTCTCCTTGGAATTGGAGTTTGCGCAGCCATTTTCGCCTCAGCTCCTCTCTATTTCTCTGGATGCACGCCGGAACAAGTCCTAGCAACAATGATTCAGTGGTTGTTGATGCCAATAATAATACCGTTTATCCAATGGCCAATTTGGCCTTCTCTGATGGGAATTGTCACAGGAGAGCTGCTCTCAATCCCAGTCATGATCCTTGTATTCGTTGACGACCCTATCAATGTTGTACCTATCATAATGACATCTGGATTTCTAGGAATGGTTGTCAGCGTGATTGGAAAGAAGTTCGCCTATTGAGTGATTTTAATTCCACCATTTGTTCAGGAATTAAAATTTTCTCCAGATTTATCCAATTACCTTTCTATTGATCAAAAA…
TRINITY_DN7094_c0_g1_i1	223.081	-1.42997	0.000821	Putative patatin-like phospholipase	GTTCATCATTGGCTTTGTTCTAAGCGATGACTATAAGAAAATCTGTGTTAAACCCACTGATAAAGAATGTCCAGTTGGCTATACAGTCATAGATGCTGCTGCTGACATTGATAAGAATATTGGTGATGAACCTGTTGCAATTATCACTGATGACGCATTAACAATCAATGTTGACAAGTTCAAGAATGTTAGAGAGATAGGGACCATTAGCAAAGCAACAACAGTGAAAGTTGATATAACTGAAGATGGAACACATGCAACATTAGCATTGACAGGAATCGAACTAGAAATCGCGTGCACAGATCCTAAAACTCTGACTTTTGATTCTCTTGTTCTCAACAAAGGAGCAACTGTTAAAACAGGATCCAAGATCTCCATCAAAGAATTGAAGTGCACAAC…
TRINITY_DN30853_c0_g1_i1	2186.67	-1.41477	1.29e-11	Catalase	CCGCATTTTACACAGAAAAAATTCTCTGAGTCCAGATGTCACTTCACTTTACAAAAATGGATGGAAATCGACTCACTACTGCTAGTGGCTGCCCAGTTGACAACGACCTCAACTCTATTACTACTGGGGAAGGTATGGCTGCTTACACAATGCTCCAGGACCAGCATTTAGTCGAGAAACTTGCTCATTTCAACAGAGAACGAATTCCTGAGCGTGTAGTTCATGCAAAAGGAGCTGGTGCCTTTGGTGTATTTGAGTTGACCAAGGACATGTCTCAGTACACTCAGGCCAAGTTGTTCAACGGAGTTGGCAAGAAAACAGATTTATTCATGAGATTTTCGACAGTGGGTGGTGAAAGAGGGTCTTCAGATTCAGCTAGAGATCCTCGTGGATTTGCTT…
TRINITY_DN8971_c0_g1_i1	266.775	-1.41355	9.85e-05	Clan CA, family C1, cathepsin L-like cysteine peptidase	CAATAATTCTCACATTTGCGTCTTCTCAGCCATTGATTTCTGTCCATGAAGAGAAAGAATTCGTGCAGTACATGCGCCAACACGGCTACATGTTCACTGGACAAGAGTATGCGCTTCGCTTATCAATTTTCCTGGTGAATCAGCGGAGAATCCGAGAACAAAATAAGGGAAGCCATCTATATCGCCTTGGAACAAATAAATTCACATGCTACACACCAGCCGAATATAATGCTCTTTTAGGAGCGAAACCACCAGCAAACGGCCAGAAATCAGTGTATACTAAATCTCTTCCAGTTCCTAAGATCAATGGCCAACCAATTTCTGATTTTGATTTCCGCGAAAAAGGCTGGGTCAACGAAGTTCAATCGCAAGGTGACTGTGGAGCAAGTTGGGCCTTCT…
TRINITY_DN715_c0_g1_i4	326.377	-1.40774	0.00104	Exocyst subunit Exo70 family protein	AATAATTTTATACAAGTTTGTGTGATACATTGCAACTATCACTGCTTATTGGCAATATTAGAACAAATTGTTGATATAAATCACAAAAACAAAGCAGGACAAACAGCACTTGCAATTGCAGCATCTAATGGATGTCTACATCTTATGGAACCTCTCTTACAGGCAGGAGCAAACCCAAACATAACTGACCAACTTGGTGCATCTCCTTTATACATAGCATTGATGAGAGATGATATACGCTGTATGAAACTGCTCTTGAACTCAGGTGCAAACCCCAATATTTCGAATGACACAAATCCATTGATCTCAGTTGCTGTTGAACACAGTTATCTTGATGCAGTTAGTTTACTTTTGCAATACAATGCTGTTATCAATGGATTGACCAATCCTCCTTTGGCA…
TRINITY_DN937_c0_g2_i1	1005.95	-1.40755	1.4e-15	Unknown function	CACAAGCCAGATAGTGAATCACCACGAGATGAGCCAAATAATGAATCACCATCACCCACTCCAGATAATGCAACACCAACACACAAGCCAGATAGTGAATCACCGCGAGATGAGCCAAATAATGAATCACCATCACCCACTCCAGATAATGCAACACTCAAATTGCCGCCTGAAGCAGATGAAAAAGGTGGTTCGAAAGGATTGCCGCCTGGTGGCATTGCTGGCATCGTGATAGCAATCATTGTAATTATAATAATTATCTTGATTATTGTTTATGTTTTGAAACAGCACCATTATTCGATGGATCGCTCTGTTGAGAGCCTCGATAATATCTATGATGAAGATCAGAAGCATCCTAATGATGAAGCAGTTCTTGCTGAAAAGAATGCTACAGCTGTC…
TRINITY_DN30111_c0_g1_i1	1384.8	-1.3983	1.93e-18	Uncharacterized protein	ATCTTATTTCTTTGATCTCAAGCAACGAAAAGTCTGGATACACGAAATTATGGGTAAATGGCGATTACAAATGCGGATTCTATAGAATTCCAGCAATAACAACAGCCAAAGATGGTTCAATTATTGCTGTTACTGATGCTAGATACAATCATGCTGGGGATCTCCCAGCTAAGATCGCCGTAATGTGCAAGCGCAGCCTTGATAATGGAAAAACATGGATTGATAATCAGATAATCACAGGCCCAATTTCAGAAAGAGGAGATGGTGATGCTGCTCTTGTTGTTGATAGAAAAACCGGAACTATCTTTTGTTTGTTTACAGGAGAAAATGGACTTAGTGGCACAAGCCCAACTAATCCAATGAGAGAATATTTTGTTAAATCGACTGATAATGGAAAAA…
TRINITY_DN1724_c0_g1_i3	1252.06	-1.39696	1.72e-11	Uncharacterized protein	TCATGTTAGGAATTTTTTTCCTTTTATTGATCTCAACATACAGCATCGAGGAACCACAGTTGTACGCCCAGGAATCTATCGAAGAAAACCCTCAACCTAAAGAATCAGTTGAAGAACAAATCAAACCGAAGGAATCTGTCGAAGAAAGGCCTCAACCTAAAGAATCAGTTGAAGAAGAAAAGCCTCAACCTAAAGAATCAGTTGAAGAACAAATCAAACCGAAGGAATCTGTCGAAGAAAGGCCTCAACCTAAAGAATCAGTTGAAGAAGAAAAGCCTCAACCTAAAGAATCAGTTGAAGAGCCAGAAAAGACCTAAACCAAAAGAATCTGAAGAAGAAAAACCTCAACCTAAAGAATCTGAAGAAGAAAAACCTCAACCTAAAGAATCTGAAGAAGAA…
TRINITY_DN39063_c0_g1_i1	317.354	-1.38218	3.17e-14	CAMK family protein kinase	TAGGCATCAATTTAGATGGGGGATGATGATTAAGCTATTGATTGATAAGTTCAAGCAAATATCATCTTTGAACAAACATCAATTGTAAGAGCATCCAATCTCCGATGTTGAGGTAATGAAGATCACAAACCCGTCATAGAAGAGTGTCAGGTAGAAAATATCATTCCTCATTTCAAGTCAATTCTTTTTTCAAAAGATTCAAAATCACATGTGCTCAATAATATCGAATTAAGCGATAGGCAGAGATTTTAAGCGTCAAAATTTTGATAATGAAAATTCATACATTCATTTTATTGCCGAAAAAACAACCACGGCTGTGCTTCTTGATACAGCCTTAGGTGAGCTTAATTTTTTGCGCATATAATTATCAGAACATATTTGCAGCTACCACCCATTTTT…
TRINITY_DN37028_c0_g1_i1	703.439	-1.37967	4.21e-09	Uncharacterized protein	TTCACTTCTATTATTGTAATGAGAAAGAGAATCATTGGAGCCCCATTAAAGTACATCCAAGGTCCAGGTGAGATAAAGAACATCCCAGAATACTCCAAAATCCTATCAAAGAAAGGCGCTTACGTAATATTTGCTGAGCCAATGTATGACCTTTATGGTCAGTTGGTACACGACTCGTTCGCTGATTTTCCAATGTTTATGATGAGATTCAATGGAGAATGCTGCTGGTCGGAAATCAATAGAATTATTGATGACGTGAAGACCAAAGACGTTGACGTTATCATTGGAGTTGGTGGTGGAAAGACTCTTGACACTGCCAAGTGTGTTGCCCAAAAGAATGATCTCCCTGTGATTATTGTACCAACACTTGCTTCAACAGATGCACCAACATCATCATGC…
TRINITY_DN2269_c0_g1_i1	2429.27	-1.37882	7.28e-38	Putative dual specificity protein kinase YAK1 like protein	TTCCGATCCCCCCCCCCCCTTTTTTTTTTTTTTTTTTTTTTTTTTTTTTGCAGATTCAAGCTCCAGCGCCTTCTTCTCGTCCAGGGCGACCATTAATAGAGCCAAATGAGCCAGTTGGGAACGAAGGATTTGACAACAAAGAAGGGGATTTAATTGTACGGTATAATGATCAAATCGTAGATCCTCAAACTGGTAAAATTTTTGTTGCTAAGCTTCACTACGGTGCCGGAGAGTTCGGTCATGTTTACAAAGTCTCTTTATTAGGGAAAACACCGCCAGTGAGCTTCGCAATGAAAATATCTCGAAACGAAGAAGACGCTATTGAGCAATTTAATTGTGAAGCGCAAATTTTGACATACATTCATGCTTCCCTACCTCAAGAGTGTGTTGATCGAATTT…
TRINITY_DN747_c0_g2_i1	3255.3	-1.36784	2.47e-12	Unknown function	CCAGCTGAGGGATCATCAGAAGCAGCTCCACCACTACCACCACCAGCGGAGGGATCATCAGAAGCTGCTCCTCCACTACCACCACCAGCTGAGGGTTCATCAGAAGCTGCTCCACCACTACCACCACCAGCTGAGGGATCATCAGAAGCTGCTCCACCACTACCACCACCAGCTGAGGGATCATCAGAAGCTGCTCCACCACTACCACCACCAGCTGAGGGATCATC
TRINITY_DN5392_c1_g1_i1	260.562	-1.35849	0.287	Nucleoside transporter family protein	TTTCATTGCGGAGGTCTCTAATGTGTTTAAAGTAGCAGGTAAATCAGGAGCTCTTATTCGGTATTTCAAAAAATTGATGGCATTCATTGGATTATTGAATCCTTCTTTAATTTCATTGCATAAAGGAGGTATTGGCGATGGAATAAATGGGTTCATAGTTATTTCGTGCATATCAAAAGAAAATCCGTTGGTCGTTGTGCAAGGTGTTGTCTGAAGTATTTCACAGGGCATATCATGTTCAAATCCACTTAATGGGTAGAGAAATTCCTCCTGTAATCTTAACTGGCACTTTCCCTCCCCATACTGGAAAAAAATATCCTGATTCTCTTCGTTTTCATAAAAGAGATAATCAAGAGGATTCATCATATCAGCTGGAATGTTGTATTCGGGAGGTAATAA…
TRINITY_DN36334_c0_g1_i1	2091.25	-1.35135	1.22e-19	Clan CD, family C14, metacaspase-like cysteine peptidase	TTCATGGGTTGTGAACAAAGCCGAGAGGAAGTTACACTCGAGGAAAGAGCTGCAGCCCTTGCAGGTCTTCCAAACGACTTCTCAAAGCAGCAATTTCAAGCTGCGAGAGCGCAGCAGGGACTTCAAGCAGGTCTTGATCACTTTGCCAAGCTTGGAAAATGCTTGAATGACAAAAGCGTCTCTGACATCCCAACATCATTTAAGAAAGCATGCTACATTTGCTGCAACACTTACACCAAGCCAGAATATAAACTTGGTCCAGGGCCTCTTAATGACGCGCTGACAGTGGCTGAGAACCATAAGAAGAGGGGATATGATATTTATTACCTTCATAATCCAGGTCCAAAGGAATTCTTGATGTTTCTCAAAGAATTCCTCGAACATACTGATGTCGCCTTA…
TRINITY_DN4887_c0_g1_i2	355.597	-1.3359	1.44e-08	Ankyrin repeat protein	TGTGAAATGGGAGCTCATCTCACTGAAGAGACTCATTTTGTAAGGCGAATCATTTTTAATAGTTGCAAGGATCTAGAAGATGTCATAAGACGAGGAAAATCCAACGCAACATCAATGAAATTTCAATTATTATCTGGTTACTATAATGGAAACAAACTCAATAAAGTACCCGAAGGGTCCATCGGTCTAATGCATATTTCCGCTTACTACGATTCTTTGGAATGTTTGATGTTCTTGCATCGAAAGGCAGGTGTAAACATTGATATTTTAAGTGCTCAAGAATATACTCCACTACATTACGCATGCATAAATGGAAGTTTGCAGACGGCGATATATTTACTTGAAAATGGAGCGGATCCGAACAAAGTACCATCAGGAGAACCATCTCATTCCCCATTA…
TRINITY_DN2540_c0_g1_i1	1753.89	-1.3354	0.0011	Putative K(+)-stimulated pyrophosphate-energized sodium pump	TTTTTTTTTTTTTTTTTTTTTTTTTTTTTTAATGTCGGGTATTGAAGTCGATGATCTTTTCTGGATCGGATTTGTTGCGTCTATCCTTGCCCTCGTGTTTGCATATGTCCAATCACGTCGTGTGAAGAGGCATTCGGAAGGTACAGAACGAATGGAAGAAATTGCGCTAGCTATTCGCCAAGGTGCAAACGCCTACCTGAATACACAGTACAAAGCGGTATGTATTTTCTTCGGTGTAATGGTCGTAATACTCGCTATTTTAGCAGGAGTGAAATTCTTATCACCTTTCGTCCCCTTCGCATTTGTGACTGGTGGTTTCTTCTCAGCTTTAGCAGGATTCATTGGTATGAAAATCGCAACCTCTTCTAACGCCAGAACTGCAAATGCAGCCATGCATTC…
TRINITY_DN1351_c0_g1_i1	219.548	-1.33474	6.91e-06	Glucose-6-phosphate 1-dehydrogenase	AACGCAGCGTCTTTCATATAAATGTCACTTCATTTTTATGACTGCGCTCAATCAATTGCCATTAAAAGATCAAAAGCTTTGCTTTGTCATCTTCGGGGCCTCTGGAGACCTTGCTCTCCGCATGTTGATCCCTTCTCTTGAGACAATCTCGTGTTACAATCCATTCCATCCTGAAACTCAAATCATCGGAATTGCAAGGACTGAGTTCCATGGCAACGAGCTCAAGCAGCGCCTATCTGATGGAATTAAGCAATTCTCGCGAATAGCACCTGATACTGTAGATGATAATGCAACTTGTGAGATTCCCGAATACTTCCTGCAAAGGGTGAAGTATCTCGCTGGTGACTACGGCGCCACTGAGACATACCAGAAGCTCAAAGGAATGATTAAAGAGGGTGG…
TRINITY_DN7480_c0_g1_i1	435.922	-1.33102	6.28e-11	MatE family protein	CCGATCTGGAAATTCTCCAACAGGAGAAGGAATCAGAACCTAAAGCAGAAAAGAATGCCAATGAGAATTTCAGGCTTGGCGGACGCGCGCCACTTAAAACCATCTTGATTCTTGCAATTGGTCCCTTTATATCACAAATCGTATCAGCATGTTACGGCGTGGTTGCTTCTATGTGGGTTGCGAAGGCTCTTGGTGACATAGGAATGGCTGCCATCTCTCTGTTTACGAATCTAGATAATATAGGGCGTGCATTTGGGTTTTTCATGAATTGCTCTGCTTCACAGAAGATTTCGGCCCTTTTCGGCGAGAATAAAGGTGATGAAGCCGGGCAGGTCATATCAGATCTTGTTAGATGCTCGATACTAAGTGGGATGCTTGTCCCAGCTATATTACTTCCTT…
TRINITY_DN619_c0_g1_i1	252.436	-1.32978	0.0184	Uncharacterized protein	TCATGCAAATGTGGTCCAGACTGTCAATGCACACCAGACAACAAATGCTCTGAACAATGCAATTGCAACAAACAATCTTCATGTGAATGCAACGAATCATGCAAATGTGGTCCAGACTGTCAATGCACACCAGACAACAAATGCTCTGAACAATGCAACTGCAACAAATCAGCATCATGTGGATGTGGATGCCACCACTAATCATTTAATTTAATAAACAATTCTTACCATAAAAAAAAAAAAAAAAAAAAAAGGTCCAGACTGTCAATGCACACCAGACAACAAATGCTCTGAACAATGCAATTGCAACAAACAATCTTCATGTGAATGCAACGAATCATGCAAATGTGGTCCAGACTGTCAATGCACACCAGACAACAAATG
TRINITY_DN27399_c0_g1_i1	3645.63	-1.32779	2.54e-15	FAD dependent oxidoreductase	TGCTTTCAACAAGCTTGTGCAGTTCCTACCATCGCAAACTGAAGGACATCTCTAATCACTATGATCTTGTAGTGATTGGAGGTGGCATCAGTGGGCTCATGCTCTCTCACCGCTTGTCTGAGCAAAATCCAGGAATGAAAATCTGCCTATTAGAGAAAGGCGCTCCCCTTGAAAAGAGGGTCTGTCCTATCATTGCTAAGCAAACAACAACATGCACCAATTGCAAGAGCTGTGCAATTATGGAAGGTATGGCTGGTGCTGGTGCATTCTCTGACGGAAAGTATATCATAACAACAGAGTATGGTGGCTGGTTGACAGAAATCTTGAAACCGGAAACTGTTATTGACTATATTGAACAAGCTGATAAAATTATGGTGAGCTTTGGGGCAACCACTGAAA…
TRINITY_DN39019_c0_g1_i1	2669.24	-1.32358	1.96e-16	F5/8 type C domain containing protein	TGAGCACGAAAAGCGCTATCGTAGCTCACAAAAAGAAGGGCGAATACGTTGCTGACATTCTAGAGCAGGTTGTTAGCTCATCTGGCCTCAATTCCATCGATTTATACGGGAATTCCGAGGAAGGATATTCAATTCTCGATCTCCTTAACGCTGATGACACCAAATCCTGGGCATCTCGTCCAGTTGACAACCCCTCTCTACTCTACCACATTCCTCACAGGCTTTTCAAGCTCGACGGGATTGGAATCACAACATCTGATCTAGCAAAGGCTCCTCCACTTACATCATGGGCATTATTCGGCTACAATGGAACAAAATGGGTTCTTCTTTCTCTCAAACAAGATGTAGAGGACATGAAGAAGAAAAGTGCTTCATATTACTTTGATATCGAATTCGGAC…
TRINITY_DN21348_c0_g1_i1	354.087	-1.32299	9.2e-15	Myb-like DNA-binding domain containing protein	CCCCCCCCCCCTTTTTTTTTTTTTTTTTTTTTTTTTTTTTTTTTTTTTTTTTTTTTTTTTTTTTTTTTTTTTTTTTGAAGGAATGTTTCAGGACAATTTTCAAAGATTCATTAAATTCGATCCTCTTAGGAAGAAGCGCCGAGCGTTTTCTCTGGAAGAGGACAATGCCCTAAAAAGTGCTGTTGATGAACACGGAGAATCAGCGAATTGGAATATAATAGCATCATCTGTTCCATTTCGTAATTCCAGACAATGCAGAGAGAGATGGATGTACTACTTAAAGCCTAGCTTAACAAGCCAACCTTGGACCGCTGAAGAGGATGGGATCCTTATGAGCAAGTATTATAAAGTTGGTCCACGATGGACTTTTCTAGCAGAATACTTGCCGAATAGATCAGT…
TRINITY_DN6274_c0_g1_i1	304.048	-1.32005	2.63e-06	Uncharacterized protein	GGAGGATCATGAGGTTTTTCTCCGTCTCTACTGGCAGCTTCGAAGCCCAACAGGTCAAGGAGTTGATGAGACATCAGCGCAACTCACCCAGCTCTACATGGAGCCCTCATCACTTCGCCCACTATTTTACCTTGTAAATACGCAAAAAGACTCTATATTACGGCAACATGCGCTTCTCGGCATATGTTCATGCTTAGGTAATTGCATTTCGATGCTGGATGCAGAAAGTATCATCTATTGCAGACATGAAGTATTATCAGAATTGGAAATCGAAACAGACCCGCTAGTAAGAAAGACAATTTTACGTGTAGTTTCTATATTACTTGATGGTGTGAAAGCAGAATGGCCAGAAATCAAACACGGATTATGGGTTATAAATTTACCATTGGATTCCAAAAT…
TRINITY_DN25819_c0_g1_i1	1518.08	-1.31863	0.000491	Uncharacterized protein	ATTGGAAAGACGTCGTGATAGCCATCATCTTCCTTGGCACTGGTGCTCTCAACACCTTGACCCAGAAGACCATGTATCAAACATATGTTGTTAACATGGGAGGAGAATGTGTTCTCTTCGACCGAGCCTGGCTTCTTACGCTTGTTATGTTTTTTGCTGAGTTCTTCTGCATGATCATCTTCGGAGTTTTGTCTCTTTGCGCTCATACGTGTTGCTACGTGCCTCTTGAAGATGTTGAAGAAACTGATCCTGCAAAATTAAAATACCAACCAATTTCAAGAAAAGCACTCATGACCAATCCTACTGGTGGTCTTGGATGGAAGTATCCATGCTATACTGCCTTGTTCTCTCTCTGTGACTTGCTTGCAACAACCATGGGTAGCATTGGTATTATTTTCT…
TRINITY_DN925_c1_g1_i1	380.001	-1.31234	2.02e-10	EF hand family protein	TAAATGTCAACAATCCAAACTCAGAGACAGTACATTGAACTAGCGCCACTTCTCAACAGAATCCGCACGCGCATTGTTGAGCGCGGCGCCGTCGGTATTAAAGGCATCGGCCGTCTTTTTAGAATTGCTGACGATAATAATTCTCAGAGCATTGATCTTAAGAACGAGCTTCCCAAGTTAATGACAGACATAGGTGTCATCCTTAACAAAACAGAACTTTCAGAGCTCGCCCGTCTCCTTGACAGAAGTGGTGATGGAACAATTAGCTATGATGAATTTCTCTATCAAATGGCGCCACCGCTCAGCGAAGAACGTATCAAATGGATCAATAAAGCCTTCGATAAACTTGATGTTGATGGTAGTGGTGTAGTTAACATTAATGATGTTCAAGCTGTTCAC…
TRINITY_DN34552_c0_g1_i1	2579.8	-1.31189	0.00195	Uncharacterized protein	TTCCGATCTCCCCCCCCCCTTTTTTTTTTTTTTTTTTTTTTTTTTTTTTTACGAATGAGCGACTTTGATTGGAAATCAGCTTCCGCAAGTTCGCCCAGCAACCTCAAGGAATCTCCACAGAGGTATGTACGCGTTTTGGCATCACGAAAGGAGTGGAAAACACTCCTTGAATGCATCTCAGACAAATCCCTGAGCAGGAATGTTCTTTCAATGCTCAAAAAAGGGTTTGTTGAAAAGAACATTTACACAGGTATGAGTAGTGCCGAAATTATTGCACTACTTGACCAGACAAGTGATGTATTTCGCCAACGGATTTTCCGTGCCTTAATCAAGCACTTTGATCGTCTACCTGCAGCATGTGAAGTTGGTACAACATTATTGAACGATCTTCAGAAGCAT…
TRINITY_DN34843_c0_g1_i1	369.691	-1.31123	2.07e-06	MatE family protein	TTGAGAGCTCATCGTTTTTAACCTCCATCGTCATGAAAATCAGCCAAAAAAGATTTTCAAAATATTTTATATTTGTGAGGCATCGGTTTTATTTTCCATGAACTTGGTCGACAGCATTGGAAATGTCGAAGACATTGAAGAGGGACAAGACACTGAACCAGAGATGAATGAGTCTCTCGAACACTATCGCCTGGCTGGGCGCAGTCCTCTAGCTACAATTTTTTATTTATCTATTGGCCCAATTATTGCACAAGTGGCTGGAGCAATCAAGGGCATCATATCAACAATATGGGTCTCATCAGTTCTCGGGGAAATTGCTGTTACTGCTATTTCGACAATTGGAGTATACGATGGTTTGTCACGCTCATTCGGATTCTTTTTGAGTAGCGCAGCCTCATC…
TRINITY_DN689_c0_g1_i4	1579.76	-1.31094	3.42e-09	Uncharacterized protein	TTTTTTTTTTTTTTTTTTTTTTTCTCAAGAATGAGTCAAGTTGGTGAATGTCCATGTGGTCCAGGATGTAATTGTGGTGCAACATGTCCATGTCGTACAGGAGGTAAATGCGAATGTCATCAAGCAAGTTGTGACTGTGGTCCAGGATGTCCATGTCGTAAAGAAGGTGAATGTCAATGTTCCAAAGGTGCTTGTGGAAGTAATTGTCAATGTGGTAGTGAATGTGGGTGTCATCAAGACAAGTGTGACTGTTGTGGAGGAGAATGTCCATGTGGTCCTAATTGTCATTGTGGTCCAACATGTCCATGTCGTACAGGAGGTAAATGTGAATGCAAACCATGAATTCGGTAATTATTTAAACTTTCAACTCCAAACAAAAAAAAAAAAAAAAAAAAAAA
TRINITY_DN34316_c0_g1_i1	390.778	-1.30925	7.48e-08	CAMK family protein kinase	AGGCGATTTTGCTGAAGGAACGATAATTGGCAGATATGAAATCGTATCATTTCTTGGGAAGGGAGCCTTTAGCCGTGTGTACAAAGCGGGGCATCTTGATGCAGGAATAGATGTAGCTATTAAAATCATTGACAAAGCGACTCTTGTTGACGAGCAGATAATTGCACTTACAAACCATGAAATAGAAATAATGAAAAAATTCTCCCATCCCTTCATAATCGAATTTTTCGAGAATTTTGAAGATGATAAATTTATTTACATAGTGATGGAGCTGGTAGAGCTTGGAAATTGCCTGAGTTATGTCAACACAACAGGGAAATTATCGGAATCAATCGCTCAGCATTATTTTTGTGAGATATTATCAGCAATTGATTACTTACATAACGATTGCGGATTAAT…
TRINITY_DN4201_c0_g3_i2	7989.39	-1.30531	3.45e-20	Aldehyde oxidase and xanthine dehydrogenase	TGGAAGTGAAAGAGCTGAAGGCCTCTGTGATTTCCACTCTTGACGTCGAGCCAAGGAAAAGCCTCTTGTTCTACTTGAATGGGAAACGCATATTGTTGAAGCATGCTGATCCTGAGTTGTCCCTCCACGATTTCTTGAGGGAAAGAGGAATGACATCAGTCAAAAGACCATGCGGAGAAGGTGGCTGCGGTGGATGTGCCGTTGCTATTGCTCGCTATGATCATGTAAGGAAGCGGGTTCACCATTTCGCCGTAAATAGCTGCATTGTACCTCTCCCATTCGTTCATGCCAGTGTTGTCACCACTGCTGAAGGTGTTGGAACGATGGATAACCTTCACCGAATCCAAAAGGACCTTGCTGAAAACCATGGAACCCAGTGCGGCTTCTGTACTCCTGGTA…
TRINITY_DN1768_c0_g1_i1	5658.26	-1.30087	6.38e-09	Guanine nucleotide exchange factor, putative	TCGCAATCATTGGAATTGCACTCTGTGCACCGGCTCCACAAGACCCAACTAAGCTCTGCCTTAAAACTGGATCAATAGAATGTCCGGCTGGCTATAAAGAAATCACAACCTCAGCTGCAAATTTGCTTGCTGCAATAACAGCTGACAAAACAAGCATCTACACTGACACAACAATTGGAGCAATTGAGATAGCAAAACTCCTGAAAATTGATGAAATTGTAGCTGAAGGAACTAGTATAGCTATCACATGCGAATTAGAAGCTGATGCCAAACACACTGGTCTTTCACTGACGGGAATCGAATTAGAAGCAACTTTGAAGAGCGGAATAACTGGAAAATCTTTGAATTTTCAGTCTTTATTACTCAATAAAGGCGCAACAATAAAGACAGGTTCAGTTA…
TRINITY_DN1895_c0_g1_i2	896.215	-1.30052	1.61e-16	Ras-related protein RABD1	CAGGATCAGGATTCGATCTTTTATATAAAGTTCTTATAATTGGAGACTCTGCAGTTGGGAAGAGTTGTCTCTTATTACAATTTTCGGATCAGACTTTTAGTGATAATTACGTTTCCACAATTGGAGTTGATTTTAAAATTCGGACAATTGACGTAAATGATCGACAGATTAAACTGCAAATTTGGGATACAGCAGGACAAGAACGATTCCAATCTATCACTGCCAATTATTACCACGGGTCACATGCAATTGCAATTGTGTATGATATTACAGATAGAAGGAGTTTCGAAAATTTACGTAAATGGATGAGCGATGTTGAAAGACTTGCCAATCCACAAGTTTGTAAATTAATTGTCGGAAACAAAGCGGATTTGGAAGACAAACGCCAGGTAAGAAGAG…
TRINITY_DN3361_c0_g1_i3	3217.63	-1.30041	2.06e-05	40S ribosomal protein S21	CATTAAATGGGTGGGTAATTCAGACCTATTAAACCATAGTTAAGGGATAGTTCAGGTATTTTGAGGATAATATGATGCTTAAAAGGGTAATTAATAATCTGATTTTTCGGAGGTTATTCAATGAAAACGACCGTTTAAGACATCTGAAGCGGTTTTGGTCGACCTTTTCGATGCAGAACGAATCAAATGAGATTGTCGATCTTTTGATCCCACGTAAATGCCATGCTACAAACCGCTTGATTCCACCACAGGACCATGCATCAGTACAGTTCCGTGTTGCAAAACTCAGTGAGGAGGGCCTCCCCACTGGTGAATACGAAACAATCGTCTTTTCTGGATATCTTCGTACTCTTGGTGAAGCAGATAACGCTCTCAACCGTATTGCTACAGAAAAAGGTC…
TRINITY_DN39354_c0_g1_i1	2386.58	-1.29991	1.88e-18	1,5-anhydro-D-fructose reductase	GGAAACCATCCCTCGAGTTGGTTTAGGAACTTACGGTTACGTGAACGATGAAGAGGCGATCAAATCAGTCACTTTAGCGGTTGAGAAGTACAAATATCGCCATATTGACACGGCAACATTATATAAAAGCGAGCCTGCGATAGGTGTCGCTCTCCATGATCTTCTAACGCGCAAAGTTGTCAAAAGAGAGGAAATATGGGTGACTACGAAGCTCTGGAACGGCTACCACGCGCCAGCTGATGTTGAACCACAGCTCAGGCAATCGCTAAAGAACCTGCAGCTAGATTACGTTGATCTGTACTTGGTTCATTGGCCAACAGCCTTTGAAAAGCGGGATGACGCGTTTGTATTGGATACAAAAATCAAATTCATTGACACATGGAAAGCAATGGAGAAGGT…
TRINITY_DN584_c5_g1_i1	667.638	-1.29897	2.82e-14	Uncharacterized protein	TTTTCTGAAATTATGGTATCGTCAAAAATTAGAATATTTTGGAAAACAACTTGGAACCCGCTCGTAAAACCAGATTCGTCGGCCTCCAAAATGTCAAAAATCCTGGTTTTGCAGGAGGGAAATTACTATTCAGCTTGCCAGCTCCTTCTGCAATGTCTGCCGGTTTTAATTATCATAATATTCCAAAAAAAACTTTGAGCAACACAAGTTCACAATACGGATCTAAAATGACAGGTTTTCAGCTTGAGTGCGATGCAAAAATAGGCGCGTTTGACCAGAAAAACAACCAATATCAAAGGCTGGTAGCAGAAACGGGAAATATGATTGAAATATATATTTTATCTCCCCTGCTATCTGCAAATTTAAAGAGTGATCAGTGTAGCAGTAAACTAGAGAACT…
TRINITY_DN7082_c0_g1_i1	339.291	-1.29324	2.84e-12	Uncharacterized protein	GATGAGCGAAGCATTCAATCATTTCATTCATTCATTGAATAATGATTTGTTTAAAGATGAATATTCCGATCTAATGCAGAATTCAATTCCTTTTTATCGATATGATTTGTCAATTTCTAATTCATATCCTGTTACGCAAGTAAATAGATCACTCAGACAGTTCTCATTGTATTTCATAGATACAATGCTCTCGATTCATCAAACTGGAGCAAATCCAAATCTTGCATTGAACACTGTCAAAGAAGTAGCAATTAATATGTTTCAAGTCATTAATTCATTAACAGAGATGCAAAATAATTTAATGGACCTCGGAAAAAATCATTCAAAATCAATATCAGAAAATTTAATTTCGATTTTATATGTTGTTGGTGGGCTTTTCTTTCTAATTTGTGTAGGATT…
TRINITY_DN31477_c0_g1_i1	208.158	-1.29282	3.67e-08	Uncharacterized protein	AAAGCATAATCCTCTATCCATTGATCATATGGAATTGGAAAATGACTAATCTACAATTATCACCGAAAACCTTTTCAATCTATGCAAAATCACATGTCAATTTGATTTGTTGTGCCAATTTCTCGTCATGCGTCGGAATTCATGAACAGTGAAAAATATTTATCATGACCACCAAATGATGGATTTTTTACGATATTTAGATTGTAGAACATGCGTTGATCAATTGATCCCCGAAATTACTCGGCTTTGGAGATGAATGACTGATTCAAAGAGTGTCAGGCAGTCAAAATGATGTCAAAAATTTAATTTTGAGAGACAATTTGTGACGATAGGAAAAAATATCTACTTTTACTTCACATAATGGGACGAAGTCGAAAACGTGGCCATATCATCACAATA…
TRINITY_DN1367_c0_g3_i1	248.693	-1.29063	3.35e-08	Uncharacterized protein	ATGATTTCTCTTTCTTCTCTCCTTCAACAGACACAAAACAACTATCAAAACGAGACCAGCGGGTGTCACTTTCCAGCCAAAAACTCCCACGAGTCTCTTGTTGCTGTTGAGGAAGGACTTTCACTTATCGAAAAAATCAAATTGTTACTAAGTGCAACATTGCCACAACAAGTTTCTTGGGCGATTCTAAGCATCCAAAAACTGCCATTAAATGATAGTGTTACTCAAGAACTAGCTCTTCAACTCCCAAAATATTATTATTCTAATGAAATCGAGATTAAATTGGCAGCAGCTACAACAACGAAATTCTTTTTGAACAAAAACAGCATTTTATTCACGCCGTTGTTTTACAAACCTATCATCGAAGTTTTATCAGAAAATCAATATCTTGAATTCTTG…
TRINITY_DN878_c0_g1_i2	208.055	-1.29003	9.63e-05	Uncharacterized protein	GTCATTCCAACATCAGAGCAGAAGGAAGTCATTCCAACATCAGAGCAGAAGGAAGTCATTCCAACATCAGAGCAGAAAGAAGTCATTTCAACATCAGAAGAAAAAGAAGTTATTGTAACTTCTGAGCAGGAGGAAGTCATTCCAACATCAGAGCAGAAGGAAGTCATTCCAACATCAGAGCCGAAGGAAGTCATTCCAACATCAGAGCAGAAAGAAGTCATTTCAACATCAGAAGAAAAAGAAGTTATTGTAACTTCTGAGCAGGAG
TRINITY_DN2730_c0_g1_i4	5795.65	-1.28893	8.12e-11	Glutathione peroxidase	GGAAAAAAATGGCATCAATGTTGGTCGGTAAATCGCATGGCGAGTAGTCGAAGGATTAGAGAGTTTTCTCCTTGCTCTCTCACTCAAACTTTTCGCCATAAAAAGAACGATACAACGATAGATAGATTTTGTAGCGTTGCCCAGATTGTGCGCAAGGGAACGATATGACGATTCTTTCATCTGATTTGAGCCGGTGACCAAACATGTGAGGTGAATCATTTTATCAATGGGTGGAAGCGCATCATCAATCGATCCAAGCAAGTACAACATTTACGACATCGAGTTAAAGACAATCAAGGGGCAACCCACGACCCTCAAAGAATATGAGGGCAAGGTCTTGCTAATTGTCAACACGGCTAGCAAATGTGGATTTACTCCTCAGTTCAAGACACTAGAGGA…
TRINITY_DN1077_c0_g3_i2	323.949	-1.288	5.07e-08	Uncharacterized protein	GATCCTCCAGAAGACCCAAAGCAAGATCCTCCAGAAGATCCAAAGCAAGATCCTCCAGAAGACCCAAAGCAAGATCCTCCAGAAGATCCAAAGCAAGATCCTCCAGAAGACCCAAAGCAAGATCCTCCAGAAGATCCAAAGCAAGATCCTCCAGAAGACCCAAAGCATACCAATGAAGAGCATAAACCTGCTGATGGTAATTCACATGTGGAGATGGAAGGACAGACCAAAACTAAAAACCCGAATCCATTGGACGACAATGCTGACAAAGATAAAGTTCCAGATGAAGGAAAAAGCAATCTTGTTGCAATTATCGTTCCAATTGTAGTAATTATTGTTGTTATCATCATTGGTGTTTCTGTTTTCTGTATCATCAGAACCAGGAATAAGTATAATAAC…
TRINITY_DN514_c0_g2_i1	609.3	-1.28397	2.68e-11	ABC transporter family protein	ATCTGCGCAATTCAAAGCAATCATCTTTCGCAGATACACTCTAATGAAGCGATCGTGGAAGCTGACGCTTCTTTCTATTATTGGCGTCATCGTAGCCTCCATACTCGCCATCGTAATCAATTATTTAATGATAATTCTCTTAAAACCCAAGACTAACTACATTACGTTCAAGAACCTTGATTCCAAGCCTCCCTCTATGATAGTATTCGATGATGGAACTTTCCCTGGGACACCAAAGATAATTAAAATTGTAAATGATCTGTATCAGAAGGAATCTGGGTCACCGGTTGATATCTTCAAGTTTAACAACAGAGATGAACTAAACGCATTCGTCTACAAGCACCAGATACAGTTTAAAGAACCAAGTCCAATAGAAGTTGCATTTGGATTCAGCATGGT…
TRINITY_DN56_c0_g1_i12	4199.37	-1.28035	5.02e-12	Uncharacterized protein	GAATGAAGATAGAACTTCGCTATCTATTTCGTTGCTGCAAGAATATAATGCTCACGATCTATGAAATCCTTGATTGCTAATTGGAAACACTCACTCGTTATCACAAAACCTGGGCTGCTTGAATCATTCAGTTGTTCGCTGATACAAGGATAAAAACTCTCCATAGTCCATCAATGTTTCTACTTAGCATAAAACGGGGAAATATTTCATCTTCAATGAAAATCAAAAGATTCTTGATAATCAGCAAACCAGCATTTTGCCAAAATATAGGTTTGATGAGTGATATGAGTGCCATTGAATCAAGTCACTCGAGCCAAGCGACAATATTCCAACAATGGATAAATCAACGATTGTCGAACTGAATTTAAAAAAGTCGTTCAAAATGGCCAACTCATCTTG…
TRINITY_DN1883_c0_g1_i2	226.013	-1.27936	0.000845	Uncharacterized protein	CAATGGATTCAAGACATCAGAAGCATTTTCTGACAGCAATCGATTCAAGATATCAGATGTATTTTCTGACAGCAATGGATTCAAGACATCAGAAGCATTTTCTGACAGCAATCGATTCAAGATATCAGATGTATTTTCTGACAGCAATGGATTCAAGACATCAGAAGTATTTTCTAAAAGTAGAAACCTCCTCAAATCTGATGAATATTCCCTTAGTGAACAACTGAATTGTAGTGCTGATTTCACCCACTCATATAAATTCAATAAATCTTCTTTATTCACTGAAAGTAAAATTTTTGAAGGTTCAGAAAGATTCAGTCGAACTAATGATTTTTATTTGAGTAGATATTTCAGTGATTCAAACGATTTTGTTGAAACATCCAAATTTTCAGATTCAAG…
TRINITY_DN956_c0_g3_i6	511.522	-1.27823	0.00355	Protein CrcB like protein	GGCACATAGACAGATTCAGGCAAATCCACGTTTTTAGGGACTTCTGTTCTGCTATTGATTCCATATTCAGTTGAAACGACAGGATTTGTGTCTTTTTTCGCCGTGATTTTGACCAGAAGCGCTTCAGCAACTAATAATCCGATATATAAGAGTAAAAAGCTTCCAATTATGATAATAAGCAGCATTATGACGCCATTGAACACTTTGTTCTCCTCCAATTGTGTCATTATTTCATAGGAATAAATGGCAAATGATGACAGGCTCGAACTCAGTCCAACCGCCGCAAATGGGATCAAAAACGTCTTCAGCATCGATTCTTCATCTGAAAATGGGATCAAAAGCCCTGAAACGAAGCAAGCGACGTAATTCGCAACTAATGAGCTGAATACGAACGTAGAA…
TRINITY_DN1024_c0_g1_i2	588.724	-1.27658	1.42e-08	Histone H2A	TCCCCCCCCCCCCCTTTTTTTTTTTTTTTTTTTTTTTTTTTTTATTCAATGCCAGCTAAGAAAGGTGTAAAGAAAACAGCTACAAAGACAGCCGTCGATGGTGAACGCCAACATCCAAAGACAAGATCATCCCGTGCCGGTCTTCAATTCCCAGTCGGACGTCTTCACAGATTCCTTCGTGAAGGTCGTTACGGAGAGCGTGTCGGTGCTGGAGCTCCAGTCTTCATGGCTGCTGTCCTCGAATATCTTACAGTCGAAGTTCTCGAACTTGCAGGAAATGCTGCCCGCGATAACAAGAAGACTAGGATTTCCCCACGTCACATCATGCTTGCTGTCCGTAACGATGAAGAATTAAACCAACT
TRINITY_DN1970_c0_g1_i1	8283.89	-1.27642	4.47e-13	Uncharacterized protein	TTTTTTTTTTTTTTTTAATGAGTGACACCGAAGCAAAATGTCCATTGGAAGACGCCTCCCTTCTCGAGGAAAAACTCAAGCCATATGAGGAGCATGTTGACCAGGTACAAGCTATGCTTTTCTTCAGAAACCCAGTCCCAATGGCTATTCTCGTAGTCTTAGTTGAATTGTTATTCCTTATCATTGGAAAATTCCACCTTGGCTTCCTCCCATGCCTTTTCTTGTACTTATGCTTGAAGACTTTGACCACTGCTATCATTCAATTATTTGGAGAAAAGATCAAGGGAATCTTCTTCAAACCAGTCGAAAACAAGAACGAAGGAAACTACCTCATTTACCCACTCAACACAGTTTGCCAAACAGTCACATGCTTCACCAGCAAGCTTTTTGCAGTTTATA…
TRINITY_DN437_c0_g1_i13	8083.33	-1.27459	4.02e-10	Myb-like DNA-binding domain containing protein	GAAATCTGGGCAATGAATTTGAGATAATTAATACATTCGGCTGTGCATTTGTATGCAGCATTGGAGACATGAATTGAGGACAAATCACAAGCTATGACACCCATGAACCGTTTGTATGATTATTAACAAAATCTTGACGACCGTTAAATTAGAATCAAAATGTCCTCCAGCGTCCACGACCCTCTTGTCGAGATAGCCATGAATTATGTCTTCGATGCTGGAAAATTTCTCAGCGACGAATCCTTACACGAAATTCGTTCTTCATTTCGCTCATTGATTCATGGAGAATGCATTTATTCTGACGCAGCTCGTGTTATTCGGAAGTATATGGACAGCCTTGAGCCGCTTGACAAGATCCAAGCGATACTCGAGTGCATTGACAGTCCTATTCCGTCTATT…
TRINITY_DN619_c0_g1_i7	359.313	-1.27217	0.00214	Uncharacterized protein	TCATGCAAATGTGGTCCAGACTGTCAATGCACACCAGACAACAAATGCTCTGAACAATGCAATTGCAACAAACAATCTTCATGTGAATGCAACGAATCATGCAAATGTGGTCCAGACTGTCAATGCACACCAGACAACAAATGCTCTGAACAATGCAATTGCCCTAACTAATCTCCATTTATAGACTCCAAAATGGTATCATAGAACTAAACAATTCCATATTTAAAAAAAAAAAAAAAAAAAAAAAACAAGTCAACATCATGTGAATGCAACGAATCATGCAAATGTGGTCCAGACTGTCAATGCACACCAGACAACAAATGCTCTGAACAATGCAATTGCAACAAACAATCTTCATGTGAATGCAACGAATCATGCAAATGTGGTCCAGACTGTCAA…
TRINITY_DN23_c0_g1_i7	11932	-1.27189	7.59e-12	F5/8 type C domain containing protein	CTTGTTCTCTTCGGATTCACAAGAGCTGCACTTCTCTGTTTCATAGAAAGCACAGACACAGACAAGGATTCGATCTGTCCAGGAGGAACAATTATTGAAAATGGAAAAAATGCTTTCACAGAATCAATGAACGAACTCATTGTTAAGAAAGATAATCTTGTCTTAAGTGAAGATAATTTGAAGAAACTTTCTAAGATCACATGTGTTGATACTGGTCCAAAAGCAGTCAGCGCAGAAATAACAGCCGCTGGATCAATGACTTCTCTTGAATTAGTCAAGATCACAATGACATTGAAACAACCAACAACTGTTCCAGACGCAGGAACAGAATCGAAGAAGATGAAAGAAGATGTTCCGTTCATTTTCAATTTTGGAAAACTTACTCTTGATGCTGATTCA…
TRINITY_DN9298_c0_g1_i1	523.659	-1.27102	1.26e-13	Adenylate and Guanylate cyclase catalytic domain containing protein	TAACAACAACACAAGCCGCCTCTGTCTTCAGTGACAGCTCATTATTGAACAGTGATGCATCAAACATGTCGCTCAAATACGGCGGGCTTCTTCATCGGTCGCTCTATAAACGGCTGAGAATCAACCTAGCTCATTTATATAATTATATTTTTACAATGTCTCCAAATTTTCACCTGATGCACAGTATTGTCTCATTTTTCAGGATTCTACAAATATATGGGCCATCACTAATGGAAGGAGACTCTATTTGGCAAATTGATACGATTTCGAAATGGACTTCTTCGGTTGTTTCGATTTTTTATCATTTAGTGCCAGAATTCGCTAGATCATTGGGTGCTATCTACTTTTGTTATACTTATACAGCAATATCATTGATATTTTTTATATTATTATTTAGCG…
TRINITY_DN1724_c0_g1_i2	272.927	-1.26705	6.76e-07	RhoGEF domain containing protein	TCATGTTAGGAATTTTTTTCCTTTTATTGATCTCAACATACAGCATCGAGGAACCACAGTTGTACGCCCAGGAATCTATCGAAGAAAACCCTCAACCTAAAGAATCAGTTGAAGAACAAATCAAACCGAAGGAATCTGTCGAAGAAAGGCCTCAACCTAAAGAATCAGTTGAAGAAGAAAAGCCTCAACCTAAAGAATCAGTTGAAGAACAAATCAAACCGAAGGAATCTGTCGAAGAAAGGCCTCAACCTAAAGAATCAGTTGAAGAAGAAAAGCCTCAACCTAAAGAATCAGTTGAAGAAGAAAAGCCTCAACCTAAAGAATCAGTTGAAGAGCCAGTCAAACCCAACGAATCAACTCCAATTATTAAGACACCGACAGCTATTATCCAAACTCCAT…
TRINITY_DN633_c0_g1_i2	574.982	-1.26631	1.3e-05	Fe-hydrogenase assembly protein	TCTTGTTAAGAAGCTGCACAAGCTTTTCCCGAGGCATATCGAAGCAATGCTTAACAGGAACCAAATGGTCACCTGAACTCGAGCTACACAAGCTTCCTGAACCAACTGATATCATCAATGAAGCTGAAATATTTAAAGCAATATGCGAAACAAACGATAAAGCCAGAGATATTGGCCTAATTCGTGCTATTTTAGCAAAAGCTAAAGACAGAGCCACAATGAAGGACACACCGGCTAACCAACAAGAATTTATGTTAGGCTTGGAATTAGATGAAGCCGCTACACTTTTAAACATCCCTTCAACAGATTATAAGTCTCTAGATGAGCTTTATCAGACAGCTTTTGATATTAAGGAACATATTTATGGAAATAGAATAGTGCTTTTTGCTCCACTATATG…
TRINITY_DN40553_c0_g1_i1	453.172	-1.26501	1.17e-11	CAMK family protein kinase	GGAATTGCTTCTCACAGCCGCTGCAGAAGGTCCACAACCCTTCTGCGGCGGTTGGGTCATCATCTAATCACTCCCCGAGCCTCAGTTCAACTCCAAGGAAAAACGAAGTGCTACAAGTGAATAAATCATATTCAGTGGGTTTAATATCGAAATTCAAGAATGAAGAAGGCCAGCTACCTGAACAGAAGCGTCCATATTTTTCGTTTACCTCGTTTATGCTCCAAAATGAGAACCCACAGATCTATGAATACGTATTTGACCATGAAATCGGGAAGGGGTCAATGTCACAGGTTTATCTTGTGAAGAACGCCGAGACAGAAGAAATCTGCGCTGCTAAAGTATATAATAACGCTGTTCTTCACAGACAAACACTTGGAAATGAAGATCCACCACATATTT…
TRINITY_DN2199_c1_g1_i3	6963.47	-1.25987	0.0536	Uncharacterized protein	CCCTACCCCCCCCCCCCCTTTTTTTTTTTTTTTTTTTTTTTTTTTTTTTCCAACAATGTCTGGTGACGAAGAGATGAATAATGATTCTGGTGCTCAAGAAAAGAAGGACAACACAAGCAAGACCGTATATGTTGGTAACTTAAGTTTTCATACCTCAGAGGATCAACTCAGGGAATATTTCGAGGATTGTGGAGAAATCGTATCAGTCCGCATCCCAAATAACAATGGCAAATCAAAGGGCTTCGGTTTTGTCGAGTTTGCAAAAGAAGATGATGCTAATAAAGCTTGCGAAGAAAAGAATGAGCAAGAATTCGACGGTCGCAGCCTCCATGTCAATATCTCACAACCACGCGAACGTGGAAGTGGTGGAAGAGACAACAACCGTGGTGGATATGGCCG…
TRINITY_DN644_c0_g1_i1	1887.79	-1.25854	6.56e-23	Uncharacterized protein	ATCGACCACACTTCTTTTTGATGTGTTTCTTTCTTGCTTCCATTCTTTGCATCAGGCAACAAACTGTCAAAATCGAGAACTCATCATTCAACAACATCATCAACAATCCAGCTCTCTTGGTTGACAAATGCGAATATAACAATGAAAATCATGATGGAGAGAGAGTAGGTATTCCAACATGCAGTAGTTCTATTGCAATTACCAATTCCGACTTCCTCAACTACAATTATGATGGGGCGAGCACAGGATATTTTGGTGGCGCAGTATATATCAAAAATGTCGGTACAGATATTACAACCAGAGATAACAGATTTAGTAAAGTGTATGCAGGGAGTTCTGGAGGAGCATTATATCTCTATTATATTAAAAAGGTTGATATGCTAAATGATTCGTTCATAG…
TRINITY_DN41684_c0_g1_i1	676.658	-1.255	1.54e-06	Uncharacterized protein	GGAAAGAACCAATTAGCTCTGTCTTGTGGGTTTTGCACATGGCATTTTGAATCATGGGAAAAAATGGCGACCGTTTGATCTCAGGCCCAAGATTTTAGAAATTAATGTCTATCTTCAGGAAAGTAGAAGCCGAATTCTACGTGGATTCTCCAATGTACGAATTTGGAAACCTTAAAAATGCAGCAAAATTAGACATCTCTTCACGTCTTTTGCAATGGGATGATGAATTTCAAGGTCTTGTTCTCGCATACCAAAATATTGCGCCATTAACAAAAACACAGTATGTTTTCAGCGATTTCCCATTCACGCACATGAAAATGAAAGGAGAATTTTTGGTATTCAGGCCATACGTCGGATGCCAGGTGCCGGCCACGATAACATATGTTTCATCATCAGCTG…
TRINITY_DN21457_c0_g1_i1	206.072	-1.24551	3.46e-06	Myb-like DNA-binding domain containing protein	GTTATCTCCCTCAACGCAAAACCTCACCTTTCTACTAAGTTACAATAATTTCGAGCATTTGGACAAAGTTTAACAGTTTCTGTCACTTCATTAATAATTAATGCGGAGAAGAAAAGTGAAACCTAAACAACTCTTTAGGTTTAACAGCTGGGCGATGGATATTGGAAGCAAGTTGCTGAACATCTACCAACAAGGACAGCCAGACAATGTCGAGAGAGATGGAGATACTATTTGTCACCAGACTCACAGACATCTCCATGGACAACTGAAGAAGATCAAAAACTCATACAATTAAAAGAATCTATTGGAAGAAAATGGTCAACAATAGCTGAGTGTCTTAACAACAAAACAAGCATAAGTGTAAGAAATAGGTGGATTAAAATCGAACGAAATGAAAGG…
TRINITY_DN21153_c0_g1_i2	6499.81	-1.24168	2.36e-16	Uncharacterized protein	CCCCTTTTTTTTTTTTTTTTTTTTTTTTTTTTTCACATGCTTGTGTTTTTCATTTGTTTCTCGCTTTCAAAGACGATTTCGTGGCCTGCGCTTGAGCAGCGAAGTCGCAAAGACATCTTCAATAACTACAGCAGCCTCTACACGTGGACAAGACAAGGAGCGTGCAATATACCTGGAAACGGCGAATGTGAACCCGGAACGCAGGCGGAATACGATATTGACGGCACTTTTAGGCGCTTTAACTTCTACCGATACTTGACTGGGTTAAAAGCGGTCATTAAATCAACTGATGCGAAATTAATCGACGAAGAAATGAAAGCCAGCATGGTTCTCTCCAAAGCTGGGATGCTCACACATGCTCCAACTCAAGATATGGCTTGTTACTCACAAGAAGCTTAC…
TRINITY_DN56_c0_g1_i8	34893.7	-1.24121	5.97e-10	Uncharacterized protein	GATTCATATTGCATCGGAAATGTTCCAGAACAAGCATTAGCAGCAGCCTGTAAAGATACTACATTGAAAACAGGCGAATTTGGTCTCCCATTCTATTATTCTGATAAAACTAAAGCTACTTTCGTTGTCTATGGAGATAGTGAAGTTGAAATAACATTGGATGATCTGAACAACGAAACAATTGGAGTTCTCATCCAATCAGAAAAAGATACTCCAAAAGGAAAGATCAAATTAGATATTGCTCAAACAGATGAATTTAAGAACCCATTCATCGTATTCAACAACACTGAAGCAACTCTCAAATCACATACTGATAATCAACCATCAACAGTCACTTTTAAGAAAGTTGGATTCGTCAAATCAACAATAAAAAGCGTGAAATCAACAGCTTCCAACAAA…
TRINITY_DN5479_c0_g1_i1	2087.69	-1.23746	6.53e-11	Uncharacterized protein	TTCAGAATGAATTATCAGTACGAGCAGGCGTTTGTTGACCAAGAGCCAATATATGACCTGCTCAAATATAAGGATACTATCTATCCGTCCATCGTGCTCCAGTATATGCATCTTTTAAACCAGTATAATTCTCGAATCAACACCCATTCAGAGATGCTGGTCGTTTTCCCATACATACATATTGGTGTTTCAGTTATACAATTAATAATCCCATCACTACTACTAGATAGCTCAGCAATATGGAATGAACAATTTTTCATTCGAACCATTTTAAAGATTTTTGCGGTGTTATCACAGGGATATTACACTAACGATGGGTTGATACGCATTTCTATCTCAGCTGTGCTCGGTCTTATTTTATTATTTGGATATATTTTTAAATCATATCTTTTATTCTGT…
TRINITY_DN2197_c0_g1_i1	1338.03	-1.23508	1.58e-15	Uncharacterized protein	CGAATGGGAATGGAAGAGAGTGCTGTCCCACTGGGCAGTGAAAAGAAGCAATCTTCCATTCCAATATTTCATGAAATGCTGATTGTCATCAGAGGATCGAGAAAAACTGGAAAATCGTCTCTTTTGCGAAGAATGAAAGCAATTCCTTTCATTCCATCTTACAAACCAACTAGATTTCTTCAATCCTCAGATATAATTTGGAATCCAATAAGTAGGCCAAATGAGGCAATTCGAATATTTGTGTGGGATGTTGTTGATAAAGCATTACAAGTAGATCCATCTATTAAGATGACCAAGCAGTATCCAGATGCTTCAAACACAGATACTTTATCACGTGCTGATGGAATCATTGTTATGTATGATAATCGAAATGAAGAGAGTGCAAATTACGCAGTTTCA…
TRINITY_DN34279_c0_g1_i1	297.542	-1.2345	0.000101	Uncharacterized protein	GATTGACCTCTTCACGATCTCATTTGATGCTTCTGATTCGGATTCTTCAACTGAGACGTTGCTGAAGCCTTGTTTACCAAAGGAAAGGGGGCCAGGCTTCGTAAGATCTCCAAAGATTAAAATTCGATCTTCAGTTGTAGTGAAAAAACATGATTTGTCCTTAGAAGTTGAATCTCCTCCATTGATACAAGAAACTAAAAAGTTTAAACCAAAGCCACCTGTTGTTGAAAAGGATGACGATAGTAGTGATTACATGGAAGAAGAAGAGGAGGAGGAACAAAAAGAAGCAAGACCTGCTCCAAGGAGGATAAATAATGCTCTCATAAATTTGTACCGTGATAATGTAAAGCATGCATCTAAAGAAAAGTCCCGTAGTGATAGAATCAGATCTATTGAGAG…
TRINITY_DN2199_c1_g2_i1	3470.8	-1.23151	0.002	Uncharacterized protein	TAGCAAAAGATGATTAGTAATCATCACGACGGTTCCTTCTGAAATCACCGCGATCACCACCACCATAACGATCTCCGCCACGACGGTCACCACCACGGCCGTAGCCTCCATCACGGCGTCCGCCACCACGGCGATCATCACCTCCACGGCCATATCCACCACGGTTGTTGTCTCTTCCACCACTTCCACGTTCGCGTGGTTGTGAGATATTGACATGGAGGCTGCGACCGTCGAATTCTTGCTCATTCTTTTCTTCGCAAGCTTTATTAGCATCATCTTCTTTTGCAAACTCGACAAAACCGAAGCCCTTTGATTTGCCATTGTTATTTGGGATGCGGACTGATACGATTTCTC
TRINITY_DN7816_c1_g1_i1	642.468	-1.22891	0.61	CK1 family protein kinase	CAAGTCTCATATCCGGTTTCATGAGCTGATCTCAGACCCAAACAGCTCAAATTAGTGCTTGTGCTCAACAAAATTTGCAAATTGTAGCTCATTTTATCATTTAAACAAATTTTTTTTATATTCCTCTTTTCACCACGGATTTAATATCAACAAATTATCCGAGTTGGCAAAGCATTGGATAAAATGTTGAATTACTTATTGATAGCAAATATAGTTATTTTACGCTTGCTATGCTGAGAAAATGCCTCATTCAACTAATATGATACATAAATATAATTTATTTGCCTGAAAACAGTTTAAAGACCATATTTAATTCACAGCAAGTTTAATCATTCCCGGTTCCATGTGTCATAGACTGACATGCTGTTTTCGAGAATGGCACTGGCTTTGTCAGCTTAA…
TRINITY_DN453_c0_g1_i4	385.925	-1.22462	1.74e-06	Uncharacterized protein	GACACTTGTTTAATGAATCTAAAATTCATTCTCTTCTCGATTTCTGAAGATGAAGGCATTAAAAGGATCTTCGACATCCAAGAAGTGCTAGGAAATCTCAATGATTCCAATCTTACAGAATCAGCAAACATCATTCTATCCAAAAATTACCATCAACATCCGGCTTTGACAAGTCTTGCTCGCAACATCTACAAAATGTCGTCGGTTAGATTGCCACATACATCAAGTTTTGTGGCTCTAGTTTCTATCCTTTCGAATAGTTGTGATATCCTACTATCATTGAAATCCCAGCTCTTTTATGGCCTTCGTGTTGAAGCAGACCGATTCATTCGAGAAATGGAAGCTCAAGGATACTTTACAAGCCCCGAAGTGAATGAAGCCATCAGATGCATGAATATC…
TRINITY_DN26937_c0_g1_i1	334.66	-1.22435	2.63e-10	Uncharacterized protein	CGATCTTAGGAAATGAGCTCTGAGGGGCTCCTCGACGAGATTCTATTTGCGGAAACCAATCTCGTGGAGTCAGAGAATTCAGAGAAAGGAGAATATTTCGAAGGAAATGCATGCACATTCAAATGCGAACAATTTACAAGTCATCTTTTCATGTACATCGCAAACTTTGTTTTTTTCGTCCTTTTTGGGACAATTTTAATTTCAATATATGGAGTATTGCTCATCTTGTATACAATTTTCATATCAATTTCTATATCTTTTTTTATTCTTCCTATCAGGAACAGTATTATAAATGATTGGTACAATTTTGTTATTACATTCATTAGGCTGTTTGTAGACATTCCAATAATCCAATTTTTCATAATATTTACCAGCAAATCATTTGTTTTATTTATTAAA…
TRINITY_DN35551_c0_g1_i6	448.813	-1.22127	0.791	Myb-like DNA-binding domain containing protein	TTTTTTTTTTTTTTTTTTTTTTTTTTTTTTTTTTTTTTTTTCATGTACTCCAGAGATTCTCGCCTCTACTCAAGCTTCAACAAAGATAAGAAGAAGCAAAAGAAGGGCCCCATTCGTAACAAGTTCTCAGCTAAAGAGGATTCACAACTTCAGCAACTTCATGAACTTTATGGAGACGACTGGGATCTAATCAGCTCAAAGATGATGAATAGAAGCGTCAGGCAAGTTAAAGACCGCTGGAATAACTATCTATCACCATCAATTAACAGGGCTCCATTCACTGAAGAGGAAGATGATTTGCTAATTGAGAAATATGAAGAGATGGGATCGAAGTGGTCTATCATGATACAATTCTTTAATAATAGAACAGACGCATCTCTTAAAAATAGGTTCCAATTA…
TRINITY_DN30488_c0_g1_i1	678.037	-1.2184	5.31e-16	Sodium/calcium exchanger protein	CCTCCGAAGCAAATTGGGAATCATGGAACTGAATTAGGATGAAAAAAGAGCAGGTGAGATGAACGGCTCATATATTATTGAAAGCAAAATGATAGATGAGTTCAACATCGACTCATACACGCTTCCCAGCTTCCCAAAACCAAGCAACGAAGAAGAGAAGTGTGAGGTCCATTTGGACATAGATCCTGAGCCTCATGTTTTTGGTATTAAACCTCATGCGCCTAGATCAGATATGCCTTTTGCTACCATGGAAGCTATAGAGCTATTTAAGCCGCATTCGGATTTAACATTCGGAAATGTGCTTTGGTGCATTTTAGTTGGTTGGTGGGTTGGACTATTTTTTATTATTGCAGGAATATGTTTATTCATTACTATTATAGGATGGGAGGAAGGCTTATT…
TRINITY_DN210_c0_g3_i2	2249.68	-1.21648	1.13e-17	Mms22p	CTTCTTTCACTGAGTGAAGATAGGTACAAGATATGCTTAAAAGATCCATATTTAGGAAATTATCTAACTAATTGCATCAAGACATTCGATAGTGATTATGATACACATACTTATGAAACAATAGCCAATTTCGATAAAATAGAAATAGCATTTTCACTCACTTCTATGGATCATGTGAATTTCCTAATGTCGAAGTTTAAAGGCAAAGATGTTTTCTTTTCTGCACCTAAATCTATCGACTCCAATCCTGCTATATTCACATTCGATAATGATGATGCTAGTGGATACGAAACAACATCATTTTCGTTTTCAAACTGCAAAATTACATTTACATCATCTCTCCCAAAACCGAGCTTGGTTGTCAAAAGCATCTTGTTCAATAACACTTCATACAGTGGT…
TRINITY_DN2286_c0_g1_i1	211.209	-1.21321	5.67e-05	Uncharacterized protein	GAGACGTTTCGAGTGGAAGTCTTTTCACAGCGGTTTCCATCCAAGTCAGTCGCAGCAACGCGACTCTTGACGACCACGAGAAGGTCTCTGAGTGGCGCGAGAATCATATTTTTCCTCTTTTTGCTGATATATATCAACAAACCAAAATTCCAAATGCTGTAGATCAATTGCGCACAGTTTTTATGATCATACAATACATGGGCATCTCATTATTACTCGGTTCTTCCGTTGTCTGGGAGAATCAACATGTATTTCTCAAAATTTGTTACTTTTTCGTTGATTGGGGGATTTCTGGCAAGAAATTTGATGATATAACTCTACAAATAGCTATTGGAATCATACTTGGATTTCTATTCATTGCTTTTTATGGAGTAATGATCATATTATACTTATATTACA…
TRINITY_DN36306_c0_g1_i1	235.909	-1.21058	3.54e-08	Alpha-mannosidase	TTAGCATGGAAAACTTCAACTTCGGAACCCCGCAGCCTGTTTCAATCGCATTCAACACCAACGCGCTCGCCAACATCTCACAACGGAGGCGCTTTGGGATGGATTTCACCTTCCAAGCCTGGAGATTCAATCAGTCATTTGATGAAGAAGGGCCTGACAACTACTGCATAACTTCAGACGAATCAATGCAATACAACGACACTGATAGTGAAAGCTACGCGTATTGAAATAATTGATATACAAGATGGGCAGCGAAAAGGTGCTTTTTCAGTGCCCTGTACTCAGGTCTGATACATGAGCGCCGATTTACCGACTGATGAAAGTTTACAACATTAATGATCGGATACTTGATTTACAGGTGAAAAGTGCTTCCAATGATGCCAAAAATACGGAATTACC…
TRINITY_DN6521_c0_g3_i1	40228.3	-1.20805	2.31e-07	Ribonuclease Y	CGATCTGTCTTACTCAGACTTATTCGAGCTGCTAAACTCTGCTGGGCTGATAATATTGCAGATTGTGGAGATGGCTATACACTACTTGCACCTGGATTCACAGATGCAACTAATGAAATTCTAGTTAAAAAAGCTGCTCTTACAATTAGCCAAGATGATATTAAAAAAGTATCCAAAATAACAGCCACTGAGGCTCAAACAGTTACTGTCGAAATCACTGCTGACACAACAGTTGCTGATGTAGCGTTGAATTTTATTGATCTGAAGGCAAAAGTACAAGGTAAAGGTGGGAAACAATTGCTTGATACAACACTTACACTCACCATCACAAAACTCACTTATTTAGAAGGCACAGCAACAAAAGTTGAAATTGAAGGAACTGGAATTGGCATAACAATC…
TRINITY_DN2908_c0_g1_i2	372.656	-1.20651	0.332	Uncharacterized protein	GAGGTGTGTGATTCTTGGCTTCGGTGCTGTTGCTCAGTCTACCTTTCCTTTGATTGATAAAAATCTCCCTGTGTCTGACTACCACGTCGTGGATGCTCGTGATTTGTCAGAGTCTGACTTGAAATGCACTCAGGGGACAGAAAGAAAAATCGAAATAGAGAAGGTTGAGTTCACACCTGAAGGTATGAAAGACCAAGTCTACAATATTGTGAAGGATCACGATATGGTATTTGATTTTATGGGATGTGTTGATTCAATATCTGTAATTTTGGGATGTGCCAAGAGAGAAGATGTACTATATCTCAATGCATGTCTTGAAGAATGGGAAGGTCAGTGCCTTGACTCTGAATACGAATTATATGCAAAGATGAAGTCTTATGCAGATCAGATCAAGTCAAC…
TRINITY_DN728_c0_g1_i10	310.12	-1.20534	1.46e-11	Adenylate and Guanylate cyclase catalytic domain containing protein	GAGCGAGTTACAGAGCCAAACAAGTAGCACATCATCTACGTCACGTGAAGAAGCGATCTCCAACCACATCTCTTCAAAGCTAGATCTTCTGTTTCCTCTCGCAGACCAAATCATGCAATTCGCACCACTTCCTGATTTTGTCGTGTTTATTTTCACGTTATACACGTATTTACAGGTTGTTTACACTGGATTTTGGTGCTTGGACCCTTTTTATTCGACAGAATCAGATCTTGGAGATCTAATGCAAACATGCTTTTATTATGGTAGCTCCATCTTCTGGTGGCTGCCTCGAGGAGCTACAGACACGCAATTCTTGTTATCCTTTTGCTCTTGTCTGATACTTGAAGTGTTATCTGTTGCTATTATATTATCAATTGTAATTAATTATTACCAAACTCG…
TRINITY_DN1839_c0_g2_i1	277.092	-1.20532	2.01e-05	Uncharacterized protein	CTCTTAGATCATTAAGGCGGAAACCAGAGCATGCGCCTGATTCTGTGCCTGCGTTCAAGTAGTTACAAACAGAGAGAACAATACCAAGAATTCGTGGGAATTTATGGGAATTCTGGATTTGTTCAATTGCGAGATTGAACTTTTCAATTTCTTGAAGTGCAATTGTGATGTCGTGATCGAAGCGGTGATGCTCAATCATGTTGATAATCTTGTTACGCCATTCTGGGATTCTATGTAGGAGAATTGCCAATCTTTCAGGATCAGGAAGTGATTCAACATCTCCTTTGAATTCATTAATCTTGACGATTTCATCTTGAACAAGTGGAAGATGATAGAGGATGGTGAGATGTGATTCGCTGAGTTTAAACGACTCTGACTTGAGCTCATTAATGATGACTT…
TRINITY_DN142_c0_g2_i1	2166.24	-1.20287	1.97e-18	Regulator of nonsense transcripts 1	TAAAAATGGAAGACAAATCTTCAGATCCACGAGCTTGGTCTGTTTCCAAAGCCACTGCAGTTCATAGCGCTGGATATGTGCCTAACTATGACGATTCTCAATGGGAGGATTTGGATGAGAAACTCGAAACACCAAATCAAATTCCTCAATCAACAGTGACTAATGAACCACCGCGTTGTGCATATTGCTTATGTGATATTCCTGAATGCCTTGTTCAATGCAAAGGAACTGGAAAGTGGTTCTGCAATGGAAGAGGAAAAGCAGCACATAGCCATATTGTTCACCACCTTGTAGAGTCGCACAACAAAGAAATTGTACTTCCAGAAACAAACCAATACTCAAAAATACCACTCAGTTGCTATGCATGCAAGACTGCAAACGTATTTCAACTTGGATTTG…
TRINITY_DN6521_c0_g1_i1	9955.26	-1.20214	1.66e-06	Pyruvate dehydrogenase, putative	TGAAGAACGAACTACGCTGTCGCCATCTCAAATTCATTATTACAAGAAGATAATCCTCATGCTCAATGAAATCCTTGATTGCTGATTAGAAACACACATTCATGATCACCAAATCAGTGTTGTTTGAGTCATTCGATTTTTCATCCATAAGAACATAAAAACCCATCAATGTTGCTGAGAACACATAAATCGAGAATATCTCCCCTTTTGGATGAAAATGAAATGCAAATCGATATCTATGATCAAAACATTCATTTAGCTTGAGTTATTCAGACGACTTTATCCCCATAAAATTAAATCAAAGCAACCGATAGACAAAGTTCCAATTGATGATCATATTAAAAATCTTATGGAAGTCATTCCTTAAAGCTTGCAATTTCCTGCTGAATTCGTCCTTAA…
TRINITY_DN40891_c0_g1_i1	890.815	-1.20199	1.4e-07	Nitroreductase family protein	ATGGCACTCAACGCGTTGATCAATCGACACACGATCCGTAACTACGATCAGAGCTACCAAATCTCCGACGATGTTCTTCACCAGATCATCGAAGCTGCTCGTCTAAGCCCCACAGCTTATGGAATTCAAGATGTTGACTATCTAGTCTGTACCAACCAAGCAACCAATCAAAAAGCGGCTGATGCAGCACTCGCTTCACTTCCAGAAGCCAGCCAAAAGTCCCTCAACGAAAGGAAAACAAAGCTTGGTGTGAAAAATGTTGTAACTTGTGATGCACCCGTTGAAATAATTATCTACGCCAATGAACGCAAGGGAAACTTAGTTGGTGTTCATGCAGGTATCACAGCCATGTCAATAATGGTAGCTGCACAAGAATTTGGACTTGATACAATGCCACAT…
TRINITY_DN56_c0_g1_i4	6352.71	-1.20017	6.35e-09	Uncharacterized protein	GAATGAAGATAGAACTTCGCTATCTATTTCGTTGCTGCAAGAATATAATGCTCACGATCTATGAAATCCTTGATTGCTAATTGGAAACACTCACTCGTTATCACAAAACCTGGGCTGCTTGAATCATTCAGTTGTTCGCTGATACAAGGATAAAAACTCTCCATAGTCCATCAATGTTTCTACTTAGCATAAAACGGGGAAATATTTCATCTTCAATGAAAATCAAAAGATTCTTGATAATCAGCAAACCAGCATTTTGCCAAAATATAGGTTTGATGAGTGATATGAGTGCCATTGAATCAAGTCACTCGAGCCAAGCGACAATATTCCAACAATGGATAAATCAACGATTGTCGAACTGAATTTAAAAAAGTCGTTCAAAATGGCCAACTCATCTTG…
TRINITY_DN1564_c0_g1_i1	499.497	-1.19894	1.3e-12	Myb-like DNA-binding domain containing protein	CACTTTCCTTGTGGTGATTTAAAAACCCTAGTTGTTTACATCGAAAGTTTCAGGGAATGGATCATATGTATTGAGGATTCTTGTTAAAGACTGAGATACACAAAACCAATTGCACAGCTAGAATATCGTATGATACTCTGATTTTTGCGTCACAATTAAAATGTATCCTTGATCTCCGAAATAGAAAATGATTGCAATTTTGGACAGGCAGCCTGTGAAATGCTGATAAAAGGAAATACAAAAAGCTTTCCACCCATTTATGTGGAGGATTTAAGCATATATTTGGTACAATTTATAAAAAGAAGAAATACCGAATACATCGCAACATTCTAACTGCCACAAAATTTAATCATCGCGTGGTGTCACTGCAATACCAGGAGCAATGCTATTGGCTATTGC…
TRINITY_DN97_c0_g1_i3	6181.12	-1.19685	1.66e-06	Uncharacterized protein	GCACATCACATGATATTTGTCCTCCTTAGTCTCGTGATCAGTGAAGAACTGACCAAACTATGTCTCAAGACAAAAGAAGATAGCAAATGCCTACCTGGATACGCAGAATCAAAGACAGCTGATGAACTGATATCTAAAATGACTAATGGAAAATTCAGCATTTGCACAGATGCTAGCATCGATCTAACGCCAGAAAAGCTGCTGATGGCCAAAGAATTCTTCAAAATCCTGAAGGAAGAATCAACCATACTATCTATTAAAACAAAAATTGATGAATCCGATGTTGCAACAGTGCATAGTGGCATCATGATGGATCACACATACTTGGAGATCGATCCTAAAACCGGTGGTGCCACAGGATTCGCATTAAAGTTCGAATATGTTACTTTGGCTGATGGA…
TRINITY_DN2641_c0_g1_i1	1788.81	-1.19434	1.11e-08	Adenylate and Guanylate cyclase catalytic domain containing protein	CATCATCTTAGGAATCGCACTTTGTGAAGGAGAAAACAATCCAAAAAGATGCTACGCTAATCAAGAAACACTCACAGCTGCTGGATGTGATGCTGATGCTTTCCTTGTTAAAAGTTCATTTGATACTGATTCCGTGACCGCAACTGATGTTATCATCATGATCGGAAAAGGCACGACAGATGTGACATTGAATCCAGCAATCTTCAAAAACTTGAAGGAAATAAAAACTGTTCAAAGTGGAGACGCAGCAACTTCTGCAACTGTGACTGTTGAATTGGCAGCTGACAATCTTCCAACAAATCCGAGATCGATATCTCTCACACAGACAAAATTGAAAGCATCAACATCAGTTTCTGAAGGACTAAAAGTAAAATTTGATGCTGTTGACTTAATTCAGTC…
TRINITY_DN6234_c0_g3_i1	254.62	-1.19425	0.000141	Diaphanous, putative	TGGTGAGATAACTGTAAATAAGCATAATTTTTTTATGAGTTCTTCTTCTTCAAGATTTTCATCCTCGTCTTCTCTATCTGACAGCGATGATATGCCGCCAGCAAGCAGACCTGCTGCGCCTTCCAAAGCAAAAAAAGAATCCTCAGATTATGAACCTAGTCTTCGATTAGATATTTCTGATTCGATTTCAAAGAAATCAAATGACAAGAAATCAAAGAAAGAAGATAAAAAAGCTCCACCAAAGAAAGATGATAAAAAAGCACCACCAAAGAAAGATGATAAAAAAGCACCACCAAAGAAAGATGATAAAAAAGCTCCACCAAAGAAAGAAGAAAAGAAGCCACATCCAAAAGAAGACAAGAAAGCTCCACCAAAGAAAGAAGAAAAGAAGCCACCTCC…
TRINITY_DN3639_c0_g1_i1	727.689	-1.19237	4.96e-16	Uncharacterized protein	CATGACTGAGAAGAGAAAGAACAAGAAGAATGTTGTGCAAGCGGTACCGGGCAAAAAAGAAATTTTCACAACTCCATATCCTGATATCGTAACACCAAGCGCCCAAATTGTTTTTCCACCTGATCCGACATTTGAAAGGTTGGACATGATTACCAAACCTCTGGAATCCATCGAGGAGATCAAACACATCGAAAAGATTTGTCTCCTCAGTAGCGAGGCACAGAGTTACATACCATTTCTTTACAGTTATAGATCTTTTTCTAAAGCTCTAAATAATGATTATTTGCCGGCACAGCAACGAATTATCAAAGAAGCTCTCCAAGATGGGAAGAAAGGAGAACTAGATTCACTTTTAAATGTTTTTACTCAAATATTTGAACAGCCGTTTACCAAGCTATG…
TRINITY_DN23325_c0_g1_i1	407.459	-1.19125	0.000282	Biotin synthase	GATCTGTTGAAAAGCGTCTCATACTTTTCTCGCGGGATCTCAAAGCAATGCTTGACAGGGACCAAGTGGTCACCAGAGCGTGAGCTTCACAAGCTTCCTGATCCCTCCGATATCATTAACGAGCAGCAAATATACAAGGCTATTGTTGAAACCACTGATAAAGCTAAAGACATTGGCTTAATTCGTTCTATCCTATCCAAAGCTAAGGATCGCGCAATCATGAAAGACACACCTGCCAACCAGCAAGAATTTATGTTAGGATTGGAGTTGGAGGAGGCTGCCACACTATTAAACATTCCAGCAACAGACCACAAAACGCTAGACGAACTTTATCAAACAGCATTTGATATTAAGGAGCATATTTATGGAAATAGAATCGTGCTTTTTGCACCACTTTAT…
TRINITY_DN31391_c0_g1_i1	1674.89	-1.19091	3.97e-07	DNA repair protein RAD51 homolog	CCCCCCCCCCCTTTTTTTTTTTTTTTTTTTTTTTTTTTTTTTTTTTTTTTTTTTTTTTAGAATGAATCAATCACAAGCTCTCCAAGAGTCAGGAGGCCCCATTCTTGTCCAAGGACTCGAGCAAGCCGGCATTGCAGCAGCAGACATCAAGAAGCTCCAAGAGGGCGGATTTAATACTGTTGAATCGATTGCATTCTCCACTAGGAAGCAGCTCGTTGGTGTGAAAGGCATCAGTGACGCCAAAGCAGACAAGATCATGGCGGCAGCAGCACAGCTTGTTCACACGGGATTCGCATCAGCGAATGAATATAATCAAAGGAGACAGGACATGGTCTACATATCAACTGGCTCAACTGAGCTCAATAAGCTACTGAATGGAGGCATAGAAACTGGGTCGGT…
TRINITY_DN1592_c0_g2_i1	444.478	-1.18967	1.58e-13	Amidohydrolase family protein	TAATGCTTTCAGCATCAACGTCACTCGGACGAGGCCTCAAAACGATAATAGGTAATGGGCGTCTCCTTCGCAGCCTCTCTAGTGAGATAGAGGGAAACTCCGCTGTTGTATTCGACAATGACACAATTATCGACTTAGGAAAGACTGAAGAAATGCGTAAGAAGTATTATGGTACACGCTATGTTAATACTGAGGATAAGCTCATCATGCCAGGCTTCATCAATGCACACGGTCACTACTATGGATTCTTCAGTCGTGGAATGGCTTTGAAGGACCCACCCGCCTACACATTCTTGGAAGTCTTGGAAAGACTCTGGTGGAGGCTCGATCGTGCCCTTCAACACGAAGATAACTACTTATCTGGAGCTGCATTAAATATTGCCGCCCTAAAAGCTGGAT…
TRINITY_DN689_c0_g1_i6	4846.16	-1.18892	7.61e-06	Uncharacterized protein	TTTTTTTTTTTTTTTTTTTTTTTCTCAAGAATGAGTCAAGTTGGTGAATGTCCATGTGGTCCAGGATGTAATTGTGGTGCAACATGTCCATGTCGTACAGGAGGTAAATGCGAATGTCATCAAGCAAGTTGTGACTGTGGTCCAGGATGTCCATGTCGTAAAGAAGGTGAATGTCAATGTTCCAAAGGTGCTTGTGGAAGTAATTGTCAATGTGGGTGTCATCAAGACAAGTGTGACTGTTGTGGAGGAGAATGTCCATGTGGTCCTAATTGTCATTGTGGTCCAACATGTCCATGTCGTACAGGAGGTAAATGTGAATGCAAACCATGAATTCGGTAATTATTTAAACTTTCAACTCCAAACAAAAAAAAAAAAAAAAAAAAAAA
TRINITY_DN6984_c0_g1_i1	362.796	-1.18622	7.18e-05	Uncharacterized protein	CAGCTTTTGCATCTTTTTTAATCATTTTAATTCAATCAATGTTTTTTCTCAGCGAAGATTATATATTTGATTATATAGAAACATTAATGAGATTTGCTCCAATATTCCATGAGCTCACGAGTCTCCAAATAATAATATTTTATCAACTTTTTAGTCGATTGATTGACATACTTAGATACCTTCCACAAAGATACCTCGATCAATCTCATGCTGACTTTATAGATTCGTATGGATTGATTGGAATGGCATTTTCAAATCCGCAAATTAGAATCCAAGCATACAAAGTGATAAATGTGCTCGGAAAATCTGAATCAGGCGATTCTTATTATATTTATCAGATGTTCAAGGACAATCGATCAAAATTCGAGCAATATTTGTTAGCTTTACATGAAGCAGGTC…
TRINITY_DN30209_c0_g1_i1	788.092	-1.18422	0.00109	Integral membrane protein	CAAAAGTCAAGAGTAAAATGCCAACACAAGATATTAGTATTTCCCAAAGTGAATATTCAGCCCATTCTTTGAATAAAGCAACGCCCAATGAAACACCTACAAGGATTTGGCCAAAAGGCACGAAGTTAGCACCAACAGCCCCTATAGTATTGACCAAATACATAAAGCCATGCACGGATATACCAGAAGCACCAACTCCAAGAATAAGTGGCCACATCCAGTCAACCCATGTCGCTGAAGTGCAAGAATTCTTCATTTTTTCTGGCCCTTCCATGACTAATGACCACAATGTACAAAAAATAAAAGAAAATCCAGTTTGAATCATTGAGGACACGGTGATATCTGTGTTGGGCGTCTTCCATTTGAAATAGACAGTCGCGAAACCGAAGAAAACTGTAC…
TRINITY_DN30543_c0_g1_i1	1109.96	-1.18239	4.37e-09	6-phosphogluconate dehydrogenase, decarboxylating	TCTGATAATTCAAATCTATGATTCAAGTTGTTCCTCAATGCCAGGAGGAAATGTTCATATATGGACTATATCCATGCGACCCTACTTATCTTTCTTTGTCAACTGACTCAGGAATTTTTGGCCTCGACACCATTATATCAACAAATGCCTCGAACCTTCAAGTCATTGCGCATAGACTCAATACCAAGGAAATATCTCCAGATAGATATGAATACCTTTATGTTGTAGGAAAAATATCAGGTGACACAATATTTTGGAGTGTTGCTCGATTACCAGAGCAATTACAAGCAGTGTCTCTTTATTGGAAGCAAGTTAAAACATTTGCTTACTCTCCTGTGTTATTCTACAGTCAATTACCTCCATTGAAATCAAAATCAATTGTAATTGATCGACAATATG…
TRINITY_DN27525_c0_g1_i1	428.942	-1.18171	1.83e-08	Unknown function	ATGACATTCCGCAATGGAATCAGGTTTCTCGCGCTCGTCGCCATCTTGCAGCTCTTCATTGGGTTTTGTAACGTGAAACAAGTTAGTTTGGAGAAAGAAGGAGAAGGAATGCCGACTAATCCAGATCAAAAAACAAATCCACCTCCAAATCCACCAGATGACTCAAATAAGAACGGAAAGAAATTAACAAAGAGACAGATCTTCGGTATTGCACTGATAGCTGTAATGGTAGTCGAATTGATCATCATTATCATACTAATTGTTGTCTGTGTGAAAGCGAAGAAGGATAATGATACAGATCGTGGAGAGAGAGTTGAATTAAATTCGTAAGTGAATGCAGATCTGATATAAAGTTAAATAAACTCATCCATTTCAAAAAAAAAAAAAAAAAAAAAAAAA…
TRINITY_DN23_c0_g2_i7	9186.83	-1.18071	1.16e-09	Putative Type I restriction enzyme MjaXP specificity protein	TGCTAATGAAAAATGACTTTGAGAAAAGCAGATCTCTAGAGATCATAAAAATACGTTTTAAATTGATTTATTTGAGATAGAATAATCAAGTCGAAATGATCACATCACTATGTTATTTGTCTTACTCGGACTCATTCAAGCCAAAGACTTGTGCTTTGGCGGAACTAAGGATACATGTGGAGAAGCTACAATTATAACTGATGGGACAACAGCCTTTGATGATCCATCAAACACGATTCTCGTTATTGGCTCAACTGCACTGACACTCAGCGAAGACAATTTTAAAAAGGTCACTGAAATCACAAGCACAGAAGAGACAGCTCCAACAGTTACTGCCAACGTAAAGACAGCAATTACAGTGGATAAATTAAAGCTTGTTGATATTGCATTGACAATAGC…
TRINITY_DN238_c0_g1_i1	1373.42	-1.18067	1.15e-09	Riboflavin kinase / FAD synthetase family protein	CTCTAACTTCACTTTCTTCAATGAAGCTTCCACAAACATTCGTTGGAATTGTAGTTCACGGATTTGGAAGAGGTCACAAAACAGTTGGCTTTGCGACAGCGAATCTCGACACTAAGTCATGGAAAAGCGTTCTAACAGAAGCAGAGTTTGGTGTTTACGCTGGTTTGGTCTATATCAGGGGAGAAGCTGCACGTATTGGTCTTGTGTCCATTGGGAAGAATCCTACTTTCGGAGACGAACATCCTACCTTCGAAGTTCACATTTTAGATTTTGATGAAGACATATATGATGTAGAAATGACAGTGGATCTGCGTGAGAATCTGCGGCCACTGGTAACTTTCAAGTCTGTTGACGAATTGAAGAGACAAATCACTGAAGATTGTGATAATGGAAGGAAAT…
TRINITY_DN15008_c0_g1_i2	638.551	-1.17891	0.00553	Uncharacterized protein	TAGGCATCGCTTCAATTGGATGTTGCGCAAAAGCAGCAGCTCTCTTTTGTATCTCTGTCAATGGTTTTGCGTTGGGATTTGGTTTTGGAGCTTCTTCTTCTTGTATTGGCTCTGATTTCGTTTCTTTTTTCACTTCCGGTTCCGGTTTTGGTTGGGCTGCTGCAGGCTTGCGGGCTATCAGAGGCATTTGAGGCATTCCGAACGGAGAGGCTACACCACCCATTTTTTGAATCAATCTCAGCTTTCTCTGTCGTTCTTGCTCTTCTGGATCGATTTCTTCTTCAGGCTCCGCTTCGGGTTCCGCTTCTGGCTCTGTATGATCTGTCTCGCTTTGCGTGTGATCTGCAGACTCGCTTAATGGAGTGAGGTGAGGTATTGTTTGGTTGACTTCTGTTTCAT…
TRINITY_DN16534_c0_g1_i1	268.203	-1.17814	8.88e-07	Uncharacterized protein	TGGAGCAGCAGGATTTGTTGAGTGTGATGGGCCATTCAACATTGAACGGGCCTGTAAGAAAACACAAGAACAAAATATTCCAATAAAAAGAACAAGAAAAACAAAAAGGAAGTTTGATGATGCTGGATGCATGGGTGACTCCACATACCAACACTCCTCACTATTGAACACAGTTACGGGGTTGGGCTTGGGGTTATCTATCATAGTATTGTTTCTATCTTGATAAAAAACAGTGCAATAATTTAGAGTATCATCCAACTTGAAATGGGCATATGATCTCTGAAGAACACAGTCATTTAGAGTCACTTGCTGTTGTTTCTCTTGTCCACCAAAGGCGTTTATGTCAGGAGTTGAATTTTGGATAAAAACAATGTGATCAAAAGGGAATCCATAAGCTGG…
TRINITY_DN41186_c0_g1_i1	522.852	-1.17609	7.79e-13	Histidine acid phosphatase	CATAGCCATAATGAGATTAAACGCAACTTGTTCAGCCCCTTTGAAAACTCCATCTCCTGTGCTGAATGCGACTCTTCTCTCTCTTTTTCTTTTCACCCGTCATGGGGCGCGAACTCCTGCATTGAATCTGCCCGAATTCAAGACAAATAATTGGATTTGTGGGAATTATAGCGAAGGATTCCATAGAACCGTGTTGATCAACGGCAGCAACAAGAAGGATTTCAGCCAGGCTCCTTCAGACGTCAAATTCCCGCCATCTTGCAGCGAAGGTCAATTAATTGATTTGGGAGTCAAACAACACAAAGAACTCGGCGAACTCTATCGGAACTATTTAATAGATCAAATGCACTTGCTGCCTGATGAATTTGAGGAATCAAATGTTTTTATTCGATCATCATT…
TRINITY_DN26841_c0_g1_i1	794.301	-1.1752	1.05e-13	Uncharacterized protein	TTTAACTTCACTTCTGTGGCTGGATGAAGAGAGCAATCATTGCAACGGTGGCTGTTGGCACCTCTGTTCTTGCTTACTACGCTGTTAAACACACAGGGATCACGACAAAGATTGTTCCAGTAATATCATCATTTCCCAAACGAAGAGTTGCTTATTACACTTATGTTGGCGATTATCCAAAAGCATGGAAAGAATATGAGGCTTTTACGGAGCAATTGAACACTTTGTATGGAAGAGATGACATGTTTTTGAATACCTCTTTCGGAATCTCCTATGATTGTCCAGACACGGTTCCTGTCAATCAGCGCAGGTGTGTGATCGGACAGTTTCTTCCGCCAAACATCGAATTTAAGGAAAATGAAATGGGAATCAAGTTTGATACAATTGAAGCTGTTGAGG…
TRINITY_DN56_c0_g1_i5	966.106	-1.17263	2.03e-11	Uncharacterized protein	GAATGAAGATAGAACTTCGCTATCTATTTCGTTGCTGCAAGAATATAATGCTCACGATCTATGAAATCCTTGATTGCTAATTGGAAACACTCACTCGTTATCACAAAACCTGGGCTGCTTGAATCATTCAGTTGTTCGCTGATACAAGGATAAAAACTCTCCATAGTCCATCAATGTTTCTACTTAGCATAAAACGGGGAAATATTTCATCTTCAATGAAAATCAAAAGATTCTTGATAATCAGCAAACCAGCATTTTGCCAAAATATAGGTTTGATGAGTGATATGAGTGCCATTGAATCAAGTCACTCGAGCCAAGCGACAATATTCCAACAATGGATAAATCAACGATTGTCGAACTGAATTTAAAAAAGTCGTTCAAAATGGCCAACTCATCTTG…
TRINITY_DN1922_c0_g1_i2	763.743	-1.17159	5.44e-06	Uncharacterized protein	ACGTGTGCTCTTCCGATCTCCCCCCCCCCCTTTTTTTTTTTTTTTTTCGATTTTGGATTCAAGTGTATTTGATTTTGAGTTTTTACAAGAATTGCTTTTTGACTTCGAGGAATCTAATTATATGGAAACAATTAGTCGATTAACTAATTCTCCCTTTTGTCAATGCGATTTAGGGCTCTTAGGAATATGCCATCACTTAATTAGCATTATTCGTTATTGCCCGCAGAAAATCCAGTCAGTTGTCCGAATAGTAGACGATTTATTTACGTTTTGGAAAGGAATTGAAGCTTATAAAGAATTTCCAAATAGATTATTGGATTATATTTATGAGCATATCTTCCATAGGTTCTCTTTTCGTGAGGCTTATGTAGGAAACTTCGCATTTATCTTTCATCTTTA…
TRINITY_DN107_c0_g1_i5	868.48	-1.16857	0.666	Putative cell surface antigen	TTTTTTAATGTCGCAAACTGAAGATCAAACTCAAGCCCAGGTTGAAACAAGCGAACCACCGAAGGACGCCTCTGCACAAGAGGAGACAAAGGATCCACGTAAGTGCGCACGCTGCGAAAAACCCGAAGGAAAGAGAGGAGGATGCAGACATCACCATGGAAAGCATAGGTTCAATGAATACAGGTGGAGAGGTCCATGGGGAATGGCACCACCACAAGCAAGCTTCTCATCAAGCAGTTCCGAAGAGGAAGAAGAAATTCCAAAATCGAATTCATCAAGTTCATCAAGCAGTGATGAAGAAGAAGTCATTCCTGAAGAAGAGGAAGCACGCCAAATGCGAGGGAGGGCCTTTGGAAGAGGTTGTATGAATCGACGAAACCGGAGAGCAATGTGGCGTCA…
TRINITY_DN21199_c0_g1_i1	304.122	-1.16632	4.12e-07	Uncharacterized protein	GTGAAGTGATGTAAAATTTCAAATAATGTCTGTAAGAGCAAAATCAATTCCGCAGAAAAAGAAAGAGCAAACACTCGCTGTTCTCTATAGAATTGCCGATATGTCACCAAAGTTGTATGATGAGAAGCTTTCAAGCCTTCTTGCATCTTTTGTATCAGTAGATCCAGCAAAAGTACTCATAATCATCCACAAATATGCCGAAAAATTCGAAGAAATCGAAAATCCCTGGTCAGTTCTTGACATTCTTGTTGAAAAGAATCCTAGTTTCATCAAATCAACAGTATCATACTTTTATCTCAAGACTGTTTACTCAATTCTGTCAACTATTGATGAATATCGCGAAAACAGACTTGATGGGTATACAAATGTCTTTTTAAACGCTTTGAATTCAATTGATCC…
TRINITY_DN1858_c0_g1_i1	1473.84	-1.16592	1.89e-23	Uncharacterized protein	TTTTTTTTTTTTTTTTTTTTTTTGAATGACCTCTAAACTGACTCCAGTGCAACAGAATGAATTAGCAAAATTCAAGATTGCTGAAAGCTACATCATCGCAAGTGCCCGCAAAGTGAATTCATGCCATTACTCAGCGGATCAGATCCTCTCAAAATCATTGGAATATGGTACAAAAGATGAGATTACTCGCAAAGCAAAGCAAGAATATAAGCACAGACAAGAAAAGGAATATTACTTGGCAGCAATGTCAACATGCCAAACCCTCACTTCTGTCTGGGCTCAATTATATGAGAAACCCATGTCAAAAAATGCTGAAAATGCATTAAAAACTTTGTATTCATTGCTTCGATTCTTGAAAGTCAAGGAAATGACTGAATTTGTCAAAGAAAAATTAACATC…
TRINITY_DN1250_c0_g1_i5	446.974	-1.16539	1.26e-13	Eukaryotic initiation factor 4A	ATCTAAGAAATTTTTCTCTGAATATGACCTTCATCAAGCAATTAAAAGAGGGTTAGAAGACTCAGGATACTTCAGAGCGACTGACATTCAAGATTCAGCCATCACACAATCATCACCATATGATATTTTTCATGCTCCTTCAGGAACAGGGAAAACACTTGCATTTTCCATAGGAATTCTTCAAGAAATTTGCAATAAGTACTTTAAGAATGGAACTACATCGCCTCTTAATCTAGGACGTGGTCATATTGTTGGTTTAGTTCTCACACCAACACCAGAGCTTGCTCAACAGATTGAAAGGAATATAAAGATGATAAGTAGATATTTACCATTGAATACTTTAACATGCATTAGTTCAATGAAAATCTCAGAACTTTGGGAAGATGTGATATCAGCACA…
TRINITY_DN1796_c0_g1_i1	22175.5	-1.16473	1.43e-11	Uncharacterized protein	TTCCGATCTCCCCCCCCCCCTTTTTTTTTTTTTTTTTTTTTTTTTTTCATTATTCGAATGATTTTCGTGTTTCTCTGTTTTATCAGGTCAGCCGACGTTTGCCCAACAACAAGAAAAAATTCGACCTCTTATGATACAACAATCAACCTTGAAAACTGCAAATTTAATAATTTCAAGTCGACAGAAAATGGTGCCGTAATATCGATGATTGGACTTCGTAATAAACTCATAATTACCTCGTCTAGATTTACCAAATGCCATTCTGATAAAAATGGTGGTGCAATAAGCGCGGTACAACCTGATGTATCAATTACCCGCTGTACCTTTATAGAATGTGATGCTGATGATGGTGGTGCAATAAAAGCTGAAAGTTTTCCAACAATGAAGTGTGAAGGATGC…
TRINITY_DN1633_c0_g1_i1	20392.1	-1.16463	2.39e-08	Tyrosine phenol-lyase	GATTGTTAGATTGAAAAAAAACACATCGTTTTGAGATGGTCACATCACTTTAATTAATGGAGCTCCCATTTGCCGAATCATACAAAATCAAGATGGTCGAACCCATCACCAAAAGCACACGCGAACAACGTGAGCAATGGATCCGCGAAGCACACTGGAATGTTTTCCAACTCAAGGCTGATCAAGTATACATTGACCTCCTGACCGACTCAGGAACTGGTTCTATGTCCGACAGACAATGGGCCGGTATCATGCTCGGTGATGAGAGCTATGCTGGAGCATCATCATTCTTCAAGCTTCAAGAGACAGTCAAGAGAATCACTGGCTTCGAATACTTCATCCCAACTCACCAAGGACGTGCTGCAGAAAATGTTCTCTTTTCTTACCTCGTCCACCCAG…
TRINITY_DN27726_c0_g1_i1	335.974	-1.16298	1.55e-07	YeeE/YedE family protein	GTGGGAGAAGTCGCCTCGGTGGTTGATGTTTTTTTCGATTCCCCTCTTCATCGGCGTCACGCTCACAGCATTTTTAGTGACTTCTCGTGCCAACTGGCGTTTGGGATTTTTGTTTATTATTTCCGGCGCGTTTGGATTTGTTCTACACTCAGGACCTTTCGGATTTGCGCGATCTTTCCGAGCTATGGTTGGTGATGGACAATTTAATTTGATGCGTGAAGTATTTCTTGCGATATTTTCATCAACAGTTTTTATAGAAATAATTAGAGCCCTACGTCGAAAATATAACTTCATGCCACTATTTAAAATGGGTCCTTTCGATGATTTAAAAGATCAACCTCCTGTAGGAGTAGAAGTGATGCTGGGTAGTTTTCTTTTTGGTTGTGGAATGCAGCTAGG…
TRINITY_DN34613_c0_g1_i1	2812.68	-1.1621	8.98e-21	EF hand family protein	TTGGAAGAAAAGTTTGAAATAAATATAACTTGTCAACAACCAATTGGCTTAATTTGCGGCCACGCAGGCCAAAATACCCTTTTATAACGTGTCTGTGTGATTCTATGAGGTAATAAAGGCTCCGCAAAAAGCGATGGAACTTTATCATTAATAATTTTGCGAATCAAGCTTTCCGCAAAACAAACGCAATAATTGGGTGAACATTCCATTGTTGAAGCTTCCTTTGATGCCGAAAAGATCCTGGAGAAGCTATTTTTGGAGAATACTTCAATATTGGTTTTTTACATTATACGATGTAAAATATTATTCACAATTATTTTATCAAAATGGAAGGAAGAGCTCAAATTCTCTCCCGCCTCAAGGACTTCAGTAGCCACCATGGCATTGACATTGACAACG…
TRINITY_DN35783_c0_g1_i1	1554.44	-1.16169	6.86e-07	Cation diffusion facilitator family transporter containing protein	CTGATTGCAAATTAACAATCAAGCCACCTAGGATTCTGGCTGTATATCGTGAATTGATCATTATCCCAACGAAAAATCATGTAGATATGGTAACATCAGTATTACAAAGTGCAAATTAAATCTCAGGCCGAATCTAATACTTTGTGTAACATTGAGGAAAGGAGATTCGAGACATGATTCGTGAATGACAACTGAATATTTTCATAAAAAAGAGAAATACGATAAGTTTTCTAAAATTAAAATCCCATACTTTGGCCATATCAATGCCCTCCATTTTCTGAGAGAGAAAAAATCAAGTCTCACAAATGTTTATTTCATTTCACATATTATAATGCAGACACAAAGAGAAGAACTCGACATGCAAATATTAAAGCCCGAGAACTGCGACAAGTTCTTGTC…
TRINITY_DN4802_c0_g2_i3	407.718	-1.16016	0.0012	Ankyrin repeat protein, putative	AAAAACGATCGCATCTCCAGATCATCCAGCAGCAAAGAAAACAGAGAGCAGTGGTTTATCAGGTGGCGCTATTGCAGGAATCGTCATCGCTGTTGTCGTTGTTGTTGCAGCAATCGTTGCTGGAGTTATTTTTGTGATCAAGAAGAAGAAGGCGAAGGTTGCCAACTAAAACATCTCTTCTTTATTATTCTTTCTTTTCCAAGAATTCGAATCTTATGAACATGACTGATCCTACTAGAACATTGAACACTGCGCTTAAAATGATGTTATTTCATTGTTCACATATTTTCTCAATTATCTTATTAGTTGCTTGATATTTCTTAACTCAAAGTAGTAGTTTAGTCAAATCCTACTCCAATTCATAAAGGAATGTTCAAATATAACTGGAGTATTCCAAAC…
TRINITY_DN6086_c0_g3_i1	912.018	-1.15898	5.39e-06	Uncharacterized protein	AGTCATTATTTTGACCGGTCAAATTTTGACCGGTCAAAATAATGACTCTTGTATCGTTGACCGGTCGTGACCGGTCACGACACTCTCTCCCGGTCACGGTCATTGACCGGTGACCGGTCAACATCCCTATATATTAAATACATTTGTCAATAACAGTACAAACAATTTATAAGAGTTAAAAGTCGAAGGAAAATTATACATCCATCATCGACGCTTATTCCTGTCCTCGTTTACATATATTGGTAATTTAATAAACTCTCCAATATGCACCTTCATTTCTTCGAAACTGAGGAACATCTTTGATGGGTCTTCAACCATTGAAACAAATTCACGTTTGCTAATCGCCTTATATCCTTTGGAAATACCTTTAATTTCCCATTTTCTGGTTTCGTTATTAAG…
TRINITY_DN3622_c1_g1_i1	3942.41	-1.15885	1.36e-15	DnaK protein	GATGAAATCAAAAGACAGGGACGGAAAGCTGTTGAATGACAAGGTCATGCCAGTGAGTCATAGAGAAGCTCATTGTGCAAATGTGAGAATCAAATTTTAAATTATCAAATGAAACCAAAGGTGACCTCTGGACGGTTAGCGAATGTTCGAGCAAAGCCAACATTTGGCGTGTTTCTCTTTTTTTGTGATGATGATAGTGAATCTGTCCAACCAAATAAAATTAAAAACACATGCTACTTTTTCTCCCTCTTTTCTCATTATCATCATTAATTGGATTCGATATTGGTGCAGAGAGCATTAAAGCAGCTGTTCTTAGATCAGGGAGGAGCATCGAGATGGTTCTTAACGAGCAATCAAAGCGAAAAACACCAGGGATGGTATCATTTGAATCAGAATACC…
TRINITY_DN3594_c0_g1_i1	623.64	-1.15172	1.46e-12	Uncharacterized protein	TTTCACCACAAGATGAGTGATTTAAAAAGCAAGCGAAATTACATTCGACGAAAGAAATACTTGAACGACTGCATCGCCCAGATCAAGACCACGCTTGAATTTATACACCTCGCTCGTGGTGAATCAGGGAACCAAGCAGAAAGCCAAAAATTGGCTGTTGCACATGCACAGGCAATTGAGGCTGCCTGCTGGTCCCCGCATTCGCGCCTTTCTGCAGATGGATATCAGAAGCTAATGATGGCCAAGACGCAAGAGCTCTGCAGAGCGATCATTAAGAAATCATTACCAAATCTTGACCTTACCCAAATAGCCAAACTTCATCTTGCGGGCAGGCCATCGACTCCACAAACCATTGCTCCTCAACAGCCAACCCCTCCAGTGATAAAGACAACACATATA…
TRINITY_DN17857_c0_g1_i1	255.837	-1.14422	8.03e-08	Uncharacterized protein	TTTGAAGATATTGGTTGTATTTTGTATATTTCTGGAAAATCAGATGAGACAGAATAAACACAACACATTCAATGACATAGATAAGGCGACAAAAATTAATGGATGCTTGTATAAGTGAAAGGTCTGTTTGATGAGACCGTTTAAATAAAATTGGGGTATCCTAAAGGGATAGACATCAAAAGAATGATGGATATTAATGTCTCTTTCAGATGCTATTTCTTCCATCCGTGAGTCGCTTAAAGACGGAAATTTGGATGTAATACCGAGCATTAACAACATAAGGCATATTTTAATTGATGATTTTCCAGTTCCTATACCTCGAAATGAAGTGAGGGAACAAGTGCTTAACTTATGGAATATTGCCGTTTTAATGACTCAAAAGAAATCTAAGCTACCATC…
TRINITY_DN19763_c0_g1_i1	383.441	-1.14335	0.000144	Myb-like DNA-binding domain containing protein	CAAAAAATCGCCCAAACCTCCGAGATCTGGTCCCACTTTTTCTGAACTTCCCATTTTTCAGTTGAACATGTCACATCATCAAATCAAATGAATTGTGATCTTCTTCCTGATCCAACGAATGCGACTAAAAAAAACCAAAAGCAGAAGTGTAAGTTCTCACCCGAAGAAGACAGGCGTCTAATAGCTCTTGTTAACAAATTTGGAGAAGATAATTGGGCTGTTGTAGCTTGTTGCATGCCTGGTCGCAATGTACGTCAATGCCGCGAAAGGTGGCGTCATTACTTATCTCCAGCAGTATCAAACGCTCCTTGGAGCCTTTACGAAGACTATCTGCTTGATCAAAAATATGCTGAGTTTGGGCCAAAGTGGAAGAAAATCGCCGAATTCATTCCAAATAGA…
TRINITY_DN19987_c0_g1_i1	335.953	-1.14329	1e-07	Uncharacterized protein	GAGTGATCAAGCAAAACGACCTCCTTCAAGGCGTAATAAGAGCTTCAGCTTGTTTATTGACTCTCTTATACAGATGTATGATGGTAAACCGGATTCAATTATCCAAGTTAACGCAATTGCAAATCAAACTGGGGTTGAAAAGCGTCGCCTTTATGATTTGATGAATGTCCTTGTTGCATGCGAAATATGCTCCAAGACTGACGCACATACATATCGCTGGAATGGTATTCATACCATAGATACAACATTAAAAAAGATTGCTAAAGAAGTTGAGATTAAGGCATTACACACAGACATCGAACATTTGTTTTTAATTCAAGATTCGCCTACAATTGGAGCATTGACATCTCAATACCTTGGGGCGTATATTTATCTTGGTGTACCAAATATGAACATAAG…
TRINITY_DN35335_c0_g1_i1	3252.44	-1.14306	1.11e-27	Uncharacterized protein	TTTGGCGACACGCATTGTCACAATGTGCTGATTGTTATGTGAGATTTGGAGGCGAATAGGATGAAAAAATCTTGATGAAAATATCTCTGTTTATCCTTCACCTCACTTATCAGCTCAAAATGTCCTATCGGTGACATCATATCTAAAAAAAGAGAAAAACAGTCAAAAAGCAGTAATGGCTGATTTCGAGATTGAAGATATATTGCTGCTTATTAAGCATGCAGAACGCCTCAGAGCCTCTCTTGCCACTGTTCATCTGCTCGTCAAAAACACAGACGGAATCCTTCAAACAAAAGAAGTGCTAGATTTAGCCAAAGGTCTTAGAGATGGGAAATCAGACAAGCAATTAAAGACATCAGCTGCCACCATAGAAAATCTAGGCAAAACGTTGCGCTATTC…
TRINITY_DN30550_c0_g1_i1	1761.46	-1.14204	0.00182	DNA repair helicase UVH6	TTTTTGAAATGACAGATTAATTCAAGCAGCTTGGAGCAACAGCTAATTGAAGCGCCAATTGTATGTGCATCTGACAAATCAGCTTCATTTTGTAAATTCATTATTTTACTATTAATTTTGTTGGTTAACTGCGACAAGCACTTAATTATTGAAGAGTTGCGGCAGCTTAGAGATGTTTATTATTATATTGATTATTCATTAACATATTACTGAAAAGATCATCACTAATTCATTTATTTCCTCTTTTAGAAGTGAAACAATCGTTGAAACAATCTATTTACATCAACTAATCAAGCTGTTGAGATGGGCAACAAATTTCCAATATCATATCTCGCCAGGAATTATTTGTTGGTTAATAGCCTCAGTTCGTGTCCTTAAAGATCACGGATCTTTTTTTCA…
TRINITY_DN20924_c0_g1_i1	8353.7	-1.14189	4.13e-05	Epimerase/dehydratase, putative	GAGAATACTGGCAAGATTCCAAAAGTTTTAAATCGATTAGAGTCCATCTCAATATGCAATTGACAAAAAAAGAATCCTAAGGAAGGTGAAATCTGGTTGGAAAGTGAACTGTTCTCATAAAAGTTTTTGTGTAAAATTGAGAGTGTTATAACATATCTAGCCACTTCACTGAAAAATGAGCGAAGGAAAACAAAGAGTTTGCATTGGTGGTGGAGCTGGATTTATTGGCTCACACATGGCCATGTTTCTCCGTAAACAAGGACACTGGGTTCGCTGCGCTGATTGGGCCGAAAATGAGTTCATGAAACCAGAAGAGTTTTGTGATGAGTTCTTACACATTGATTTACGCACATATGAAAATTGCGCCAAAGCGTGTAAAGATTGCGATTGGGTTTTCAA…
TRINITY_DN30696_c0_g1_i1	858.955	-1.14077	0.00122	Uncharacterized protein	GTGTGAAGTTGAAGTATCTTCCTTCCAAGACAAGCTTGTCGAAGATTGGACTCGCACCGCGGCAGCTGTTATCTGGGTGCGGACACAATGTTCGCTCTATGAATTCGAAGAGAAAACCCAAGGAGAAGGGAGTGAACAATACCAATTAGGTTACGACTTAATTAAACAGTCACTCCAACTTATTAAGTCGTACGGTAATGACCTAGTTCAGCAGAAGTTCGAGAACATATCTACAATAATAAGAAAACTTGCACCAAAATATAATTCCTACGACTTCTTCCTACCTCTTTTCAAAAACACGCTCTTAATTTACTACACTCCAGTGATACAGGGTATCCTGAATCATATTGAAGTTGTTGTACACAAGAATAACTGGAATCAAGAGTTTCAAATGTCTCC…
TRINITY_DN148_c0_g1_i10	241.633	-1.1396	2e-06	Uncharacterized protein	TGCTCTTTAGTCAAAAGACACTTTTATCCATTTATTATACAATGCATTTTGAAAGAATAGGTGTCATTTAGGATTCCAACATGATATGTGATAACTATTATTCCAACTTTTTGTCGATTTAATTTTCAGAGTTAGACAATAATTTTAAGGATGAAAAAAGAGATATAAGAAGATTATTATTTCATAATTCAGAAAATAAATGATTTGTTACCTCAAATATGTTGGAAATTTCAGAATTGGCTTTACTGGGTTGTTTAATTGGCGACTTTTCCTTTCTTCTTCTTAAGAACAATGATGACTACAACTACAACAGCAGCAACAACAACTACACAGGCGATCACAATTCCAGCGATTGCGCCTCCTGACAAGCCTCCCTTCTCTGTTGCTGGTGATACATCA…
TRINITY_DN353_c0_g1_i1	749.11	-1.13823	4.45e-09	DnaJ domain containing protein	GATCTAAATGCTAATAACAGTTTTATTAACACTCGCACAATCAATTGAAACTGTTAATTCAATCAAGGCAATGATGGGGAAGTCAAACTACAAGCAAGCATACTCAGCCGCCAATCAATTAATAGCTTCACAAGGAAATGTTGATGCAGAAGCCCAATTATTTATGTTAAGAGGTAGGGCAGCTTATCAAATTGGTAAATATGAGGAAGCCGTCAATGATATTACCAGATATATGTTGTCAGGAAAAATACCAATCAAAGAACAGAACCAAGCTCGTTCTATTCGTGGATTTTCTAATCTCAAGCTTGGAAACATTGAAGATGTTGTTACAGATGTGGTGTCATGTCCTGATAGAACATTGTCGAGACAGCTGAATGAAGTTAAATCATTAATTGCTGC…
TRINITY_DN25717_c0_g1_i1	5536.92	-1.13797	7.89e-08	Uncharacterized protein	CATAAATTGAAAAGCATTCATTGATATGGCCGGATCAATAGGTTACATTCTGTGGGATTTAGTGATTGGATACGTTTTCTAATAGAAAAGAAGCTCCATTAAACGGAGTAGTCGCTTGATTATCAATTAATTCATTAATAGAAATGACTAAAGCTTAAAAATGTCTTAGTCACTTAAAACTTGCATTGTCTCTCATTTTGATTCCTAATGGAAACAGATACCCATGTTGAATAGCATATCTCATATTGTGCTTGGAAGTTAATCTAAAAATGAACATGGTTGAACAGTTGCTATTGCGCTGAAATCTAGTTTGCGGAGGCAATGAAAGTCAACACGCAGAAACACACACTGAATTCCGATAGAAAAAATTCAAGAAGAATTTTTTGATATGTTTATTTC…
TRINITY_DN639_c0_g1_i1	1299.21	-1.13682	9.4e-08	Uncharacterized protein	TCCCCCCCCCCCTTTTTTTTTTTTTTTTTTTTTTTTTTTTTTTTTTTTTTTTTTTTCTTTTGCACTTCAATTGTCTTTATCTCAAGCAGAATCTGATGAAAGCGGGGCAATGGCTTCCCCTGTAAGTTCCCGTAAGCAAGCTGCGCAGAGGAAATCTTTTTCACATGAAGAAGACATCATTCTTGCACAACTTGTAAGCAAATTAGGAACTGAACAGTGGGAAGCCGTTGCTTGCTTTATGACTGGGCGAAATGCTCGCCAATGCCGCGAAAGGTGGAGAACGTTCTTAAACCCCGGAATTATTAATCGTCCATGGTCACATGCTGAAGACGAGTTGCTTATATACCTTCACCGAGCATATGGATCAAAGTGGTCCAAAATTGCTAAACATTTCCAAGG…
TRINITY_DN802_c0_g5_i1	741.625	-1.134	4.87e-10	Clan CA, family C1, cathepsin L-like cysteine peptidase	TTTTTTTTTTTTTTTTTTTTTTTCTTTTTTTCTTTTTTTTTGCTGGGCACGGCGAACACCCTCCACTGTGCCACTTTTGACATACCTATGGAATTCAGAGAAGAAAAACTAATCAATTACTAAATTTATTTGTAAACTGGCTGGCATGCTTTGATAGAGATGCCGCAATGATTATCCAGGTCTTTAATGATGCGAATGTAGCCATGATCACCCCAGTCAGCACCCCATGAGTTCTTAACAAGCCAAAACTTCTTTCCATCCAAGACACCAAAGCCAACACATCCAACACCATGATTCACCCACTGGTTTGAGCACATTGGATCATCATAGACTCCCTCCTTGTACAAATGGAAAGTGCTTTGCATTCCATCAACACAAACAGCAACAGGCCCGTTTTCC…
TRINITY_DN21335_c0_g1_i1	312.621	-1.13384	4.35e-07	Major facilitator superfamily transporter	CTTTCTGCTGAATGGGAGATAACGATTCTCTTTTATCAGCTGAAAACAACATAGAAGAGACACAAGAAGAGAGCCTTTCTTTAATACGGATTTACTGCATCTGTGGAGGTAATCTAGCCCTAATGTTTATGTATAATTGCTCATTTGCTCTGACAAATCCACTATCAACAAAACTTGGATTTTCTCCGTCTGTTTGTCAGCTAATGTCAGCATTCGGACCGATTGGAGGAGCAGTTGTTCAACCATTAATGGGAATTTTAAGTGATAATGTGAATTCAAAGATGGGAAAGAGGAGACCATTTATAATAGCTGGCCAAATAGGCGCTGATATTGGTTTACTTTTACAAATTATTGTATTTCAATTTCTTTCAGGTTATGATAATTTGTTAGCATTACGTA…
TRINITY_DN7327_c0_g1_i1	240.259	-1.13369	3.05e-05	Transporter	TCTCAGAGACATCTTCTGATAAGAAATCTAAGCTCAACAAAAGATGTCTTTTCCAGTTCCACAGACTTTTAATTTGCTTCTTGACATGTGTTGCATACTTGTTCGTGTTTTTTCATCGAGTTTCTCCCTCTGTTACATCATTATATATGGCAGAATCATTTAATTGCGACATATCGGACCTCGGACTTTTGTCATCCATCTATTTTTGGCCATATGGGATCATGCAGCCATTTACTGGTTTATTATCAGATGTTTTTGATCCATTTGTTTTAATCGGTGGTGGTGCCTTGCTTTCTGCATTAGGATCATTAATTTCAGGTATTGCTAACAATATCAGCCTCGAAACATTTGGTAGATTCCTTGTTGGATTTTCAACATCCACAACATATGTTCCTGTAT…
TRINITY_DN19560_c0_g1_i1	1599.03	-1.13316	7.32e-12	Glycogen synthase kinase-3 beta	CAAATTATGCATGCTAAGTACTATCACCCGTCTCCTTCCCTAAACACCACTTTTTTCCAACTAGATAACATTGTTATGAATCCAGACACAAGAGAGCAATTCAGGCTCCTCAAAATCAAGGGGAAAGGTACCTTTGGTGCTGTATATGAAGCATTAGATCAGTCAGGAAACAGCGTATCAGTAAAGAAAGTACTTCTCGACCCACGTTTCAAGAACCGCGAGGTGGAAATACTAAAGAAATTGGAACATCCCAACTGTCTCAAGCTTTTTTCATCATTTCTACAGCGCGAAGTCAACGAAAGGCAGCAATCACAGATATTCTTGTACTTAGTCACCAACATTCTGCCTATAGATCTTTCGCATTACATGAAAATGACACCAGTACCACCATTATCGCTT…
TRINITY_DN1640_c0_g4_i1	665.231	-1.13288	6.73e-10	Adenylate and Guanylate cyclase catalytic domain containing protein	ATGGAATCATCGAACAGACCTTCGATTTCGACTGAAATCAAGAGCATTACTTCATTCAGCTCTGGCACAAAATACGGAGGTCTCATTCCAATTCCATTTGGCAAGAGAATCAAGCGATCTTTGCTCTCCTTGTATGATTATATTGCAACTGTTGTTCCCCCAATGTATCCGCTTCATGCATTCATCACATGGTGGCGCATGTTACAACTGATTGGGCCTTCTTTCATTGCTAGTTTCCATGATTTGTGGGGAAGTGATTCAATCATGGATAAATTCCTTGGATACTTCTCAATATCATACACAATATTACCAACTATGATCAGGCCACTTGGATGCTCTTATTTCGCACTTGCATATGGAATTATTATGTTTATCTATTTTATCTTGATTTTCATTTCA…
TRINITY_DN956_c0_g2_i8	696.909	-1.13265	1.13e-14	Uncharacterized protein	CCAACAGCAACTCAAGAAATCCCAATTCCTACAGCAACTGCTCTAGCAACACCAACTGCTTCAGATCTTCCAACAAGCACTCCAAAACCAATCGAAATCAAAAATGTTTGTGTCTGCTCGGATGTTACCAAGTGTAAACAAGACTACGAATTCTGTCACGATACTTCATTCACTATCTCTGATTTCAATAGCCAGCCACAAACGAAGCCAGATTACATCATGAATCTTTCCATCATTATTGATGCCAATTCAGAACAAATTGAAATCCAGAGCATGATTATTCATCGAGAAGGGTTCTTCATGACCGGACTCGATGAGACACCGAAAGTTGTCGTGTCTGGTGAAGTTACCGATTCCGTTATTGGTGATATACACATCAATAATGTTAATCTCACATCT…
TRINITY_DN1110_c0_g1_i1	371.83	-1.1325	1.36e-08	ATP-binding cassette sub-family B member 8, mitochondrial	GACCAGCGAAGAAGAACATCATCTGAGTACTCAATGAGTACGGGAGAGAGCGAAGAAACTCACGCGCCAATTGCAGTCGACGAGAATGATAAATCCAAGGCAAGAGGTCATTTATACGGACTTCTCTTTGCGGAATGGAGACCTCGGTTCTCAGTCATCCCATCATTTTTAACTGGTGCCATACCTATCATGGTCTATCTTATATTCGGTAGAATCATTGATAACATTACCTTGTTTTTCTTATCTGGAATTAATCCGATGACACAAGTTACCCTGAACTGTATCTATATCGTGATCATTGCTATACTTGGCGGTGTTGCAAAAGGACTCGATACGTTTTTATGGATTCGAAATGGATCATATTTATCATCAAAACTAAGACGAAACCTATTCCAGAAT…
TRINITY_DN1839_c0_g1_i1	5211.01	-1.13128	1.81e-13	Uncharacterized protein	TAAGAACTTGTCGGGTTTCCATTTACACAATGAAATAGTTTGTTTTGCAAACTATAAAGTCATGTGAAGTCACTGCTTTTTTATTCTATTAAAAGTGCTCATATAAAACTTGTCAAACATGAGTGATCCATTGAAAGGAATGATTCCCTTTGTTGCGGAGAAGACCAAAATCAAGTACCGGACTCACGAGGACATTGACCAGATTTTTAAAGAATTAGTTGCTGATTTGGATTTTGATGTCAAAACTCAGAACGTATTCTCAAGCTACGACAACAAACAGAAGAGGGAATTCCTACAACAGCAAGAGGACCACGAGCGCCGTGTTCCAGCACCTGAATGGCTAATTGATCAGATGAATAAGAATTTTTCTTCAGCTCTCCTAAATACAGCAATTATTAA…
TRINITY_DN41534_c0_g1_i1	1479.32	-1.13054	2e-15	Uncharacterized protein	GAATGAATAAGACGATTTTAGCGCTGTCTCTCGCCTCTTTTTCGTCTTCCCTCTTCACGATGTCATCACGAGCTTCCTTGTTCTCGATGAGCTTCGACAAATTAAAGCTCTCTTATTTCTTTTCGAATTTTATATATGCAACTGGTTCTACAACACAACTTAAAGTGACTAGAAGCGACTTTGCCTTCTTTTTAAGCACCGTTATTACCACAGCAAGTGCAGATCATAATATTATCAAGCAAGATATGACGAGGCCATATGAGAGTGCTAACATGGGATGGATTACATGTCCAACCCTTACATGTGAAGATTCCTTCTTCCACGACATCTCAGTTAATCAACAAGCATCAGGAGCAATTGCATATCAAGGATCAACTAATGGAGTCATTACAAGGTCCT…
TRINITY_DN118_c0_g4_i1	1606.71	-1.12532	1.95e-09	Histone H2B	CATCGAAGAAGCCAGCATCCAAAACACCAACTGAAAAGAAGCCAGCCGTTGAAGAAGGCGCCGATGCCGGAGCTGCTGCTAAAGATAAGAAGCAAAGGCATAAGAAGAGGTCAGAAACATTCTCTTCATACATTTTCAAGGTTTTGAAACAAGTTCATCCAGATATCGGTATTTCTAACAAGGCTATGATGGTTATGAACTCATTTGTTACTGACATTTTCGAAAGAATTGCACAAGAAGGTGCACGCCTTGTCGATATGAACG
TRINITY_DN1264_c0_g1_i1	2115.88	-1.12528	8.73e-10	Uncharacterized protein	AATGCAACAAAATGATCACGTTACTCAAGGTGCAAAAGCTATTCAAGAAAAGAAACCAGCACAACTTGCGACATACATTCAGAATGGGCTAAGTCCCAATTCATTTCTACCTTTATACAAGGTTAAGTCGTTATCTCGTAACAATGTACCTCTTTTATGCATAGCGTGCGCATATGATTCTATAGAATGTGTTAAATTACTTGTTAAAAGCGGAGCAAATTTAGAGGATGAAGATCGTAGTGGATCGAGACCAATACATTGGGCATGCTTATTTGGATCAGAACAATCATTAGCTTTTCTTCTGGAATCAGGCGCAAATCCAAATCCTAATAGTGATCCTTCGGTCGTAGTACCATTATTTATAGCAGCAAAGCATGGGAATTATAATTGTATGAAGCA…
TRINITY_DN39255_c0_g1_i1	535.645	-1.12387	6.63e-09	Uncharacterized protein	GTGATCTCAAATAGATCATACATGGCGGATAAAATGAAGCAATTTTATCAGATCTTCCCATACCCAGAATCTTCGACATTTGTATGCGGAAATTGCTTCTCACATCGTGATTATCTGCATATTATAGGAGGATATAACTTTGCAGACTTAATGTCAAGAAAATATCGGCTTACAGCCGAACAGTTTGATGCATTATCTGGCCAACATATTGCCATTCAATTTGATGGCGAAAAACTAACACATTCAGTGGAAGATTTAATATATAGTCGATTAATCGGCGCTTCTTGCTCATACGACCAACAATCAGAAACAGCATACATTTTTGGAGGAATTCATGAAGAAATTGGCCTTGAAGCTGATCCTGATGCATTATTTGTTTCAAATTTAATGATCATTCAA…
TRINITY_DN3459_c0_g1_i4	3565.64	-1.12368	3.15e-06	Tvp14	ATGTCATACACATTCGACGTTCTCGCAACATTCAAGACTCTTGCTGAGTTCGAGGGTATCCAACACATTCCATGCCACTTCAGAACAGCTCTCTGCCCAGACCGCTGCGGTCACGCCAAAGATGCTGCTGTTTTCAAGATCCTTGAGGTTAAAGAATACACAAAACCAGGCGAATATGGTGATGACAAAGAACAGCAAAAGTTCTTTGTTGAACTCAAAGGTGAAGAACCAGTTCTTGAACAATCTCCTGAAATTGTTGAAAAAGCAAAGACATGCGTTCCCGGAAAGAAGTACTATCTTGATTGGGAACACATTTACGTCAAGGATGAACACGGAGCTAACCCATATCGCCCATGCAAGAGGATTGAATTGGCTGAATAAATCTATTCATTCTAATAA…
TRINITY_DN2084_c0_g1_i1	2537.64	-1.12285	4.82e-10	Calponin-1	ATGGCAACAAGACCAGATTCAATGGGTATTTATGGTGATCTCGCCGCCAAACGCAGTTCTAAATACGATGTCGAGCTCGAAGGACGAGTTCGCGAATGGATTGAAGGTGTCCTCGGAAGGAAACTCGAAGGACCCTCATTCCGTGAATCTCTCATGGATGGACAAGCTGTATGTGAGCTTATTAACAAAGTCAGCCCAGGCATGATCAAAAAGATCCACAAATCCGCAATTTTAATGTTCCGTCGTGAAAACTTTGGCTTTTTCCAGAATGCCTGCATTAAGTTGGGCTGCAAGGACAATGAAACAGCTGTTTTTGAAGATGTCTACGATGATAGAAATATGGGTTTATTCCTTGTCAATATCTGTGCATTGGCTCGTAATGTACAATGGAAGGATGGC…
TRINITY_DN25669_c0_g1_i1	2603.58	-1.12255	1.11e-07	Threonine dehydratase family protein	CTTTTTTGTCATTTGGAACATGATTCACCCTCCATCAAAAACAACATTGGCTTCTAAATGAGGAGCTAGTATTTCACGTCGATGCATGAGTTCATGCATTTCCAGTTTCTTGAATCATTAACTCATTTCCAGGACAGTCATTTTACTCCCAACGAACGAGGCGCAAACCTTATTTTCACAAGGAAATATTGGCTTAGCAGTCGTAAGATAGAAATCCGCAATTTGTTTTCGACAAATTTAATTTAAACAATAATTGGTCTAATCATTCATATTTTATATGATTGAAGCATTTCCAGCATCTACTTCTCAAATTTTCATGTGATTCAACTTCGAAAGATTCAAATCGATGTGGTGGTGGCCAATATACAAATAATAATTAAACACGCAAGGATCATGGCA…
TRINITY_DN35073_c0_g1_i1	7220.44	-1.12123	3.89e-19	Uncharacterized protein	AGTATTTTATTCATATTTATGAGTTTTCCAGAGTTTCCCCAGATCGACAACAGTGGCCAGCAGATCATTGTTGACCCTAGTATCTCAGGCTGCATCCAATCAGCCATAAATTCAGCTCCAGACAACGCCATTATTGTTCTTCCACCCGGTGTTTACAAAGAGTCTATTCACATCAAGAAGCGCGTGCAAATATATGGCCAGGAAGGTGGACAAGTAACCATTCAGTCCCCTGCCTCAGAAGACCCAATTACATTGGAATCACCATTTGCTGTTGTTAGGAACCTCATCCTTTCTCCAGGAAAGTCACAAAGCAACTCACTGATCAATTACGTCTCTGGCGTAGCTGTAGTTGATAAATGCTACCTTGAAACCGAATTGCTTCCTCCAATCGTCTCCAAG…
TRINITY_DN4650_c0_g1_i1	527.432	-1.12004	2.27e-06	Uncharacterized protein	TGTTACACTACTTCATATCTCTCTCAGTTCTCGTCCAATCTTCTTCATGCCTGGACTCACAGCATCTCCCCTTTATGCCGTTATCACTGACCAAAGCAAGTTCCAAAATTGTTCCGAATTTCCTGGTATTAGAACTCAAATCTGGCCTCCACCTTCCAATGTCAGCAAAGAATGCATTGCTGAACTATTAGATACTGTTTATAATCAGGAAACCGGCGTTATTTCGCATCCAGACGGTGTTTTAATTGATTCTGATCCAATTTCTCTTGGAGGCCGCGATCTCTTCCTAAAACAGTTCGACAATGCATACACAGTATATTACGACTGGAGCCAGTATTTTGCGGGACTCGGTCCATTTCTTGATAATTTGAAGATAAAAATAGAAACAGAAGTTAACAA…
TRINITY_DN37765_c0_g1_i1	361.482	-1.1199	9.17e-05	Uncharacterized protein	TAGGTGCATAAGCATGACTTCATTTCTTTAATGACAGACCTCAAGAATGAAATTCCAGAAAAGGAACAAATCCATGTTGATATCAGTTTTCAGGTTGGTGAAACAAAGGAGATCGATATTCCTGAAGGATACGATGCATTGTTCGAATTTGGGGAGATAAAATTAGAACCAGATGCCCAGAAGGGTCAAACAGTTGCTCTCACAGCCACGTATCAAATGACGTGCATAGATGATGAGGACAACGATAAAGAGATTGTTTGTACAGAAGAAAAAGAGTTATTGAGCATAGAAATTACTGATAAAGAAAATCAGAAAACACACGAACCATTTGATTTCTTGTGCTTTAGAGATATGAAACCTGTCATCAAGGCATCAGGGCCGGCACAAATAATGGTTCAT…
TRINITY_DN2565_c0_g2_i1	219.377	-1.11981	0.0854	Uncharacterized protein	TTGAGTGCAAGATTGCCATATGAGTCTAGATTGAAATTTATTCCATGATCACATTGCAAAATACTAAGATCATTAACATTTAACTGACCAGTGCAAAAAAGTTCTGATTGCTTTTCTCCAGTCGCCCATGAAATTCCACTTAATTTGATTGAAGTTAATGAACCAGTTCCACAATGGACTAGCAGAACGTACTGACATGTTTCGAATGTCGTGTGGGAAAGAGTAAAATCATCTAGTATCAATGTTCCAGTGTTAATATTAGGATTTGTTGATGATTTGCACCCTTGAAATGTGCATTTGCTGCATGACATTGATAAGCATTTCTTCCCCAAATTGATGCAACCTTTTGATAAATCTTTAAATGTTGTGTCATAGATATTCACACTTGTGACTTGGACA…
TRINITY_DN878_c0_g1_i1	560.521	-1.11842	3.11e-05	Uncharacterized protein	GTCATTCCAACATCAGAGCAGAAGGAAGTCATTCCAACATCAGAGCAGAAGGAAGTCATTCCAACATCAGAGCAGAAAGAAGTCATTTCAACATCAGAAGAAAAAGAAGTTATTGTAACTTCTGAGCAGGAGATAGTCATTCCAACATCAGAAGAAAAGGAAGTCATTCCAACATCAGAGCAGAAGGAAGTCATTCCAACATCAGAGCCGAAGGAAGTCATTCCAACATCAGAGCAGAAAGAAGTCATTTCAACATCAGAAGAAAAAGAAGTTATTGTAACTTCTGAGCAGGAGGGAAGTCATTCTAACTTCAGAAGAAAAAGAAGTCATTCCAACCTCAGAGGAGAAAGTAATTAATATTGTTACATCATCAGAAAAGACCGTTTTTCATGAATTCTC…
TRINITY_DN1077_c0_g1_i3	3697.91	-1.1181	1.16e-08	Uncharacterized protein	AGAGAAAAGACAGAAATCCTGAAGATAATGAAGAAGAAAGTCTGATTGCAATCAATTCCCCATCTCGTTGAGAGCTTTGAGCGAAATTATAATTATAATTTCCACCCAATGGTTTTATTCGAACTATGAATTAAACGCTCCTGATGAATTTGCGTTTGACATTTCACTTCATCAAAAGTATTTACCGTCTTTCAGATGTATGCTGTTTTCTTCTTTATTGCAAATGCTATATTTTGCAACCACTACAATTTCGTGAAGAAACATCGCATCAACTTAAAATCAGCAAACAACACAAAATCCAATTTTAAATTAAAGGATACGAAAGTCAGAGAGCCTATACGCATCAAATTCGATTTCATAAACTGGAGAAACAGTGCTATTAAAACAAAAGCTGAGAAA…
TRINITY_DN2172_c1_g1_i1	1466.88	-1.11498	1.74e-17	Viral A-type inclusion protein, putative	TTTTTTTTTTTTTTTTTTTTTTTGCTTTTTATGAGCGAGATTAACGAGCTACTTTCTCGTGTTTCTGCCTTGGAAAAATCGGTCAAACACCTTAAAAGAACGAAGAGTGATGATAAAACTGTAGTTGGCACACAAAATCTTCAGTTTCAAGTTAATGAAAATTCCCAATCAATTGAAACGCTTAAAATCTCAATGCAAGAAGCAAACTCACATCTCAAGAACGAGTTGATGAAATTCCAAGAAATTCTAGAAAGGATGGCAGCTTTAAATCCAAAAGAAATCGAATCAACTTTCACTGAACTGCGTGAAACTATTGTTGAACAGCAAACGAAAATAGAAATACTTGAACACGAGAATTCCGAATTGAAGCAACAAATCGTAATTATTGAAGACGCACCA…
TRINITY_DN24_c0_g3_i1	73452.9	-1.11163	1.25e-16	Uncharacterized protein	TTCCGATCCCCCCCCCCCTTTTTTTTTTTTTTTTTTTTTTTATCATTTTGATGTTTTTCACTCTTTTACTTGGATTTATTAGAGCGCAAGACAAGCTTATATGCGCCTGCATCCCATCAAAGTGTATCCAAGATGAATTATGTTCAGGAGCTCAAACATTAGATCCTACATCAACTACATTTAATGATGATTTCGAAGTTGCTCATAGAGGCAGCAATGACATTGCATTCCACATCAGTTCCGATGAAGATAGTGCATTCGAATTAAATATGAAAATATTGGCTGGTTTGAAGATGAATTTCACTTCTCATGGAGGCCTGGTGACAATTTCCTTCAAGTATGATGATCAAGATTATGGTGCTTGTAATTTCAGTTTTGATCATTTGATTCAATCCAAAT…
TRINITY_DN30427_c0_g1_i1	297.739	-1.10995	1.04e-09	Hemolysin-3	AATGAATGACAAATGAAATTTTCAAAGATAAATTAGAATGCCTCTCTTTATCCCAATGAAGGAGCTTCCTTACTGGACTCCTAACGAAGAGAAGGCGAATGCGGCGACGCACCTTATTGGAGGCATCTTCTCCATAGTTGCCTTCGTTTTGTTATTAATTTCGGCGATTCAATCGCATGACATATACAAGATAATTGGTTACACCGTATTTACATTCTCGCTTAATCTTGCTTATTGGGTATCAACAATTTATCACTGGCTTCCGCAATCCCTCGGAAAAATGATATTTAGATATTGTGACCACATATCAATCTATTTTTTAATTGCAGGAACATATACACCAATGACAATGATTTCTTTACGTGATAAGAACGGATGGACATATCTCGCAATTTCTTG…
TRINITY_DN39036_c0_g1_i1	430.351	-1.10912	8.48e-11	CLN3 protein	GAAAGATTCTTTCCATATTAGGACAATAGACAAAGTAGCAACATTTCTTATTGGAACCATCAACAGAATGCCATACGTGATTGGACTCGCCAGTGCCCAACGTATTGTTCAGAGTTATAACCAACCAGACTATGTTGGTCTGCAAATGGGGGCTACGACATTAAGTGGGTTGTTTGCTAGGTTTCTTAACACATGGCTCGTTACAATGCACGTCCCATATGAATTTTCCATTGGAATGAATGCGTGTGCTGGTCTTATTGGACTTCTAGGGTCAGGGCTATTTAAAAACTTCTGGCTTGTTCTCCCTTGTGTCTTCTTTTTAGGGTTTTCATCGTACTTTGGCGAAGCTTGTATGTTATCTTATATACCATATAGGAAAAAGACAGAATTACTCAAATA…
TRINITY_DN19667_c0_g1_i1	5104.62	-1.10823	1.71e-28	Uncharacterized protein	AGGAAATTCAAGAGACTAAATTCGACGGTTTTTTCAGTCTTACGAACAGGGAAAGATTGTTGGCAAGTCTCTGGGGGCAACACTTCAGGCAGCTGCGAAGGGGAGAAACGACCTTGATTCCAGTGTTTAGCCGAAGCTTGTTACTTGGTTCTTGTTGATGCCTCTCTCTTGTTTCATCATTTTATTATGTTGAAATAAGAAATTTAAGAAATCAGCAACCACATTCTCATACACACAAGCTATCTAAGGTAATTGGAAGATCAATCTAAACTTAACTTTGAGATTTAAGTTATCTCATGAAAATATCAGCTTGAAGATCAAAGCAGGCTTGGTTAAGCCAAGTTGGATATATGCCCCTTGACCACCGCGTTCTGGAGGCATATATCGGCCTGATCATTT…
TRINITY_DN979_c0_g1_i1	429.949	-1.10508	0.00032	Uncharacterized protein	CAATTTTGCACCTTGTTTGCATATCATTTTTCTATGTATGCGCAGGTCCATTTGGACAAGGTGAAGCCATTGCAGCAGGAGGCGCCAAGTGGTGCTTCGTATTTACCTTAATGGTACCTATTGTCTTATCTATTCCATTGGCATTAATCTCAAGTGAACAAGCTACCAGATTGCCAATGTGTGGAGGTTGTATCGAGTGGGGTCTTATCCTTGGAAAATTCATGGGATATCTCAATTGCTATGTTCGAACTCTGTGCACAGTTTTTGATAACGCCATTTATCCTGTCATGTTTTGTGATTACTTTATAGCTTGGGTCCCAGAGCTTGAAGAAACCAAATGGCGCATAATAACAGTTTTCTTAATCAATGCACTTGTCATCTTCATGAACATCTCAGGAT…
TRINITY_DN945_c0_g1_i4	4223.24	-1.10437	1.37e-09	XYPPX repeat family protein	CCCCCCCCCCCTTTTTTTTTTTTTTTTTTTTTTTTTTTTCACATGCAACTCCATGTCAGAGTCATTGAAGCCCTAGAAATTGCCAAAATGGATGTCGGAAAGTCTGACCCATATTGTATTCTTAGTCTCACAAGCGGAAACGACACAAGAAGGACACGTGTCATTGACAATACCGTGACACCTAAATGGAACGAGGATTTTCATTTCAATTGCCCCAACCCAGCTACATCAGCTCTCAAGCTGGTGATGAAGGACAAAGATCTCATGAGTGACGATAATATGGCAACGTTAGAGGTTCAGTTATGTAGCATTCCACCAGGAATGGTTACTGATCAGTGGTTTAATATGACACCATGCAAAGGTGTCAATAAAGGGGGACGAATCCATTTAATTTTGCAT…
TRINITY_DN2983_c0_g1_i1	446.482	-1.1043	5.09e-11	Uncharacterized protein	TGACTGGAGTTCAGACGTGTGCTCTTCCGATCAAAAGACAAACCATTAAGCCACTTGGATACTCATATGTTATTTTCCTTGTGCTTCTTAGGTCAGTGGATATCCTTTTCGGGAGTGTATTTATGCCCCCAATCTCAGAATCTTTTATTATGGATCAATATTTAACGCTGTCAATTATTAGTCTGCCTTTTAACCTCTCATACGATTCGCGCGGGATGATAGCAATGAAATCCTGGTTGACACAATTCCCAGATGCAGAACTGATATTATTAGGACCGAAGGACACGTTTTTCGTCAGAGATTATTTACATGATGACTTTCCAAATGTAAGGTTCATTCTTTCTGATATTGAATTGGGGGTGGCTCACAGGCCATTAGTATCTTCTTGGTTCGTTAAAG…
TRINITY_DN34117_c0_g1_i1	815.89	-1.10199	1.39e-09	Clan CD, family C14, metacaspase-like cysteine peptidase	CCCCCCCCCTTTTTTTTTTTTTTTTTTTTTTTTTTTTTTTTTTCATTATATGGGCTGCGCAGAGAGTGCCATCGATACTGTCATAAAGATACGTGATACTTTTGCGAATGGGAACTTCACAAAGAAAGAATTCCAGGAACATCGTGCGAAAACGCCAATGGATGAATTATTACAGAAAATCGACACAATTGCGAAATGTTTGAATGGAAAGAAGACGTCAGAGATCCCTGTTTCCTTCGATAAAGCGTGCTACATCTGTTGTAACACTTATACGAAGCCCGAATATCAATTAGGACCAGGTCCTCTTAATGATTCGATTACAGTAGCCGAGAACCACAAAAACAGGGGCTATTCCGTGTATTATCTTCATAATCCAAAGCCGGCCGACTTCTTGTTGTT…
TRINITY_DN22195_c0_g1_i1	5481.6	-1.10192	1.35e-10	Pyridoxal-phosphate dependent enzyme family protein	CCTTTTTTTTTTTTTTTTTTTTTTTATTTTTGCATATGTCTTACCCATATGTTGAAACATCCATTGTTGATCAAGCAGTCCTTGACAAAACCATTGCTCTATGCCGCGAGAGGAACGTCATCCTTCCCACATTCGAACAACTCGCACACCCAGACAAAATCCCAGCTAAAATTGTAGAAAAGCTGAAGGGTGTTGGCCTTTGGGATACAAATCCATTGAACCTCTTCCGTATCTCATGGCATAACGACATCAAGACTGGTGGATTCGGCAAAGTCAACTGCTTGCTCATCCCAGAATGCATCAGCGGAGTCAAATCCCCAATCTATGTCATGATTGGAAAGCGCTTCCCAACAGGATGCCACAAGGTTGGTGCAACATATGGACCACTCGTCTCCAGAT…
TRINITY_DN35902_c0_g1_i1	945.38	-1.09922	2e-10	Uncharacterized protein	TTAAATTGTTAGGTTTCCGAGCCTTTTCATTCACTGAATTAATTGGCATTATGCTGGTGTGCTATACTATTTTCGCGCAGTTTCCAGAGATATTTCATCAACCAATGATTATAACTGCCAAGTTTTGAGAATCAGTCATCCGTCCTTTTGCATCTCGTTCACCGCTGTGAGTACGGTAATGCAAGCCCATAATCTTTGAGTCACTGAATATATTCCCAAAAAACAATTACTATCAATTCTTCCTCTTGATTAAAGAACGATGAATGCTTTCGCATAAAAATCGAATGTTACATCAAAACAAATTTCTATCAATACGACGAAATTTTGCTTGATGATGCTGGCTCAATGTGCACATAAGAACGACCTCAATGGCAAGCAAAATAGAAGCAAAAAATGGTT…
TRINITY_DN1355_c0_g2_i1	794.612	-1.09738	1.32e-06	Uncharacterized protein	CTGTGCTCTTCCGATCTCCCCCCCCCCCTTTTTTTTTTTTTTTGCATGACTTTCTCGTTTTCTCGGACTTGCCGTCGTTTTTCGACCTTCTTCACATACTTCCTAGGCTTGGTTCCCGTGTTCTTATACTTCTTGTTGAAAAGGGACCCGATTTATTCTGGTGTTATTGAAATCGATTCGAAAGAATCTAAATTCAACAACAAAGAAGATCCTATTTGGCTTGTACACATGTCGGATATTCACATGTCCAAGTATCACATGGATTCAGTCAACAAAACCAAGCTGTACCTCAAATTAACAAATGATATCATCAAACCAACGTTCTGCTTAATCTCTGGAGATATCACTGACAATGTACATGGAAGGAGCGTCTGGAACCCGTCGCATCCGATTCATGAA…
TRINITY_DN859_c0_g5_i1	247.381	-1.09658	0.000116	Adenylate and Guanylate cyclase catalytic domain containing protein	AAAACATATTTTGATGATTTTTGTCCAACAATTAACAAATTCATAAATATGGCCATAATGGGAATGAAAGTAGCACATCCAATTGTTGTGAATAGAACGTTCTTTATGATGGGAACAGAAAAGTATCAAAATTCCCCATTAATATGGCTTATTTTTGCTAAATTTGTAGCAATCTATCCTGAAGAAACACAAAAGCTCATCTGGGTTTTCCACAATGTTATTACACTTGGTCTTCATGGAAAAGATGCAAGGACTATTAAAGAGCAATCAATGAGAATAGCAAGACAGCGTGAATCAAACTTGAGTGATGATCTCAAGCAGAAGATCAATATTCTTTCCAAGCATGTAACATCATCTAAACACAAATTGAGGCATGTTTGGGATGTTGCAATCCAAGGA…
TRINITY_DN21221_c0_g1_i1	257.047	-1.09642	3.95e-06	CAMK family protein kinase	GTTGGAAACTGATCTCCAAACATACATTATTGGGAACTCTATCAATGTCAATCCATATTGTCTCATTCGGGATGGCGTCGGAAAGGACTCCGGGAAGCATTACATTGTGAAATCGTACATTAAACAAACAATCGGAAACAAAATGAAACAAGAACAGATTTTCGAAGAAGTTCACGTGCTTAAATCATTAGATCATCCGAACATTGTGAAATTGGTTGAGTTTTACGAGGATCCTGTTTTTTATTATGTGATATTGGAACATGTGCCGGGTGAAAGCTTGCAATCAATAATTGATTCGTGCCAAATGTCTGATGAAAAGATCAAAATGCTGTTCGGCGATTTAGTAGAGATCGTGATGTCTATCCACGAAAAGGGAATTTCGATAGGAAGCCTCTCACT…
TRINITY_DN30464_c0_g1_i1	4131.29	-1.09584	1.93e-10	Aminotransferase, classes I and II family protein	TGCTCTCTCCTTACATGCTTGCGTGCAGTTCAGGCGGATCAATGATTCGTAAGATGTCGAATCTTGCCGAGGAGCTTATTGAGAAGCATGGGTTCGATGCTGTCCATAACTTCTCAATAGGCAATCCTCGTGTTCCACCTCCACCAGAATATTACGCCGCTCTAAAAGAAATAGCATCATTAGAAGAGCCATTATGTCACGGATATAGTTCTACAGTTGGGGATCTTGCACCACGTGAAGCATTTGCAACATTATTTACTGAACTTCAAGGTACACCAGTGGGGCCTGAGCATGTTATACTTACATCAGGTGCCGCAGGTGCAATGAATGTAGTAATTCGTACAATATTAAGTGTGAACGATGAAGTTATCCTTCTGACACCATATTTCCTCGAATATC…
TRINITY_DN2587_c0_g1_i1	892.512	-1.0956	1.74e-10	ABC transporter family protein	GAAAGGGACTTATCATGTTCGTAGTCAGCTCTCAATAGGTGCTCAGATATACAAATCATTCATGAAACTTCGATTAAAGCGTCCTTTCTTCTATATTTCTTATATTATAAGTTTAGGTCTCCCATGCATCATCTACGCTATGCCCAGTGCGATATCATACTTCTCAAACAACAGTGATTATACGATTAGGTTTCATAACCAAAAGGGATTCCCGCACTCAGTCACCCAGACACTATATCATGAATATAATACAGGCAAACTTGAGCAAATTCCGAATATGTATGTTTATCCTGGAACTGATTTCCAGGTTAATGCTGTTAAATCGTGTTACGCTTTTAATACTTGGAACAGAACAACATATGAATATTACATAATTGATTATGAAGTTCAAACAGCTTC…
TRINITY_DN635_c0_g1_i7	269.236	-1.09336	4.42e-07	Uncharacterized protein	CAATTCTCCAAATCAATGTTAAAATGAAGAACCAGTCATTTTTATGTGCATTAATACAAATAAAAGGATGCGTTCCATCGATTGACACTCCACAAAAGACAGAAATATCATTTGAAAAAAATAAAAATTCAATGGAATTATTAGGCATCAGTGTCCAACCATCTGCTCTCATCCAATCGCACTCAACTACTTCATGTTCTTCATTTCTGCATTTGAATGCAAAAGAGCCTCATTTTGGATCCATGAAAGTTCGTGAAAGAAGTCTTTACTTTGTCCAATTCAAGGTTCATTGGATTTTTTTAATCAATATAGTTCTTGTTGTTATTATTACATTTATATTCAAGAAGTTAGAGCCATTCAGACAGAGTCATAAATGCATATTTGATAATGGTTGGAATA…
TRINITY_DN40175_c0_g1_i1	683.97	-1.09307	3e-07	Sugar transporter ERD6-like 6	TTCGCTCAATGTGAAGATGTGAAGTCCTCAATCAACTCACTTCATCTTCATGACTGAACCAGGAGAGGTGAGAGGATTCTTTCAAATATCTTTATTGCATGTGATAGTTGTTGCTATTGGGACGTTTTCTGTTGGGTTAGTTCTCACTTATTATTCTCCAGCCTATGCAACCATTACCAAAGAGTTAGAGTTCACGGAACTCGAGGGTAGCTTCTTCAATTCTATATCAGCTATTGCTGCTATATTCGGAGGCCCAATCATTAGCATTGCTATGAACAAATTTGGTCGCAAATACCCAACATTAATAACTCAAAGTGTGATTATTGTTGGCTGGGCGATGCTCATAGCTACAAAAAGGTCGTACAAAGGCTTGTGTTTTGCTGCTCGAGTTGTAATGGG…
TRINITY_DN34668_c0_g1_i1	208.398	-1.09289	6.53e-06	Uncharacterized protein	TCCCTTTCTGGATTAAGAATGGTTCGCACGAAGAAAAAGCGGGCACTGTCAATTAGATACATAAATGGGACGACTATTGAAGTGTATCAGTTAGACAGCAAAGGGAGATTGATTGACCCGTCTTTTCACACCAGAGCCCCTTACAGGCCTTCAAGTAGGGGGAAATTTCATCTTATGGGAGATACAAATCCAGATAACGATGATATGGCAGTTTTGGTATCAAATGATGAATTTGAGATTGAAGGTCAAGATGAGGAATATAATGAAATTGATTTCAGCTATACAATTGAAGAACTTCTTAACAAAAAAGAAATCAACAGAAATAGAATAGAATTACCACCATGTCCATCATTAGAAATTCAAAAGACAGATCTTTTTTATTTTCCAAATTTGTGTCAA…
TRINITY_DN10286_c0_g1_i1	389.202	-1.09257	0.000109	Uncharacterized protein	GCAGATTGCAGTTGTTTTCTCCTTGGATAGCATAATTTGGAGAGTTAACGAATGCGTTATTACGTATCGCAGCTTCGGCTCTTTTAACTCGAATTGAAGAAAAGCTCAGTTTGTTTTCTTCAAAAGTAACTTTAGATCTGTCGTTGACATCAATGAATTCACGCGCCTTTTCGTCCATTTTGGAGGTGGCTTTGCATAAATGAGATTGACGTACAATTGCGTTGACACATTTTGTTATGATCACTGAGTTGCTATGTACCAAGCACCCATCAATAATCAATTGGAAATTATCAGTGAAACCAAGACCACCGCCTTTGTTCGCATGAATTACGGAATCTTGAACTTTGATATCTCGGCATCCTCTCACATTTACTCCACGAATTCCGTTTTCTACAAAGT…
TRINITY_DN13075_c0_g1_i1	252.853	-1.08999	5.37e-05	Uncharacterized protein	TTTGATATCAGTTCTTGCTTTCCTCCAGATTTTCTTGAGCATGAATTAAATTTAATTGAACTACAGAGATTGTTATATAAAATAAATGACTCAAATTTGGAAATGATCAACGAATCGGTCATGAATTCTGATCTTATTTATTCAATTGATGGTTTATTAACATTAGCCAATAATATTCTAAGAATTCCTTATCTAAGACCAAAATCAATGCAGTTCCTTGTAAAATTATCAATCTATTTATCATCACAAGCAAATGAAAATAACAAATTATCAATGCTCAAGAGAAACATCTGTTTCCTGTTACCAAAACCGAATCATGAAGTTTTTAGACTCGCTTTCATTTATGAATCAGTGAAACAAAAATATTTATCTCAAGATGAATTGATGGCATTAATCTCT…
TRINITY_DN4077_c0_g1_i1	1268.91	-1.08862	2.05e-10	Uncharacterized protein	CCTTGAATCAAATTTCAATTGCTTCGGCGTGCTTGCGACCCATGAGTGACAATCACGAGACCAATGGTACTGTGATTTCAACTTCAAGTGGTGTGGCGCCAAAAACCATGCGGAGCACTCAAGAAGCAAGAGATATTGATTCAGTAATTACACCTCTCATGCATAAAGTAGATACGAGCAGTTCAGCAGGGACAAGTACAGTGATACCAGGCAATGGACCTGCTTGTGAGTCATCACCTTCCCCTATCTCAGAAAATGAAGATTCAAATGATAAGATAGTCTCGAAAGTATTCGCGGTATCAAGTCTAGTGGCTCCAACAAAATCACCTACTACGCCGACAAAGCCAAAAAAACATCTCATCACTCAAGATAAACCAATTTCAGTTTTACAAACACCTC…
TRINITY_DN25795_c0_g1_i1	1507.1	-1.08818	1.07e-11	Major facilitator superfamily transporter	TATTGCATGTGGCTGAATTATTCTGCGACCATTTGCGAACATGTTGGAAGAGAACTATGTTCAGCCTTTAATAAGTGATCTAAGTGAGAACAGTGCAAACAAAACAGATATAGCAAGGCAAAATCTCAGATGGTTTGGTGCAATGGTCTTCTTAACGATTTTATGCTTATGTGTCGGAGCAATTAATATCTATCCTTCCATTTCAAGTGATTTGATCACAATAATTGACGGATTTGATGAAAAACTAGCCACCTTCACGTTTTCATTCGGGATTTTGATCATGTTTTTTACTTTACCAGCAGGGGTATTCCTTGATCACTTTGGGGCAGGAGCGACTTTTCTTATAGCAGTTATACTCAACACGGTACCTTTGTTCAGCATGCCATTTGTAAAAGGTCC…
TRINITY_DN30786_c0_g1_i1	1641.61	-1.08567	6.2e-11	Aspartate aminotransferase	GCATGAAATAAAAACGCTCTGTGATTGATTTCCGCTGATCTATCTCAAACAATCCCTCTCTAAAAAGTTCGATACGATTATTTTCACTTCACATTAGTATGAATTTCTTCTCCAGCATCCCTGTTGCCCCTCCCGATGCCATATTCGGCGTCTCTAAGCTCTATGACGCCTGCCCACTTCCTAGGAAGTATCTCCTCAGTGTTGGCGCCTATCAAACAGATGATGGGAAGCCATATGTTTTCCCTGCAGTCTCTGAAGCTGAATCGCGGGAAATACACAAGAATAACAAGGAATACTTGCCAATGACTGGTCATCCAGGCTTTGTTCAGAGCGCCAGGAAATTATTATGGACAGAAGAGTTATTGAATCAAATGGGTGACAAAATCGCATCTTGTCAGT…
TRINITY_DN4690_c0_g1_i1	745.638	-1.08471	0.000141	PT repeat family protein	AATGGATTCGGGTTTTTAGTTTTGGTCTGTCCTTCCATCTCCACATGTGAATTACCATCAGCAGGTTTATGCTCTTCATTGGTATGCTTTGGGTCTTCTGGAGGATCTTGCTTTGGATCTTCTGGAGGATCTTGCTTTGGGTCTTCTGGAGGATCTTGCTTTGGATCTTCTGGAGGATCTTTCTTTGGGTCTTCTGGAGGATCTTTCTTTGGATCTTCTGGAGGATCTTTCTTTGGGTCTTCTGGAGGATCTTTCTTTGGATCTTCTGGAGGATCTT
TRINITY_DN391_c0_g1_i7	6693.37	-1.08423	4.6e-06	Actin	TGGGAGACGACGTTCAAACCCTTGTTATTGATAATGGATCAGGTATGTGTAAGGCTGGATTCGCAGGAGATGAAGCCCCACGCTCAGTTTTCCCATCCATTGTCGGCCGTCCAAAATACCAACAAACAATCGCTGGAGGACAAAACAAAGACACATATGTCGGTGATGAAGCTTGTGCTAAAGCCGGTATCTTGATCCTCAAGTATCCAATTGAACACGGTATTGTTACCAACTGGGATGATATGGAAAAGATCTGGCATCACACATTCTATAATGAACTTCGTGTTGATCCAGCTGAACATCCAGTTCTTCTCACAGAAGCCCCAATGAACCCAAAGGCTAACCGTGAAAAGATGATTCAACTCATGTTCGAAACATTCAATGTTCCATCATTCTATG…
TRINITY_DN15430_c0_g1_i1	257.177	-1.08131	1.94e-08	Serine/threonine-protein kinase Aurora-3	ACATCTCCCAGAGGTCAGACTTTTTTTCACTAAGTGAACTCAAGTTACCACGTAGATGGCTTCTTTCCGAACAACATACTATACATCCGAAGGAACCTGGCAAGATTAGGCAATTAAGATGGTCAAAAAATCATATTATTATTATTTAAACAACATGTCTATTTATATCAGATATTTGATTCTCAGAAAAATTCAATCAAACATTTTTTGATACTGACCTTTTCCTGAGCAACCTGCCCAATTGTAATCTTCATTTAACGTTTTCGGGATCTAATCATAACTCATATTCAAGTATACACATCTGAAAGCGAGGGTCCTGCTCTATAAGTTGTTCCATTTGGTTTCGGCACGAGTGATAATGATAATATTTTCTTTTTGTGAGAACTTGGCATTACCAGG…
TRINITY_DN41322_c0_g1_i1	744.807	-1.07817	0.00193	Rubrerythrin	CGATCTCGACATCAAAGGCTCAAGGACACAAAAGAACCTGGCAGCTGCCTTTGCAGGTGAGTGCATAGCAAGGACCCGCTATACATACTACGCAAACGTGGCCAAGAAGCAGGGATATGAACAAATTGCTGCCCTCTTCATGGAAACAGCTGAAAATGAGAGAGAACATGCGAAGAGGTTCCTTAAATTGATGAAGGGAGATGGGAAACCAATTCATATCCAGTTTGAAGTCCCTGGATTCTCAATTCAAAAAACATTGGACAATTTGAAATCAGCAGCAGATGGAGAGCAAGAAGAGCATTCAACAATGTATCCACATATGGCTGCTATAGCAGAACAGGAAGGATTCACAGAAATTGCCCAAGTTTTTAGGAATATCGCTTCAGTTGAGAGGGACCA…
TRINITY_DN619_c0_g2_i1	2532.44	-1.07652	0.00216	Uncharacterized protein	GGAGATTAGTTAGGGCAATTGCATTGTTCAGAGCATTTGTTGTCTGGTGTGCATTGACAGTCTGGACCACATTTGCATGATTCGTTGCATTCACATGAAGATTGTTTGTTGCAATTGCATTGTTCAGAGCATTTGTTGTCTGGTGTGCATTGACAGTCTGGACCACATTTGCATGATTCGTTGCATTCACATGAAGATTGTTTGTTGCAATTGCATTGTTCAGAGCATT
TRINITY_DN4823_c0_g1_i1	1458.65	-1.07453	6.7e-10	Putative: placenta-specific protein 8 protein-like protein	GAAATGACATATGCTGGGGGATTGATGGCCTGTTTCGAAGACTGTGGTATTTGCTGCTATGTGATGTGTTGCGCTCTATGCGCCCACGCTGATAATGTTGCACTAGTTAATGAGGAAACATGTTCTTTCTGTCATTGCATCAATCTGTACTCAGAATACTACGTGAGAAGAATAATTGCTAAAAAGAAAGCACTGTCATCTAATGAGTGGGATGATTGCTGTTCAGCATGGTTTTGCATGCCTTGTTTAATATGTCAGAATCAGCGTGCACTACATGAACAAGGTAATGACTAGAATTCCCCTGATCAAAATAAAAAATAATTGAGGACAAAAAAAAAAAAAAAAAAAAAAAAAAAAAAAAAAAAAAA
TRINITY_DN29074_c0_g1_i1	1906.04	-1.07451	7.02e-17	Uncharacterized protein	CCTTTTTTTTTTTTTTTTTTTTTTTTTTTTTTTTTATGTGGAATCAACTTACACTCTTTCTCGAACAAATCGATCCTAAAATGCTCCTATTATGTTCAATTGCAGCGGTGCTTGTTCTCGGCCTATTCATTGTTATTCGGTCAGTCAAGAAGACAGGAACATATTCTGATATATTATTTGAAAGCATGAAGGACTCGCAGCAAATACCAGGCGAAGTCTGGGGAGAAACAGACCTCCCCCCTAAAGCAGAGAAGCTATTTTCAACTCATACCAAAATTGATCCCAAATCTCCATCTGTTCAAAACCAATCCGTTCAATTGACAAAAGAAGGAACTGTACTTTATACATGCAAGGCTTGTTTAGAAAGACAGTTAATCTTTGGAAATGATGGCTATTTAT…
TRINITY_DN1590_c3_g1_i1	1397.4	-1.07273	2.98e-08	Uncharacterized protein	CCGATCTGGACTTCTTGCGCTTGCTCTCGCTGAACGAAGCTTTAAAGTAGTTGGAGACGAGTTCCAACTTGATGGAAAACCATTCCGTTACATCGCTGGTGATTTCCATTACTTCCGCCAACATCCAGATTATTGGGAAGACACAATCAAGAAGATGGCCAATGGCGGCCTCAACGCAGTTCAAACATATGTTGCATGGAATCTTCATGAACCCGAAAAAGGCAAATTCAACTTCGAAGGAATTGCTGATTTAGAAAGATTCTTTACATTGTGCGAAAAATACAACATGTATATAATGCTTCGTCCAGGACCATATATTTGCGCTGAATGGGACCTTGGTGGTTTTCCATATTGGCTCACACAAGAAAAAGATATTAAAGTTCGAACAAATAATCCTGT…
TRINITY_DN9204_c0_g1_i1	213.108	-1.07196	1.23e-06	Uncharacterized protein	ATTAAAAAAAGACAAAAACATCAAAAAGAAGCTTTACAATTTACTTGACTCGATCACATCTGTTCCCATAACTGAATTACCTCAACTTTTTGTCGAATTAAAGAAATATGTTCCCGTTTTTTCACCTGAAATTCTCGCCCGTTCTCTAGACACTATAATTGCGCATCTATTCGACTTCCATTTATCTGGGCCTTTACACATGTCAATACTAGAGTTGTTGTACAAAATCGTGAGCACCAGTGAAGATGTCCAATCATTTATGATAGATCGTCCTTCCCTTCTTCCTAGCTTGTTCCCTTATACGCGAATTTATGAAAGCAAAGCAGCTCCTGTCCTTCTCAACTTGTTCTTGCATGAACCATCGTCCGTCATTCAATTTATCTCAAAGGCACCCGACAC…
TRINITY_DN212_c2_g1_i6	1329.68	-1.07176	0.381	DNA topoisomerase 2	TTTGTTTTTTTTTTTTTTTTTTTTTTTGTTTTTGTTTTTTTTTTTTTTTTTTTGTTTTGATGTCCACGTCATCAGACGACGACCTAGACTCAAGTGAGACAGAAAGTACGGAAAAGTATGAAAAGATGGAACTCAGGGAACACATTTTGCGCCGTCCTGAAAACTATATCGGCTCATGCAAATTCCATGACGAAATGATGTATGTTGTTAACGATGAAAAGATGGTTCAGCAGCAAATTCGTTATGTTCCTGGTCTATACAAGATATTTGATGAAATTTTGGTGAATGCAGCAGATAATACTCAGCGTAAGCCTCCTACAAAGAATATCAAAGTATCAATCAATCAAAAAGAAGGGTACATCAGCATTTGGAACGATGGCCGTGGTATTCCTCTGGAAA…
TRINITY_DN37020_c0_g1_i1	545.328	-1.0677	1.35e-07	Calmodulin-like protein 11	CAGATGGATAATGCCGTCCCCACGAAAGACAAGCTCAAAAAGGCTCTCGATGAAGGTGTGAGCAAGGCCGACACTGATGGTGATGGAAAAATCAGCGAACAAGAATTTGTTGACTTCTCATCATTTTTCATGGATAACGCGAATGAAAAATATTTGCATTACTGGTTCAAAGGATTGGACATAGAAAAGACAGGCAAACTAACATTCGAACAAGTTCATGAATGCTTCCAGATGATGTATGATAATTGGGATGATCTATCTAAGGGAAAGCCAACCTTAGAAATGCTTAAAGTGTGGTTTAGATCGATGGATGTGAATGGTGATGGAGAAGTTAACCTCGAAGAAATGCAAAACTTCTTAATCAGCTTAGATAAATCAATGACCACTTACATAGCTGCT…
TRINITY_DN27140_c0_g1_i1	756.056	-1.06604	9.21e-13	Uncharacterized protein	AATGACTCCAGATCTTAAAGTTCGCGTACAATGGTCACGCGGTGCCGTTCTCCCCGTCCTCACACGAGGTGATGCGACAACAGCAGAGCTATCTCGACTACTACGATTCGCATGTACTCCCAATGACGAGGTTATACTTATACACAACGGTATCCCGCTTGATCCAGACAGAACACTTGAAAACCAGATGATTAAAGACAATGATATAATACAAGCTTTAGTTGTTAAGCGTACAAACGGCGAGGATGACGGTCTCGCTGCAAAGATCGATTCTATAGTACTTGAGGCGGCGAGAGTTTCCGACCGCCGCTTTGACGCGCTGGAAATGGCGCCATACAGACCAACACCAAGACAGAAATCTTCGTCAGATGACGATTTATATGATTTTTACGACGAAGA…
TRINITY_DN39265_c0_g1_i1	1169.67	-1.06504	9.65e-05	Mitochondrial substrate carrier family protein B	GATGAAACAGCAAGGTCATTCCACATCTCCCGGACCGTCTATGACCACACCATGTTTCTCACAGACCGAAAGTCTCCTGCTTGGCGGCATTTCGGGTGTTCTTGCACGGACTCTGTCAGCCCCTCTTGACCTGATGAAATTGCATATTGAGGTTGATATGAAGCACACAAAGTTTCGATCAATTTTTGAAGGCGTCATTGCTAAGGAAGGGTTAATTGCTCTCTGGAAAGGAAATGGAGTCGCATTAATTAATCAAGGATTATATTCGGCAGTCAAATTTGCCCTCATAGAGGAAATCGAGCACCACATGGGGGATAAAAAGAATAATACAGGGTTTTTAGCACTCACAGGATCTGTTTCAGGAGTTGTAAGCCAAGTTATGTTTTTCCCTCTCGACCT…
TRINITY_DN5340_c0_g1_i1	229.045	-1.0624	0.00196	Phospholipid-transporting ATPase	GAGAACAATGTATCAATTGCGAACCAAAGTTGAACAACAATGAATACGAAGTTCTTATAAATCATATAAACAGCAACAGTTGAGAATCTGCGATAAGCCCAGTGACCATAAACACCAAGAAGACGAATTAAATGCCTAAAGCGTGGAATAGCAATATCAGCACTCTGGGCAGCTTGTGATCCTTCACGACCATACACACCAATACCACAATGGGCAACTTGAATCATACCAACATCGTTTGCACCATCACCAATAGAGAGTGTCATGGCTCCGCAGTTACGAACATGACTTGTAATAGTGGCTTTCATGTATGGAGATACACGACACAATATAACAGCTGTACATTGATCAGCAACTTGCATGAATGTTTTCAAGTGATGATTCATTGCATGCTCAACT…
TRINITY_DN1724_c0_g1_i1	3103.79	-1.06096	2.98e-06	Uncharacterized protein	ACCTAAACCAAAAGAATCTGAAGAAGAAAAACCTAAACCAAAAGAATCTGAAGAAGAAAAACCTCAACCTAAAGAATCTGAAGAAGAAAAACCTCAACCTAAAGAATCTGAAGAAGAAAAACCTCAACCTAAAGAATCAGTTGAAGAGCCAGTCAAACCCAACGAATCAACTCCAATTATTAAGACACCGACAGCTATTATCCAAACTCCATCTCCATCTGTGTCTGCTACTCAATCACCATCTGAAACACCACTAGCAACACCATCTATTTCGCCACGTCCAACAGATGTCAAACCATCTGGAATTGAAGTTAAAGATAGTTGCGATAGTTCAGACTATCAGTACTGTCTTCTTCCTAGCCAAGTATCTACTTTCAACCTAAACATTTTAGCAAGTCC…
TRINITY_DN956_c0_g1_i2	474.386	-1.05975	1.19e-07	Uncharacterized protein	GACTTCTTGAGTTGCTGTTGGAATTGGGACTTCTTGAGTTGCTGTTGGAACTGGGACTTCTTGAGTTGCTGTTGGAATTGGGACTTCTTGAGTTGCTGTTGGAACTGGGATTTCTTGAGTTGCTGTTGGAACTGGGACTTCTTGAGTTGCTGTTGGAGCTGGGACTTCTTTGGATTGTGTTGATGCTTCTGTAGGAGGTGGTAGATCTGATTGTGTAGGAGCTGGTATTTCGGGAGTTTCGGATGCTGTAGGAACGTCTTCATCATCCAACAAGCTGCTTCTAGCGAGG
TRINITY_DN13251_c0_g1_i1	261.964	-1.05856	1.08e-07	Uncharacterized protein	TAACAATCTTTTCATGAGGTCTTGGTTTGCATTGTTCAACAAGTTGGTTATATCTAGTTCTTAATTCATCTTGTTTTTGAAGTAAATTCCGCAAAAACACTTGATTCTTCTGAGCAAGCTTCATTATACTGGTTTCTAATTTCAACCATAGTTTCGTTTCTAATTCGGGGCATATATTCGAAAATGTCATGGACCGCAGGATACATGAATTTAAAACACTGAATGAAGTTAATAAAATATTTCCTGGAATCTGATTCATAGCAACTGGGTAAATATAATCTCCTACTGGATGCATCATGGAAACAGCTTCCAGCTGTGTCAATGCTTGGATAAACATATGATATTTCTTGGAAAAAGGAATTTGATCTATGCATCGAAGTAGCCTTATTGCAAAATAGA…
TRINITY_DN250_c1_g1_i8	561.475	-1.05472	1.07e-08	Clan CA, family C1, cathepsin L-like cysteine peptidase	TTTGCATCATTTCTTGCGCTCTCATTCAGTGCCTTCATTCTTCCACATGAAGAGAAGAACTTCGTCTCATTCATGCGTCAATACAACCAGATCTACACTGGCGACGAGTATCATTTCCGTCTTGGCATCTTTTTGACGAATCTTCGTATTATCCGAGAATTCAACTCTGTTAAGCATTCATATCAGCGAGGAATCAACCAATTTTCAGCCATGACAGAATCTGAATATAAAGTCTTCAAAGGAACTTTTCCACCACAATCATTAAATCATCAATTTCAAGGTGAGAAACTCGAATCGGCTCCCGAATCAATTGATTGGCGAGAAAAGAATGTTGTCACTCCAGTCAGACATCAAGGACATTGTGGCTCATGCTGGGCTTTCTCAGCAATTCATGCTCAG…
TRINITY_DN20059_c0_g1_i1	449.009	-1.05447	2.33e-07	Uncharacterized protein	AAAAATTCATGCGATTGTCAGCTAATTGCATGCGGGAGCCCAACATACCGCAGCAATATTGGGACAGACTCACTCTAGAAGAGCAGCTAGAGTACAAGCGCCTGCATATCCACTTCACCCAGAGCCACTTCTTTGCATCCGCCGAACAGCACTTGAATTCGTTCTCTTCAATGATGGTGGTTGTGATGCATTTCAACGAGTTTTCCAAGGAGAGGCAGCAATACAGATCATTGGCCAGTGGTGCGGTTTTTGCTGGACCAATTATTTGTATTAATCCGCGTCTTCTGAGCAGCTTCATTGGAAGAACGAAATCTGCAATCATCAGTGGATTTGACAAGATAGGATACGTCTCGTATTCTGATCTTCAAGAATCCAAAAAATACCTTTTACAGATTTTTC…
TRINITY_DN445_c0_g1_i4	608.02	-1.053	4.72e-13	Uncharacterized protein	GTTTTTCTTTCTTGTTTGCGTCAAATTCTTCAGAGAAACGCGTGTTTTCAGTCCCTGGGAGAATGGGGCTCATTTCTATAGGATTCCCGCCATCACGACTGCAAAAGATGGGTCTTTGATTGCGATCTGTGATGATAGAGCCAATCACAATGGAGATTTGCCTAATGCTCTCTACGTTGTTGGTAAGAGAAGCACGGATGGAGGAAGAACATGGGGAGAGCGAATGAAAGTCTCAGGGCCAGGAATTACAAATGGTGACTCGACAATACTCACTGATAGGAAGAGTGGCACAATCTATGTGATTGTGAATGGAAACGCAGGACTCAGCAATTCAAATCCAAAGAATCCAATCCGATTTTATCTTGTTAATTCGACAGACAACGGAATTACATGGTCATC…
TRINITY_DN39574_c0_g1_i1	2174.01	-1.05258	6e-12	Uncharacterized protein	ATAAAATTAACGGTCTCCCTCTTTACAGCCTAACTTCTAAATATTTACAAAACATTTTTATTAAATCGACATGTCTAACAAAGTTAAAAACCTAGACATATCCGTTCGCATATTCGACAAGCAGGACCCTCCCGTCACATGCTCGATTCCCATTACACTCGTAGGATCAGAAATCATCAATTATCTTATGTTTTCACAGAAAATGAAAATACCTGATAAATACTTCTTATTAGCCGTATTTGGAAATAACGTAGATGGACAAATAGTAAAGACATACCGAATTATCGAAGATGATAGAGATTTATCAAAATATGCAAATATGAAGAGAGTTGATCTGATTTTGTATCCACCTAATATTTTCCTAAAAATACACTGTCCTGATAAGCGCATTAACACACA…
TRINITY_DN63_c0_g1_i1	4819	-1.05243	3.37e-19	Uncharacterized protein	TGTTGCTTCTCTTGCTTCCCTTCATTGCTCGCTGCAAAATGACATGCAGTGCGCCTGCATTTGGCCAGAACGAAAAACTTGAATGCACTTTAGCAAGGGAATCAAAAGGCATAGTTTCCAAAGTATACTTTTCAACAATCAAAAGAAAAGACTTCGACCCTTTTATTTCTGGAGTGGGGAAGACATATGGTGAAATCAAGTCTCTTACTATCATATTCAGTGATGAAATCACCGAAATGGAAGCGAGTTGTTTCACAGCATTTAAAAATTTGAACACTTTCAAACTCTCGAACCTGAAAAACATGGCATATTACTTTCCTAATTCAACATTCAAGGGTCTATCCAAATTGGTAACTGTTGACCTTGGTACTGAAGAAAATGCGAAGAAACTCAAGTCAA…
TRINITY_DN11953_c0_g1_i1	290.394	-1.05184	1.02e-07	Uncharacterized protein	GTAAGTCACAGGTGCTTCGAGGGCACTGACCATGTTTGTTAAAATACCACGCTGTTGCGTTGTATCTATTTGTCTTGCTGGTGTTGTTGGAGTTTGTGGGTTCTTGAGCCTATTGTCCTTGAGGGCACGAGACATGTCTGTGCTGAACTCTAAGATGATAGTGAGAAGTGTTGCTGGCTTAAGGAGCTCTTCTTGAACACCATAATGTTTCGCAATTTCATCATATGTTTCTAGGAGCTTTTGAACAATGTTCATTGCTTCAAAGATACGTCGTGATGAGGCGCGAACGAATGGAGTCCTCTCTCTTGAAGCAAGCATTGTTTGACATCTCTTGAGTTTCTCCAATATTTCGCCGACATGAATACGTGATGCTGTTTGGAGTCTTG
TRINITY_DN34213_c0_g1_i1	2189.19	-1.05105	5.79e-11	Uncharacterized protein	CTGTGCGGGCAAATGAAAGTGCCCGGGGATAAAAATGAAATGCACCTCCGCCCGCATCATCTTAATCCCCGAAGTGGCATCTTGAAAACCTCGATGGGAACATTTGTAAGCCCAATGTGCATTTGTATACATAAAATTAGGCAGAAAAGGGTCATTTTCCACGTTTTTACGAGTTTCACCACCATAGCAGTATTTATCCAAATGCTCTTCGCATCTACATATCCAATGGGACAAGATTTGTACGGGAAAAGCCAGTTCGCGAAGAAAGCAACATCAATCTCAGCATTTTTCACGCGATTAATACCTCCATTTTGTGATGTTACTCTTTCTATGCGTATCTCAGCAATAATTCTTGCAATTGTGATTATCAGTTTTTTATCGATATTGTGGACTTTCGCT…
TRINITY_DN26181_c0_g1_i1	517.461	-1.05079	1.1e-05	Uncharacterized protein	ATTTGCTAAAAAAAATGAGTAAAAAGCCTCTTGATTTCGATACAGAGCAAAAATATCTAAAGGCCTTGAAGGCACCAGCTGAACAGCCATTTATCAAAGCATTAAAAGAGCTCACAACTCATATAGATACTAGATTTGCAAAACAATATTTCAAATCACTTTTCCAGCTATTCGACACCAACTTGTCGCCTGCTTTGGGAACAAAGATTCTTCAGTCAGTGGCCTTAGCAATTCAACCAAATGAAATTAGTGATATTTTCTACCAAAATAATTTTCTCTCGTTCGTTCCATTCGATAACAAGCTGTTTTGTGATCCAATTCTTGACATTTTATACATAATGATTGAAAGATTCCCTGAATGTATCAAACCAGAGATCGTTGAATCGTTATCTGGTTACA…
TRINITY_DN31285_c0_g1_i1	1928.48	-1.05021	0.000359	Uncharacterized protein	GAATATTTCATTAATGATAGGATATTTGATTGCCTTTGTTTCATGCGTATATAGAGAGATATCTCTTTTTGATCCTGGCGATGCAGGCTCTAAATTCTACCGCATTCCCTGTATTACAACGACTAAAAGCGGAGCACTAGTTGCTGTTATAGATAAGAGATGGAATAGTGAAGGTGATCTGAAAGGAAAAATTTCACTTGAAGCTCGAACAAGCTATGATAATGGTTACACGTGGACTGATGCTGTCCGTGTTTCAGGAGAAGCTTTTGATGATGGTTATGGAGATTCATCCATTGTAACAGACAGGAAAACAGGTGTAATATACGTAATCTTTAATGGTAACCAAGGCTTTGGAGCTTCGAAGCCTAATGATCCACTAAGGCTCTATTATACCACATC…
TRINITY_DN1657_c0_g1_i1	5453.82	-1.04904	2.04e-21	Uncharacterized protein	GTTTCTCTTTTTGCTTCAAAGTGCGCTTTCTGACATCGTCCAAGTCAATGCACAAGCTGTTTTAGGTTTCACTGACCTTGTTTACTTAAAGAATGGACTCAAAGGAGATTTCCAGACATTGGAATCCCCGATGGGTCCCATGTCAACATTCAGCTACTATGACAAAGATGGGAATGTTAAAACGGCCGGAATGTGGACGATTCAACAAATCACGAAAGGAAATGACACTCAAATGATTGCTTTCGTTGATTTGATGGATAGATTCAACCAGAAGGATGTGACAAAGGCGATGAACTACATCATTAAGCCTGTTATTGTTCCCCAGACTGTTTGCAAATATAATGGCTTCATGTCATGGATGAATCGAATCACGCCACTTCTCACATGGGATTCCACAAC…
TRINITY_DN34552_c0_g1_i4	9742.02	-1.04668	1.23e-05	Uncharacterized protein	TTCCGATCTCCCCCCCCCCTTTTTTTTTTTTTTTTTTTTTTTTTTTTTTTTTTTTTTTTTTTTTTTTACGAATGAGCGACTTTGATTGGAAATCAGCTTCCGCAAGTTCGCCCAGCAACCTCAAGGAATCTCCACAGAGGTATGTACGCGTTTTGGCATCACGAAAGGAGTGGAAAACACTCCTTGAATGCATCTCAGACAAATCCCTGAGCAGGAATGTTCTTTCAATGCTCAAAAAAGGGTTTGTTGAAAAGAACATTTACACAGGTATGAGTAGTGCCGAAATTATTGCACTACTTGACCAGACAAGTGATGTATTTCGCCAACGGATTTTCCGTGCCTTAATCAAGCACTTTGATCGTCTACCTGCAGCATGTGAAGTTGGTACAACATTATTGA…
TRINITY_DN20753_c0_g1_i1	2784.66	-1.04618	6.05e-19	Sec7 domain containing protein	ATCTGGACAACAGATATGATTGACCATCTAACAGAGGCTCTAATCAGTCTAGACACACTTTGCGGGAAGCATTCACGTGTTGGGAAGGATATACGAGTTCTTATTTGCAATGTACGTAAGTATTTTGTTATGCTTTCAAGTAAGAACCAACAATCGAATTTTGATCCAAACGTGGCCCTCGAACCATTCACAAAGGCGTTCGAGGGCGACCCAGCAGCTTTCCAAGTCATCTTTTTAGATACTTTATACAATTCTTTAAAGAAAGCAGGAACAGAAGTTTATTTTAATAGGAAGTTCTTTATTGACTTGTTTGCAGGACTTCAAAATATTGATTACAAACACCCTGGGATCTCTCGTAAAGTCGCCAAATTATGTTTTGAAGCATTAAAATCGATTCCA…
TRINITY_DN26189_c0_g1_i1	1562.49	-1.04522	3.14e-11	Uncharacterized protein	GAATTCATGAAGATTCTGGCTATTATTTAATGAATTCGTATTGCAATTGATGGATAATAGCACTCAAGTTGGAGAATGAAGATAGAAATGTCATATCACTCAACATATTTGGGCTGATGATTCTCTTGGTTGCATTCGCCCATTCAGCCATTTACTCGCTAGACCTTGGATCACAAAACCTCAGACTAAGCTTTAACCAGCCTGGAAAGCCAATTGACATTAAATTAAATGAAAGAGATAAGCGATTCACCCCAAATTTCCTTGCATTCCCTTTGAACACAAATAAATCGGAGCTTACAAAGGCGCAATGGTTAATTGGAGCAGATGCCGAGCGTATTTTCTATCGAAATTCCCAATATGGTGTTAAAAACCCGTTTTCTATGCTTTGGAATCCATTAA…
TRINITY_DN701_c0_g2_i1	289.542	-1.04411	0.00179	Adenylate and Guanylate cyclase catalytic domain containing protein	TAGCATTGTTAGTAGTCACAGTTTTAATATACTTATTCTTTTTATGGAATTCAGTGTTCATTCTGTCGCAATCTCTTACGTTTCGACCAATATCGCTAATGACAGTGATGCATGTGCCTTCAGAAACACTAATTGGAGCAACTAATTTGATAAATGCATTTTTTGGCTTTTTTGCAGTTGCCCCAAAAACAGGTCGAATAATAATTTTGATATGTTGCTTTATCATTTACTCAATTGTTGCGTTTATTCCGTGGATTTATGGAGGATTTGTGAAAAGATTAATGAATTCAATGGTGACAGCGTGCGGCATTGAAGGAGCAATCTTATGTTTGGTTAATTTGGGTGTCATTCTAGCCGGCAAGAGCTTGAACGCCGCCGTTGTGATAATTGCGGCGATTT…
TRINITY_DN23_c0_g2_i2	24144.4	-1.04398	6.11e-11	Uncharacterized protein	TTTGTCTTACTCGGACTAATTCAAGCAGCCAAGCTTTGTTGGGGAGTAGATAGTGATTTACAAGGTGCATGCAAAGGTGCAACATTGATCACAGCTGCAGCTTTCCCAGCTGGACCAAATGAAGTTCTTGTGACAAGCAAAGCTAGTTGCATAATAAGTGGTGAAAACTTTGCTACAGTATCCAAAATAGCAGCAACTGGTGATTCAGCATCTGTTGAAGTTGATATTAAAGCAAATACAATTGTCGCCGATTTAACATTAGAAAAGATACAATTAACAGTGAAAAAAGTAGCTGCAGAAGTACCAGGAAAGAAACTATTGGAAGATCCTAAACCTAAACTTATTCTTACCAAAGCTAAGCTAGATGCAACTTCAACAATTGCTGTTCATTCTGATGGA…
TRINITY_DN352_c1_g1_i1	3009.43	-1.04332	1.52e-14	SNF2 family N-terminal domain containing protein	GTCGGCCAATTGGACGCGACGCTCTTCGATTCAGGCCCGTAGGAAGAAGGTTGTGTTCTATGGGGAGTATGATAGTGCGGAGAGTGACTCAGAGAGCGACCCTGGCGAGAACACCCAAAATTCTTCCGAGGTAATCTCTGAAAAACAGTATTCAGACTATTCTTACGAAGAGGACGAGAACGATCCAGTAGTACAATCGATTGTTGGCGTGAAAGATGAAGAAGAAGGACAGGAGGAGTCATCACAATTATATTATGTTAAATGGGCTGATAGGAGTTATATACATTGCAGTTATTTAACTCTGCAACAAGTTCTTGAGGCCAAAGGGGGTGAAAACGCTCTCAAAAAATTTCGAAAGAGAGTTGATGACGATGAACTCTCAAGATCTTCGTCAATTCC…
TRINITY_DN7906_c0_g1_i1	232.255	-1.0396	6.55e-06	Uncharacterized protein	CTGAGCAACTGAGCATAGCTATACATTCCTGGTATGAATCCTGCTACGGCAGATTCATAGAAATACATTTCCGCAAGGCCAGGATCTGGCGTAACGCCCATTCCTTGACTAAGAATCATTCCATAATTATATTTTGCACTAGGAAGCCCTTGATTTCCTGAAACAGCCATTTCAAAGTATCGAGCCGCATTATTCCATTGCTGGAACTTTGTAACCAAAAGAACACCGTAGTTCTGTTTTGCATCCATGATATTGTTTTCTATGGCTAATAAGTATAGGCGCTTGGCTTCATAATAATCTTCTTCAACTCCAATACCATTATGCAGCATTCGAGCATAGTGATATTGAGCCAAGCCATCGGGAATTTCTGATAACTTTTTATATATCATTGCAGCAGCC…
TRINITY_DN28288_c0_g1_i1	12415.6	-1.03957	6.27e-08	Uncharacterized protein	GACTCAAGAAGTAAATAAGAAGGACATCAAAAAGATTATTGCTACAGTGGTCGAAGTGACCCCCGTCGTTGTTTTCGTAAGCTCATTCATTTCCCTCATGACAGCATGGAATGAGAACGAATTCAGTGCTTTTGTTGCTCTTGCATACCTTTCATACATCGTCTACCATGGCCTCAAGACTTACACTGACTTGGGCAAGATTAATATCAAGAACGATCCACTTATCAAGAGAGTTTGGCTCAACAAGCACTTCCACTTCGCCCTTCTCACTGTCGGAATTTTCGCCACACAAAAATCCCCACTTCCATTCATTTTAGATATTGCCTTCCTTTCAGGTCTCAAGGTTTTGGAAGTTCTTGATAAACATGTTGCCAAATCCACAAACTCAAATGATGATAC…
TRINITY_DN39092_c0_g1_i1	296.315	-1.02964	4.18e-07	Uncharacterized protein	TTCGAAAACAGGGCAAGAAGACAAATTTATACGTTAAAATCACCAGTGTGCAAAGCACGAAGAGCTCAAACAGTAATTGGGTGATTTCCATTGAGCGCCCTCATCAATATCGCGAATCAAATAAATTTAAATTTACTGCTTTTTCTCCGGTCGCTTTTCAAGATACATACCAGCTCCAAGCTACTTTTTATGACGTAGAAAATGGATGGAGGGTTAAAAAACTCTTTATTCGTTTAATTAGAATAATTAGTAAGACCAAACAGAAGATAGAGGTGAAATGGGTCCAGAACATCAGTACTCTACACGATACCGAGCAGATAGCATTCATGCTGCAGCAAAAAACAAAAGAATTGGGCGATATATCTATCAGTATGACTATCTCGAAATATTTTGGTAAGC…
TRINITY_DN1855_c0_g1_i2	258.357	-1.02679	0.000136	Uncharacterized protein	CAGACGTGTGCTCTTCCGATCCAGCTAAAATGATAGATGAAAAAACTTCGGCAAGAGTCAGTGAGAGAAGCCAGCAAGCGACCCCATCGAAGAGTGCATTGAATGTCACAACAGGATTCGCCGAAATAGACGGATTTGATATCAAATCATCTCAATCAACCAACAAATTAATGAATGATGGGCCGCAATTACCTACCAGCCTTCAAGAAGTTTGCAAAATGTTTATCGCCAACCTAATGGGTGATGTTGAGAAAACAGAAGAGGACAATAATAATAATAGTATTACAAATTCCACACGTTCCACTCACAGACAGATTAATGAAGATGATAGGACGCAATTCATCAAAATGATAAAAGGACCGCCTACAAAACCGGTAACAAACTTACCAAAGCAGATAT…
TRINITY_DN27191_c0_g1_i1	961.362	-1.02567	3.25e-12	Uncharacterized protein	CAGATGTCAACAAAATTCGTTCTCGCTTCCGTTGGATCCTTTGAACTTGCGAACTCCAAAAAAGTTAAAGATGCACGTAAAGAGGCAATTAAACAATTCAGTTTAAAAAAACTAGCTTTTGATTTTGTTGATGAAAATAATAACAATATCAATGAGAACCTGAAACTGTCGGAAGTAACATCAGCAGAACTTACTATTCACCTCTTGGATGGTGATGTATATCAATTTAAGTTCCACCCTTCTGTGCTTCCGACGTTATATTATAGAGCAGTTCAAAACAAAGCAAAAGTAGGATATGTCAAAGAAAAAATCGCCAAAATACTTCCAAAAGAGTTTAAAAAATCCAGAGTTTCTTTATTATTAACTGCAGGAGCCAAGATGAAAGACGATGACGTTTTT…
TRINITY_DN2322_c0_g2_i1	28014.3	-1.0249	4.1e-13	Uncharacterized protein	CTAATTTGCTGAATGACTATGCCAAAACCAAATTGACAATAAAGCTATCACTTCACATTTTAAAATGTTTTTTATAGCAGCACTAGCAGCTATATCAGCCTCCACAGATGTGGTTTACAACTACAAGAATACATGTCTAGAAGGGGAAGAACCCAAATGCATCCATCTTATTTCTGAAATAGAAGACACTGCCGAAGATAATGTAATTATTAAATTGTATGTAAACTTAGACCTTGACATGAGAGAGATTAGCACCAAAGGAAACATAGCATCCCTCACAATATGCTCATCAGAATCCACAAATCTTAATATGTTAACCATCAGTTCAGGCCAATCCGAGCTAACGTATTCAAAGCCAATTACACTCACAAATCTTCATATTGCATTCAGCGCTTTTGC…
TRINITY_DN655_c0_g1_i1	5702.01	-1.02459	5.44e-17	Uncharacterized protein	CTTGATGTTACTTTAGATGATATCAAATCAACTTTACCTACCATCATTCAATCAGAAAAAGCAGAAACAAAAGCAAAAATTAAGTTGATTGTTCAGAAAGATGAACAGTTTAATACTCAAAACATTGGATTCATTGGCATTGATCTGAGCATTCATTCAACAGATAAAGCAGCATCAAAAATACTTTTGGCAAAAGCAGGTTTCATTAACTCAACAGTCGCTATTGATAAAAGTACAGAAGCAGGAGGATCAAGCAGTCTGAAAGCTAATGAGCCACTTGTAACAATTGAAGGCGAACAAATTTTCGCTGATATTCAAGATTTGAGCAATCTCCTCACAAAACCAATTGTAACAGAAGGAAAATCAAACGTCGTTCTTGTCCAAAAAGGAGTTTCAACA…
TRINITY_DN7341_c0_g1_i1	606.946	-1.02453	0.000112	TKL family protein kinase	TCCCCCCCCCCCCTTTTTTTTTTTTTTTTTTTTTTTTTTTTTTTTTTTTTTTTTTTTTGCTAAAATTTTGTTGGGATGAAGAAAAATAATATTGGAATCTCTGTTTTTACATGGATTCAGAACATTATAATTGAAATAAACCAGATTTTTCAGTCCTATACCGAAGTAATAATCCACAAAGCAAAGCTAACTTATTTAATTAATAATATCAATAGATTTAAAGGGCATTTGTCGCAAATAGCTGATATCAATAGATCAATCACGCCACAAGAAAATCAATCAATGAGAGCGCTTGTCAATTACCTCAATGAAATCAACGAATTTGTTTTTTCATTCAGATATCCAAAATTTATTGACGTTTTAATACGAAAACCTTTGAATTTTCCTAACGATAAGATT…
TRINITY_DN330_c0_g1_i2	1985.28	-1.02314	1.6e-07	Histone H2B	CAGAAACATTCTCTTCATACATTTTCAAGGTTTTGAAACAAGTTCATCCAGATATCGGTATTTCTAACAAGGCTATGATGGTTATGAACTCATTTGTTACTGACATTTTCGAAAGAATTGCACAAGAAGGTGCACGCCTTGTCGATATGAACGATCGTAACACCCTCGGTTCAAGAGAAATCCAAACCGCCGTCCGTCTTGTTCTTCCAGGAGATCTTGCCAAACATGCCGTATCTGAAGGTGGTAAAGCTGTTGCCAAGTTCAATGCTGAATAAATCATTTCATTTTCATTCAAAAAAAAAAAAAAAAAAAAAA
TRINITY_DN2138_c0_g2_i1	219.726	-1.02047	0.0231	Uncharacterized protein	TCAAGTCTTGCAAATGAAAAAGAAAATGCTCCATCAAGTCTTGCAAATGAAGAAGAAAATGCTCCATCAAGTCTTGCAAATGAAAAAGAAAATGCTCCATCAAGTCTTGCAAATGAAAAAGAAAATGCTCCATCAAGTCTTGCAAATGAAGAAGAAAATGTTCCATCAACTATCGATCATAAAGATCCAGCACCAAAAGTGATTCACACTTCAAGTAATGAACCAATTTTACCAGTAAAGAAAACAACAGTTCCAGCGAAGCATTCAGCTGGAGATCCCCCTGAAAAACCCAAAGGAGGAGCCGGTGATAATAATTCAGACAGTAGGAATAGAGACAGCAATTCACAAAAAGTAATGATTATTGGTATTGTTGTTGCCGTTGTCGTTGTCATCATTATA…
TRINITY_DN6986_c0_g1_i4	1039.6	-1.02031	2.7e-07	Uncharacterized protein	ATTAAACTTTGTTATCATATTTGTAAATCGTTGGCATTTTTTAAAACCATCATGGAAAACCTCTCTTGGAACAAGAAATTCTGCCGTTTGCGTGAATTCCCGTCCTTTTTTTTGGGATATTGAAATATGAAAAAAAGATAGCTCAGTGCAATTCGAAAACCCCATTGCTTCGCGTTTTTGTATTCGATTAATTTATTAGAACAAGCTTTACAATACGGGAAAACCTGCTTTCCAGGTTATCAGATTGATGCTCAAAACAGCCAATGACTCTCTTTAATCTAGATGGCCTACATATCACAGCCCTAGTAAGTTATTAATGATTTTATGATCAAACGAATAAAAAAATCATATCCAATTGTGGCCTGCTTTCTTGAAAGAAATATCTTCCGTAAAGCAGGT…
TRINITY_DN221_c0_g1_i7	2462.28	-1.02004	4.02e-10	Uncharacterized protein	TTTTTTTTTTTTTTTTTTTTTTTGTCAATGTTATATATTTTATTATGCTGTGCTTTATCAAAGCGCTCTTTTGAGATTAAAGGGAGCGAATTTTACCTCGATGGCAAAGTTTTTCGCTTCGTATCCGGAGAAATCCACTATTTCAGGCTTGTTCCTGAATATTGGGAAGAAACTATTCAGAAAATAGCAAACTGCGGTTGTAACATGATCAACATCTATATTGCATGGAATTTACACGAGCCAGAGAAAGGAATCTACAATTTCGAAGGAATTGCGAATCTTGAAAGATTTTTATATCTATGCGAGAAAAACGGACTCTACACGTGTCTAAGAGTTGGTCCATATATTTGTGGCGCCGTAGATTATGGTGGTCTTCCATATTGGCTAATGACATCAGGT…
TRINITY_DN1561_c0_g6_i1	458.826	-1.01908	6.19e-06	Adenylate and Guanylate cyclase catalytic domain containing protein	TTATCATTATCACTTTCATTCCGACCCAGTTCTTTCATGACTTTCCATAATAAGCAACAGATGGTGATGATATCAATAACTCTAATTGTCACTGGGCTGCTAGCAATTGCATCTAAAATGGGCCATATTGTTGCAATTGTTACCAATGCACTGGCAGCAGTTTCTTATTTGATAGGAGCTTTGTTAGCATTCGTTGATGGAGGATTCATATCAAGAAATGTAACTTTAATTTATATTACTATCAATTCATGTGGGTTCGTGATGTGCACATCGTGTATCTATTTGATAGCAATGGATCTATCGGCTACACCAGCTCTTTTTTTCGTCTGGATTGGAATCGCAATTGTGATTTTATTTGTAGTGAAAATACTTGTGGTGAAGAAGGAAAATAATGTCTTA…
TRINITY_DN3766_c0_g1_i1	679.888	-1.01825	3.17e-09	Uncharacterized protein	ATTTCTTGTTTAATTTGCATCAAACGTTGGGCTACGGGTAATATTGATTCCTATGAAAAAGTTGAATCCAAGCAAACATTCAGTTGGTCTGAAGAAATGTTTTCTTTGGCTTCTTCATATTTCAAAGGTTAACTCGCTCTAGCCGCTTGCTGGCTTCAAACAAATCTCACTACTTTTGGACAATCTTCGATTATGGAGCGGGAACCTGATGATAACTATCATATCTGAGTTGGACCAGAGTTCGGGCTGAATAACGAAGCAAACCTCTTCTTTAAGCAATTCAGGCCTTTCATCAGGCTGCTCTTGAATGCCAACTTCATATATCTATCAATAATTCAGATTTTGACTTTTTCTTGCTACAATCAGCTATAAAACAACCAACAGAATTCTAAGCAAGAA…
TRINITY_DN854_c0_g1_i1	266.226	-1.01813	5.62e-05	Unknown function	ATTGGAAACATCAATGTTTCCTCGTATTCATATTCATAGTCATTTATCTCGAGATTTTCGTTCTCAGGGGAAATATTTCCAAATTCGAAGAGTCCACTAGGAAGGTTCTGTGTTATACCACCAGCTTCATCTTCCAGCTCAGTAGACACAACTTCGCCATTATCTTCAAACGGCTCGTCGGTTGAATAAGAATTTTTCTTAGTCATTTTGAATAAGATAAGCAATATCAGAACTACAACAATGACGATGAATGCTATGACTCCAATTACAATTCCTGCTATTTGACCACCCTTTAGGCTACTGTCAGCATTGTTAACATTGGCGTTTGGTGTTTCAATTCGTAATTCTGAACTATTGTAATCGCTTAGTTGTGAGGAGATGTTTTCGTAAAATGATTGA…
TRINITY_DN1642_c0_g1_i1	1914.24	-1.01799	3.78e-09	Sugar transporter ERD6-like 6	TCCGAAGTGACTTCACATAACACAAATGGAGAATAGCGATGGGAAAGGTTTCTTCCAGAAGTCTTTGCTTTATGTCATTGTTGTTGCAATTGGTACCTTTTCCATTGGTCTCGTTCTCACATTTTACTCTCCTGCTTACGCAACAATTGTTCCAGAATTTGACTTTCAAACTCTTGAGGGTAGCTTTTTTAACGCACTCGCACCAATAGCAGCTACCTTTGGAGGTCCCATCATCAACTTCGTGATCAACAAATATGGGAGGAAATACCCCGCGATGGTAACACAAGGAGTGATTATCGTTGGATGGATCTTATTGATTGTTACTCAAAGATCGTACAAGGGCCTCTCATACGCTGCACGAGTTGTGATGGGGCTTGGAGCAGGAGCTGCTTCAACAAT…
TRINITY_DN30754_c0_g1_i1	3369.33	-1.0176	1.02e-05	Eukaryotic initiation factor 4E family protein	CTATGCAGGAACCAGATGGGAAGTTGTTTCGGACTTGGTCTTTTTGGTACTTGATTCCGGATCGATATACTATGAAGGAAGCTGATTGGAACGACTTCCTTCATCAATTAAACAACATTGAGTCTATCGACGACTTATGGGCTACAATAAACGCTGTTGAACTTGCTGCGCGTATGCCAAAAGGATGCCGTTACTACATTTTCAAGAAGGGCGTCCGGCCCCTTTGGGAAGATCGAGCAAACCAAAACGGAAGCGAGATATCGATTGAACACCCAACAGTTAAGGCAAAGCGACAGAAAATTACTGACAGATGGATGGACGTGGTCCTTTCAGTTTTAGGCGAATCTATTGCCGAATCAGACTCAATTAACGGAATCGAATTCACTGTGAGAGCAAACA…
TRINITY_DN330_c0_g1_i9	318.497	-1.01704	0.00404	Histone H2B	CTCATATATCTTCAAGGTTCTCAAGCAAGTTCACCCAGATATCGGTATCTCCAACAAGGCTATGATGGTTATGAACTCTTTCGTAACTGATATTTTCGAGCGTATTGCTCAAGAAGGCGCACGCCTCGTCGACATGAACGACCGTAACACACTTGGTTCAAGAGAAATTCAAACTGCTGTCCGTCTTGTACTTCCAGGTGATCTTGCCAAACATGCCGTCTCTGAAGGTGGTAAAGCTGTTGCCAAGTTCAATGCTGAATAAATCATTTCATTTTCATTCAAAAAAAAAAAAAAAAAAAAAA
TRINITY_DN26671_c0_g1_i1	1568.04	-1.01403	1.42e-13	Glycerophosphoryl diester phosphodiesterase family protein	ATGGAATTTCAGATTTCACATCGATGTGAATAATTTTTTTGCACAACAATTTTCAGCGAGAATATTTTTATCTGAAATGCTAGTGTTCGAAATGTGAACTGAATATTAACTCTGCAGACCTACATCTCAATTTTGTTGCGTTTTTCTCTAAACACCATGAAACGTTCTGTAGAGTGCTAATGCAAACATGCTCTTCTAAGTCAGCAGAAGCACTATCTATCATTTTTTCTGCTTTTTGGCCGAATCAAATATTATTTTCATACAAATATGATGCTCAAATCAGGCTCTATGTTAAATTTGCATAGTAATCCCAGTTTGACAGCAAATTCGAGCTCTTTTGAATTAAAGTGAACTTCGATAAAAATTGTTCTGCATCTTTTGCATTTCTCGTAGGAATTC…
TRINITY_DN2250_c0_g1_i1	16708.1	-1.01111	1.35e-16	Carboxylic ester hydrolase	GCTTCTGATTATTCAGCTTCTTGGGCTCTCTAGAGCTGATATATGTTACGCACCTGCTGCATCTGCATCAGATTGCTCCTCTGGAGCGACTGTTGTTTCAACAGCAGAAGATCTTCTTAACAAAATTCAGACAGATCAGAAGATAACGGTTGTTAAAGAGCCTCCAATGCTTCATTTCAGTGACTTGTTTAATGATTTCTCTCCAATCACAATAACAGGAAAAGATGGAGATGCTAAGTTACAAATTAACTTTGATAACAAGGAATACAAGCCAACAAGTCAACAAGTGAGCTTTAAAAGCATCAAAATCGTACCTGTGACTCAAGCAACAGGTGATCAAATCCAATTATTTGGTTCAAATGTCAAATTCGATGGAAGCTCATTTGAAACTACAAAGAA…
TRINITY_DN148_c0_g1_i1	463.695	-1.01059	4.01e-11	Uncharacterized protein	GTCAGATTTCCGAATGCAAATGAAGTTTTTGTGATCATAAGATCGAGTTCAACACCATAAAACAGTTGTGATTTCGATGTGATATCCTCCTCATTGACAGTTAGTTTCAATTTTGGTGATTTTGTTTCTTCCGAAATGAATCCAAAATTGATACTTTTGAGGACATCGATGCTGATTTCTAAAGAATCCGAGTCGGAAAATCCAAAGATTTCGAATTGAATGAAAGTTTCACCAGCATTTTTGACAGCAAGTGTGATCTCTTTCTCGCTGATAAGTTCAATTCCATCAGAACACTTTCCTTCGGCGATTTGAGCACTTGAAATGCAATATTTCGAACCAGTTTCAGGAAGCTCGAGTCTCGCGCCATCTTTGATCAAATATTTCTTGCTTTCATCATCC…
TRINITY_DN31441_c0_g1_i1	301.835	-1.00827	4.19e-07	Myb-like DNA-binding domain containing protein	CAGATAACCTCACATATGGCTTCACTTGCCCCAGAAAAGGTCTCAAGGCCACACAAGCCACATCCCAAGAAGAAATTCACAACAGCAGAAGACAGGATGCTCCAGGAGCTGGTGCGATATTTTGGGGACAAGAACTGGAAAGTTGTATCAGAACATATGAATGGACGTAACCCTAGACAATGCAGAGATAGGTGGCTCAATTACTTATCACCTTCTGTCATGAATGGCCCATGGACATGCCATGAGGACTTAATGCTTGATAGTTTATATAACCATTTTGGGGCTAAGTGGGTTAAAATTACAAAATTCTTCCCTAGAAGGACAGATATCAATGTTAAGAATAGATGGCTCGTTCTCCAAAGGAAAAAGAAGAAAGTTGACACAAATTGCATTATATCT…
TRINITY_DN665_c0_g1_i2	11552	-1.00818	3.19e-07	Actin	ATCATCCCAGTTTGTAACAATACCGTGTTCAATTGGATACTTGAGGATCAAGATACCGGCTTTAGCACAAGCTTCATCACCGACATATGTGTCTTTGTTTTGTCCTCCAGCGATTGTTTGTTGGTATTTTGGACGGCCGACAATGGATGGGAAAACTGAGCGTGGGGCTTCATCTCCTGCGAATCCAGCCTTACACATACCTGATCCATTATCAATAACAAGTGTCTGTACGTCG

## Sheet: Room Temperature
M. colubrorum Transcript_id	baseMean	log2FC	padj	putative_fxn	Sequence
TRINITY_DN888_c0_g1_i1	280.542	3.39437	7.83e-19	Surface antigen BspA-like	TGATTTTCTTCCTATTTTCTGTTGCTTTCATTGGACATGCAGAAGTAGGCGATATCATGCCCACAGATCCCATAAATCTTGACGGAACATGGTACAAGATTTCAACCACAGTAACCAAAAAAATTAGTGAATTTATATATGAATCAGCAATTGGAGACAAAATGGCGATACAAGGCCCTAACGGACAGTTTTCTGATGATCCAGATGCATTTGGTGAGGATGGGCACGGAACAGCTACAGTTGCTAGCTCCTTCTTCATAAAAAGCTTATGGAACATTAAAGGAGAGTTCCCCATGTTAAATGGGATTGGTATTAAAAACACTGAGTACTTGTATTGGGCGAAAGGAATCAGAAAGTACGCTTTTGCAAGATATCAATTCAGCACAATTATTCTTCCAG…
TRINITY_DN21799_c0_g1_i1	2432.76	3.28381	1.08e-05	Ribonucleoside-diphosphate reductase	TTTTTTGATGCTTGTCGCTAAAAGAAGTGGTCATATTCAATCTCTTGATTACAGCAAGATCCATGCTACTATCCAAAGAGCCATTAGTGGAGTACACGACGTTTCTGCAAATGAAATCGAACACAGAGCCTTTATCCAACTTATGAACAAAATTAAAACAGCTGATATAATGTCAATCCTTATTAAAACATCTGCTGATATGATCAATGTTTCCAATCCAAATTACCAATTTGTTGCAGCCAAATTATTAATTAGTGACCTCCGAAAGCAAGTCTGGGGCTCCTACATGCCAGAAAAGACCCTTTACAACCGTATAAAGGAACGCATTGAAGAAAAAAGACTATATGATCCAATAATTTTGGAGAAATACACTGAAGATGAAGTTAATGCAATTGAAAA…
TRINITY_DN1957_c0_g2_i2	347.563	3.25906	0.00612	Adenylate and Guanylate cyclase catalytic domain containing protein	CGAGCTCAAGTGTGAGACAAGGGAAAGTTGAGGCATCAACCCTTTCGCGATCTACTTCAATGTCGCAAGCCCAAAATGCTAACGCCCGGTTAGCGCTGGTTACAGGGAAATACAGTGCAATTGATTGCATCTTTCCAATTTTCGATGAGATGCTCAAAAGCGTGTATCTTCCGCAGATTATTTACACTGTTCTTGTGATATTCTTATTGATCCAACTTTCAGCAACATCTTTTTATCCGGGTTTCATGTATCTACAAACATATGAAGGAACTTGGGGTCAGATCATTCGTGTTTTCAACCAAATGTCATTTTTCACAGATCTAACAGCAAGCGAACAATCAATGATGATCCGTTTTGTTGTGATAACAGCAATATTTTTTGTCTATCTTTTTGTTATGA…
TRINITY_DN732_c0_g2_i1	248.389	2.97056	1.13e-08	ATP-dependent DNA helicase, RecQ family protein	AATTTGATGAGTGGCAATTCAAGGAGTAATTTTACGGAGATGGAAGAACAAATCAAACGACATTATAGTGATCTTGCTCCAATGGATGAAATTTGTAGTTTTTCTGAAGGCAAAATAAATCTGAATGTTGATATTACTTCAATACAGAATCAAGAAGAAGAACAGCAATTGGAAGACATTATGGTACGAGACTCAAAAACTAATACACCACCACCGCCGCCACAAAATTGTGTAGAAAGTTTTTTTCACAATATTCCAGATCTTCCATCGCCTCATGAAGTAGAGAGTGAAAAACATGTTGGAAACTTATCTCAAAAGACAATTATGCCATCATTATGCCAGTCATCGATTAATTTAGGAGATAATATACAAGATTCTGTTCCAGTCGAGAATTCTCAG…
TRINITY_DN575_c0_g1_i1	1443.65	2.94638	7.15e-37	Uncharacterized protein	CCGTCACCTCACAAGTGAGGTCCGCTAGGATGACTTCACTCTTTAAAATGCTGGCTTTTCTCATGATTTCGTCGCTTTCAGTCGGCGGGGAAATCATTGAAACAATTATTTGTGCAAGATCTTATCATAATGCTCGTTGGAAACCAGGTGACGAATGTTATAATTATCCAGAAGAGAAAACATTGGATCCTTTTGCTGAAGACTTCTTCGAGCGGTTTGAAGACATGCGAGATGGAAATAAAAACGTTGTTCTTGGAATTCTTGCTGAACATGGGAGCCAGTGGGCTCCAAAGCCTCATGTCAAGTTTACACTCTCCTACTTCAACACTCTTAACATCAGAATCGTGTCAACATACGATAAATATAATAATGACATTCCGAACATCGACTTCCTTTATT…
TRINITY_DN41316_c0_g1_i1	441.897	2.8887	5.13e-46	Thymidylate synthase	GTAAATTGTCTCATTTCATAACTATATGGCTTTAGTACAGCTCATTGCTCATACACCAAATCCAGAGCGTGTCATTGCGGTTGCTGCACGTCTTTGCTATTCCAAGTACAATGTTAAAGAAATTTTGGAGACGATGTCTAATGAAGAAGTCAAAAGAAGCATCTTGATGCTTAATGATCTTCACCATGAGTCGCCTATAGAACATGCTTCATTCACATTCAGTATTTCAAACATCTCAAGAGCATGTCTTGCTCAATTAACCCGGCACAGAATTGCGTCTTTCTCTGTCAAGTCGCAAAGATATGTAAATGAACAGAAGTTCAGCTATATCACTCCAAAAATGGAGGACAAAGCTGAATTTGACAGATTAATGGGACAGATTCATAAAGCATACAAGCA…
TRINITY_DN20243_c0_g1_i1	281.319	2.85867	4.04e-16	Uncharacterized protein	GATCTCAAAGACATGTTCTTGCGGCAACATCCATGTCTGTGGGACTTCTATACACACCCACATTCCTGTTACCTTCACGTATCAGGACATGGTGCACGTTCCCCGGAACCAGGAGCTGATCAGCATTGGAATGCACTCTATCATCATCAAGCGCGCCGACACGGTTGCTTGTACCGTACATTCAAGAACGTGTGTCGACTTGACATGCACAGAGTGTTCAACCAAGGTTTGTCTGATTCTCAACAAATCAGCTGTTGCATTCTTCCTAAAGAATGCCAAAAATAGGAGAAGATCACAGATGTCGGCCAAATTTCCTTTGACCGAATGCATTCCACCACAGATGAAAAATTATTTGGTCATAAAGCCAAGCGAATCAGAAAGCTCGATTTTCGATGAGTA…
TRINITY_DN575_c0_g1_i3	1512.28	2.73259	3.46e-32	Uncharacterized protein	GTTCTCACTTCTGGCCATCTTCTCGCTTTCTATTGGCGGGGAAATCGTGGAAACCATCATTTGTGCACGAATCTCACAATACTCAAGTTGGTCATTAGGAGATCCATGCTACAATTATCCTAAAGATCAAATTCTTGATCCTACAGCTGAAGATTTCTTCGAGGACTTTGAAGACATGCGAGATGACAACAAGAACGTCTTCTTAAGCCTTCTTTGGCCCACTTCTTATAAGCATCCGTCTCCTATCAGATTCGAACTTGCTTATTTCGACTCGTTGAACATTAGAATCGTGTCCTCTAATAACCCAAAGAACTCATACATTCCAGAAATTAACTTCTATTACTCAAGTCATGACAGTCTCTCAAGATCGAATATCACTCTCGGAAACTTGACAGCAAG…
TRINITY_DN148_c0_g1_i9	1037.53	2.71083	2.92e-67	Uncharacterized protein	GGAGAGTAGAAGTCAGTTCATTCATGTTTTTGATATTTCTCGGATCAATAGCTTGCAAAACATATTGTGTGAAGACTTCAGCATGTGAATCTGGTGATGAAATAGCAGTTGCTGACATTGGAGAAAAAATATTTGATCAAGGTGACATTGTGAACTTTGATGGAGCTTTCAGTCTCAAACTTGATCAATTAAAGAAAATTGCCGAACTTCATCAAGTTGGAACCATATCTTCGGTCATTGCTGTGACTGTCACAGTGACTGGTGAACAAACAATTGATCAGCATCTTTTGATTGAAGGAACAAAACTAACAGTTGAAGGAACAGCTCCAAACTCCAAACTGCTCGAGGGAAATGTTCTAACATTCAATGATCTGGAATTTAAAGGAGCCTACGCTGAAA…
TRINITY_DN21360_c0_g1_i1	282.66	2.66676	1.45e-25	Mitogen-activated protein kinase	GGACAAGAAAGATTCGGTTTCAAGCTGATTAAGAAGCTCGGCGAAGGCGGTTTCGGGACTGTCTACATGGCTCTACACATCGCGACCAAGCAACAGGTTGCGATCAAGGTCATCTCCAAAGATCATGGTGAATATACACAGGCAGAAATAGAGAGCATGAAGAGAATACATTCATCCCATGTTTGCACGCTATACAAAGCTTGCGAGGACGAGAAATATGAATATTTGATAACAGAATATATCAGAGGTCAGACACTTCGTGAAATGATCAACGGATTTGGTCCCATGAAGGAGGAGAGAGCTAAAAAGTACTTTTTCGAGATATTAAGTGCAATTGAATACATGCATGGCCAAGGTATTATGCATCGTGATTTGAAGCTGGAAAACATCATGATTGAC…
TRINITY_DN202_c0_g2_i2	200.135	2.56001	5.7e-14	ABC transporter B family member 4	CTCCACTGATGCCTGACAAACGTTCTAGCGAGTATTCGGTCGAGATGGAGCTTATAAAAGACGAAGAGATAGTTGTGACAGCAGATGAAGAGCAGAAAGCCAAGAATCACATTTATAAATTATTATTATCAGAAAACAAGATCAAGCTGACTCTGTTACCGTCGATTCTACTTGGATCAACTTCCATTGTCTACTATCTGATCTTTTTAAGCTACGCAAACGAATTAGCAAAATATACGAACAAAAACCAATAGAAAAACTCCACTTCAAGAATCATTTGGGACAGCTAAAGGCCTTCAACTTCAAAATTTTGGGATGTATATCTCAGCAATAATCTTTCTTTTCATCGTTAATTGGAAATGTGGTCTCACCATGGTAGGAATGAATTGTCTAGTAGTT…
TRINITY_DN1957_c0_g2_i3	298.495	2.53933	0.0231	Adenylate and Guanylate cyclase catalytic domain containing protein	TTTCATATGACGAGTACGAGTGTGAGACAGGGGAAAGTTGAGGCCTCAACGCTATCGCGATCTACTTCCATGTCACAAAATCAAAATGCCAACACACGGTTAGCGCTAGTAACAGGGAAATACAGTGCAATTGATTGCATCTTTCCAATTTTCGATGAGATGCTCAAAAGCGTGTATCTTCCGCAGATTATTTATAATGTACTCGTGTTATTCTTGCTGATCCAACTTTCAACAACTTCATTTTACCCAGGATTCTTATATCTACAAACATATGACGGAAAATGGGGTCAAACCATTAAAGTTTTCAACCAAATGTCATATTTCACAGATCTATCAGCAAGCGAACAATCAATGATGATCCGTTTTGTTGTGATAACAGCAATATTTTTTGTCTATCTT…
TRINITY_DN36179_c0_g1_i1	269.148	2.5123	5.92e-20	Unknown function	TTTAACAAGAGGAAATGGAATTTCGCAATATAGTGCTATTGAAGCAGGAAATCCAAATCTTGGTAAAATTATTAATTGTGTTTTTAATGGTGATTCACATGTTACTAATATTCATATTGGAGAAGATGAATATGAAGAATCAAGTATTCTTGCTACTAGGACTGAAGAAGAAGCAACCACCGTCATTGAAGGAAAAGAAACTTCTGTTATTGAAGGAGAAGGAACTTCTGCTATTGAAAGAGAAAGAACTACTGCTATTGATGGAGAGGCAGGAAGTTCTAGTATTGAAGAAAGAACCACTTTCGTTAGGCCTGAAATTTCTTCCAAAATTAATCAACAAATCTTTATGTCTGAAGCTGAAAAATCATTAACCAAACCAGAATTAACAACTGAACCAAA…
TRINITY_DN1296_c0_g2_i1	419.966	2.48163	1.38e-36	Uncharacterized protein	CTTTATCAGATGATCTTTTTACTGGTTGCTCCCTTCTATCTTCGCTCACTACATGCAGTCTAAATGATACAACAGCATCCATATTTGGTGGCAATTCTCTATCTCTAGCAATCCATGTCACCCAAAAATATGTTTCATCAACATTTAGTGGGAAACAGGTTGCAAGGGATGCTGATATAGTTTCTATAGGTGGAAATACAATCTATTTTCTGGACAAAACACTCAAAATCATCATAAAATCCGATACAATTTTTGATTTTACGAATCTGTTCTTCAAAAGCGCCTTCAACCAGCCTAACACGTGTCCTAGCTGTTTGATAGCGGACTATACCAAGTTAATTGTTGAAGGAGCAACTTATTCCATTGATGGAAAAGCATTAGCAGGAAGCTTAGCACTTA…
TRINITY_DN39595_c0_g1_i1	255.085	2.45617	2.6e-12	Uncharacterized protein	GAAGAATTATACATCAAAATATTGCAAGTATCACTTGGATCATTCAAAGTAACTCCAAAAGACAAGCTTCGATTGAATGTCACCACCCTGCCTGATAATAAGAGCGAAGAATATATATTTCCATCAACCGACATCTACAAAGTGAATCATGTGTGGAAAATCCACAACAATCGAAGGAGGAATATCCAGAAGATCTTGATCACACTCCGCCAAAAGAATTACTGGGATTACGATCCTTTGATTGGAAGACTTGAGTTAAGCCTCCAAAAACTTCCTTTAAATGAAGTTTCAAAAATGGTATTGGATTTCACCTTTAAAGAAAAGACTCGAGTTAACCATGGACAAATAAGGTTAGAAGTTCACAGATGCAATAATGGAGCATTTCCTTTTAATTAGATC…
TRINITY_DN34336_c0_g1_i2	7444.42	2.36732	3.41e-19	Nitroreductase family protein	TCCCCCCCCCCCTTTTTTTTTTTTTTTTTTTTTTTTTCACTTTCATTAAATGGCTCTCAACGCTTTGATTGATAGACATACAATTCGTAATTATGATGCAAGTTACAAAGTTCCAGAAGATGTTCTTCATAAGATCATTGAAGCAGCTCGTTTAAGTCCAACTGCTTATGGTGTTCAAGATGTTGATTATGTTGTTTGTTCGAATGCAAGTACAAATCAAAAAGCAACAAATGCAGCACTTGCATCACTTCCAGAAGCTAATCAACAATATCTAAATGAAAGAAAAACGAAGATGGGTGTTAAAAATGTTATCACATGTGATGCACCAGTTGAAATCATCATTTATGCTAATGAACGAAAAGGTGAACTTGTTAATGTTCATGCAGGAATCACAGCTAT…
TRINITY_DN1368_c0_g1_i1	467.064	2.36138	2.6e-31	Uncharacterized protein	GGTTAACATGCTTCTCCTGTTCTTGAACCACGCGCTTGGAATCCGAGAACAACGCGTCAAAATAATAAAGTCTAACTTCAATAATAACATCAATTTCTTAGCATCATGCCCTTACCAGAATCAACAAAGCGCCACAAGATACACTTCCACGACATGCAATACAATCACAAAGAACACATGGAATCAACGTACTGTAGACAACAACCTATTTGGAGGTGCAATTGCCCTTGTTTCGACAACATTAAGTGTTTCAGTCACCTTCAACACATTCATGAAATGCAAAGCTAAATCCGGAGACGCTTGCCATTTTTCATGCCCTAATGTCATTTTCAATGATAATAAGATTATTGAATGTCAATCAACTAACTTCAACTCTGATTCTGATGGTGCTGTTTACTT…
TRINITY_DN31673_c0_g1_i1	339.229	2.35645	7.28e-38	Thymidylate synthase	CGCGCGAAATGAATTATCTCATTTACAGACATAATGTCAATTGTCGAGCTCATTGCTCACACACCAGATCCAGAGCGAGTCATTGCTGTTGCTGCACGTCTTTGCTACTCTAAATATGATGTCAAAGAAATTTTGGAGACAATGTCTGACGAGGAAGTCAAGAGAAGCATCCAAATGTTAAACGACCTCCATCACGAATCGCCCATAGAGCATGCATCATTCACATTCAGTGTCTCCAACATTTCCCGGGCATGTTTGGCACAATTCACACGTCATAGAATTGCATCATTCTCGGTAAAGTCGCAAAGATATGTGAATGAACAGAAATTTAGTTATGTATCTCCGAAAATGAAAGATAATGCTGAATATGAAAGATTAATGGGACAAATACATAAAGCA…
TRINITY_DN3906_c0_g1_i1	586.245	2.32816	3.63e-53	Uncharacterized protein	ACTAGTTGTTCGGTTAAGGTTCCATTTCCACTCAATAAAATAATGATTACTCATTCAAGACCTATGACTCCATTAGAGCATTTGCTCATTCATATTATACCATGTAATGTCCAACTTGCTGTCCAAGTTGATGATCCATCCGTCATTCCCGATTATATAAAAAGAATTCAACAAACAAGTCTTGCCTTGAAGCTCAGGGCTGATGACAATAATATATATCGTACAACAGAAGTTTCTCCACTGCTCAAAATCCCGGAAAATATTACAGACACCAAATCCGCCATTGAATATTCGCTTGTTCATTGCCAACCGCAGAAAACATTTCCATCAGCCACGATAGCTCATAATTCTAAAATGATTGTCTTTCATGCATGTCATTCATTCAGTGATGGTGCATTA…
TRINITY_DN991_c0_g2_i3	315.314	2.26689	1.3e-11	Uncharacterized protein	AATATTCAGTGAAAACGAGCTTTCTGGCTCATTTCATAACTCCGACAAATGGCAAGTTTTACCGACAGCACCAAAAAATGTCTGAGAACGAGCTTGTTGTTGAAGTTCCAAGCGTACAAAGCAGCAACGAAACTGCCCCAGTCGTTGCCGAAGAAGATTCAAAGCTATCACGGGCGAAGACCACATCGAAATTGGCATATTTTCTCAAACGAAATGAAAAATTCCTCAAGCACAAGAAAGAACTAGTTCAAAAGATGAGAGATGAACTAAGTAAAGTTCCAAAGAGGATTATTACTGAAAATTCTGGATCTGCTCCAGATATGAATGTTGATTTTGATTCATCAAAGCCTCTTCAGGACTACTAATTCATGGATATAAAGACACTCCCAAAACAATCAT…
TRINITY_DN28477_c0_g1_i1	276.27	2.20273	4.97e-17	Uncharacterized protein	CAAATGTAAACCATTCAATCCTTCCTCGAAAATTGAAAATTGAAAGACCTGTAAAATAAAACAGTTCTCATTTCATTGTTATTTAGTGGAATGAATTTTAAAGCCCAGCGGAGATCTCGAGAGTTTCTTTCCATCCACAGGTTCAGCAACCAAGAGGATAACGCCCTCAAGCAAGCCGTCATGGTCTATGGCACCGAGGATTGGAATATGATTGCGAGATGCATTCCAGGATTGACGCCCAGACAGTGCAAGGATCGATGGATGAACTATGTTAACCCTGATATTCGAGCCAAAGAATGGAGTCAAGACGAGGACAACCTTCTCATCGAAAGATATAACGTCTTTGGGCCCAAGTGGAGGCTGATTGTACAAGCTTTCCCAACACGCTCAATTAACAAT…
TRINITY_DN27103_c0_g1_i1	860.028	2.20025	5.43e-18	Nitroreductase family protein	GTGTTAGAAGCACTCGAAACAAGGAGAACAGTGAGAGATCTTGACTCCCAGTACACGATTCCCAAAGAGCAGCTTAATAAAATTATTGAGCTTGCACTTGATTCACCAACTGGGCGTGATTTACAAGGGATTGATCTGGTTGTTGTCACCAATAGAGAGCTCATCGATCGTGCAACTAAAATAACCTTTGATTCATGGCCTGAAGAAAAAAGAAACAACTGGAATAAGAGGAAAGAACAATATGGAGTAGCCAATGTTGTAAGCTGTGATGCATCAGCAATTGCGTTCCTCGTTGCTAATGAAAGAGCAGAAGAACAGTTTCTTCAAATTGATGCAGGAATCATTTCAATGACAATTATGGCTGCTGCTCGTAATTATGACCTCCACACAATGTGTCTT…
TRINITY_DN25780_c0_g1_i1	500.95	2.17969	1.6e-34	Ser/Thr protein phosphatase	GTCATTCGAATGATTGCTTCATCTCTGATTGCTAACAAATACATTGAAACTTTTCATATGTGCGAAGGAAGAGTGAAGAATCTAGGTCGATCTGTTCCTCTCCCAGTCTTCAGCAAAGAGTTGATGTTCAAACTCTGCAACGAAGCTTTGTTGATCTTACAATCACAACGTCCAGTTGTTCGAATCTCACCAGAACATGTCGTTATTGTTGGAGATGTTCATGGGAACATTCACAACCTTTTCACGATCTTTCATAAGTACGGGTATCCACCAACGACGAAATATTTGTTTCTTGGAAACATGATTGATTTTGGTGAATTTTCACTTGAAGTTGCGACTTTGTTGGTTTCTTTCCTTGCACTTTATCCGCAGTCAGTTTTCTTGTTACGAGGTTTCACT…
TRINITY_DN39583_c0_g1_i1	1438.75	2.15892	3.51e-16	40S ribosomal protein S27	GAGCGCTTTAGATCAAGATTTCTATCAAAACGACGTCAATGCAAACAAACATTTGAAGCTAATTCCGAATCCAAACTCCCAATTTGTCACCATTCATTGTTTGTCTTGCGGAACTAATGCAGATTGTTTCTCTTGCTCAACAACACCTGTTGTATGCTCAAATTGCGGCCAATCACTTGCTTTTCCAACAGGAGGACAGGTTAGATACACTGATGCTGCCAAAATTGTCCCCAAATAATCAATTATTTAATAAATTTATTTCTTCTTGTAAAAAAAAAAAAAAAAAAAAAAAAAAAAAAAAAAAAAAAAAAAAAAAAAAAAAAAAAAAAAA
TRINITY_DN6990_c0_g1_i3	272.876	2.14872	1.3e-08	Uncharacterized protein	AAATTAATCAAAAACTAGGCATTGTTCAGAAAATCGTTGATGATTTTCAAGAGTTTCACGAATTTAAAGAGAGTGTGAATAATATGACAACGGAATTACGTTCTGATATTGAGAAAGAAACCAAACAAGCAATTACTAGTTTTGATGGGAGGGTAGCAAATCTAGAAAAAACCACAAAATCAATGAAAGAGGATCAGAACAATCATATAGAAATGATTAATGGAAATAAAAAGTCAATCGAGAAGCTTCAAGCGAAATCAGTAGAAATAGATGAAAGAGAACAAAATCACAATACGGATTTGATTGCCAAGTTTGATTCTATGACATCTGAGCAGCAGGAACAGGAACAAAGCATAAACGAAATCAAAGAAAATGTCGATCAATTAACATCAGCGCATA…
TRINITY_DN39888_c0_g1_i1	1935	2.12573	5.11e-13	Uncharacterized protein	TCTTTAGATGCTCTTGCTTCTCTTCGCAATCTCTTCGAGATCAATGAAGACTATTTGCATATGTGAAGACACACAATGCAAGGAAACGTGTCCTGGAAATGCTTTATTAATCGAATCAGATTCGCCAAAGTTTAATTATGCTGTTTCGAATTTTATAGGAAGAGACAAAGATGTGACGCTCCTTATTGGTGTTTCAAGCAGAGAAAACAAGTATAAAGTCGAAATTCATCTTCCATTATTTATTGATAGAAACTTACAAGTATCGTGTCTTAGTGGCATGTATCAGCCAAGTGATGTGGTAATAGCAATCGATTTGAATCTTGATTACAAATTTACTTCATTATCTATCTCATCATTAGATATAAGATTGAAAATTACTGGAAATGGGCAAACAATTAA…
TRINITY_DN35171_c0_g1_i1	678.163	2.10968	1.51e-09	Zinc finger, C2H2 type family protein	CGATCTCAGCGAATGTATTATATGTTCTCAACCAATCACACACCGTGTTTTGCTGCCATGTGGTCACGATACAACATGTATGGAATGTATTGCAAGAATGAATAAATGTTATTCAAATCGAAATTGCCCATTTTGCCAAAAAGAATTCATCTCGGATCCAATAGTATTGGCAAATCCACATGATAATGCAACATATCAAGAAGCACAGCAACGAAATTATAGGAATGATAATTATAATCATATAACATTTTCAGATGCTATAGTTCGTCGCGAATTCAATGATCTAGATAAACTCACTTGTCAATTATGCAACTCAAAATTCAAGTCTTTCAAGCTATATGCAACTCATTTGGAAACTGAACATAATCAAGTGCCTTGCAAGAAGTGTTACAGTTCAAG…
TRINITY_DN31740_c0_g1_i1	236.621	2.07297	0.000123	3-oxoacyl-[acyl-carrier-protein] reductase, chloroplastic-like protein	TTACAGACGCCAAAACTGAGCAATATAAGGTCATTCTGTGTCGTGCATGAGTCAAACTCGTTTTAATTGGAGATTCTGCACTCATAACTTACACGCTAAATTCCCTCTTAAAAATGAACTTCGGCAACAAGACAGTCCTTGTCACTGGCGCTTCTAGTGGACTTGGCCAAACCATTGCATTGTCGTTTGCCAAGGCTGGCGTGAAGAAACTCGTGCTTACAGGCCGAAATTTGGAGAGATTAAACGAAATCACACAAGTGTGCAAAACATTTTCTCCTGACACTGTAAACGTTGTTGCTGACATGATGAATGATGGAGATATTGCTAATATAGCTAAATTTGTTGAAAGCGAATGTCAATCACATTTGGACATATTGATTGCAAATCATGGGTATCCAG…
TRINITY_DN41049_c0_g1_i1	287.474	2.06829	1.07e-12	Major facilitator superfamily transporter	GAAAATCAAAATTTCTCAAAAATAATCACATAACATGGCATCAAAACTCATCAGTAAAGAGCTGTTTTATGCTATTATTCTTATGATTGGCTCGATCAACTATGGGATGATCTTAGTCTTCCCTTCTGCTGCCCTCTCTCTCATGACGAAGGAAATCCCAGCAAGGAATTGGGAAAAGGCCTTTTTCAACTGCATTGCATGCATTGGTGCGATACCAGGACCTTACGTAGCAAGTTTCATTCTAAAGCGTCAAGGAAGGAGGCCTGCTACAAGTATAGTTGCAACATACGCTGCTATCACTTGGTGTTTCTACTTACTGCCAAAGGATACTCACTTCTGGGTTTATATTATCATGCGTTTATTGAATGGAGTCGCTTTGGGAGCATTATCCGCAACAAT…
TRINITY_DN31340_c0_g1_i1	366.61	2.03014	2.31e-28	Myb-like DNA-binding domain containing protein	CCCCCTTTTTTTTTTTTTTTTTTTTTTTTTTTTGAAAATGCAATCCAAGGGTAGAAAGTCACTATCTGCTCATTCTGTTGCGGAATCACGACGTCTTCGGCATGGTGGCTCCATTAAAATACCAGTAAAGTATCCATTTACTGTTGCAGAGGATGAGAAATTAGTTAAATTTGTTAAAGAGAATGGTCATCAAGCTTGGTTTGCAGCAGCCGCCTATCTAGGCAATGGTTGCTCGAGCAGACAGTGTCGCGAGCGCTATCAGAACTATTTAGACCCAAATTTGAATCAAGAACCCTTTACTCATGAAGAAGATGAGCTATTGTGGAAGCTTTACTGCGAGTTAGGTACAAAATGGACTCTGATGAAGCAATACTTCACAAATCGAAGTGCTGTCAACCT…
TRINITY_DN23031_c0_g1_i1	394.87	2.02377	1.56e-12	CAMK family protein kinase	CTTCTATGGAATGTCTTCGTCGAAAGATGCGAGACAAGGGATTCACTTTTGGGGAGCATGTAGGAACAGGCGGCTTCTCAGAGATCTACATTGTGCTCTGGAACAAGTATCCTGATCAAGAGTTCATTGCAAAGATAGTGCATCTAACTGATCAGTCTCATAGGACCTGTTTCAACAATGAATGTGTGGCTTTGAGGTACCTAGCGCACAACAACATAGTTAAAATCTTCAAGGATTACGAATTTAATGAATATGCTGTTTTGATTATGGAATACTGCCCTAATGGGTCACTTCTGCAGCTTCTTCAGCAGAAAAAAAGACTCGCGGTGTCGGAATTTTTACAGATTGCTCATCAAATACTTGATGCTCTTCGTCAATGTCATGATCTAAACATTTGTC…
TRINITY_DN34736_c0_g1_i1	1251.2	2.01966	1.36e-17	Uncharacterized protein	GTTCACCATGGCCAGCATGACTCCTCATTCCGCTCCACAATATTGGGATGACCTAAATGAGACGGATAAGCAAATGTATGTCCAACTACAGCAAGACATTGCGAAGCATGCCAACCGAACCTTGCAAAAGGACTTGCCGAACAAGTTCCGAAGAATCCTTGAATGCATCCGCACATATATCCAACCTGGCACAGCAGGTGACAACAACCGAGCCTTGGTTTGTGGTCTCACATGGATTAACAACAATGCGTTGGCAATCAGTACTCGTCAGATGTCTGTATTGATTGGAAAGTGCAAATCATCTATTAACTCCGGCTTCCAATCGCTTGGATACCTCCCTGTCACCACTGATCTTCATTATGTGGAGGAACTTATGAAAGCATTTCCTTTCATGCATAA…
TRINITY_DN131_c0_g1_i4	753.473	1.99186	2.09e-24	Uncharacterized protein	ATCCTTGTGATTGTGTGTTTAGATTTGCCAAAAACTGAAAAGTTCCCCATTATAATATCTAATCAACATTCCCAAAAATTATTTTTGTTTCATTCTTTGCACGCGTTAATCAATTGATTTACGTCTCCTGTTACCGTTGGCAGGCATCCTGATCACTGCCCAGATCTTTACCAACCGAAAAACGTCGAAACCCTTTCCTGTCCATTCCCTGAAGCAATTTATTGCATATGCATCTCAGTGGTAACATATAGGACACAATTCAACTCAAAATGGACACTCATTTTCTCTCCCAACGTTTATCGTAAAATTCAGCAATATAATTGCAGCAGTAATATAAAATAACATATTGCTCACTCGAACTCAAGTTTGGAGGAGGTTTTGGGCCAAAATTTTCAACTG…
TRINITY_DN5160_c0_g1_i2	2388.93	1.971	7.24e-15	WD repeat domain-containing protein 83	TTGGAATCATGTCACACCTTGAGTTAACAACAACACTAAAAGGTCACACTGGTCCCATTACAAACTTAAAATATAACAAGGATAACGCATACTTGATATCATCAAGCCAAGACTCGACAATTTGCATTTGGAATGTCAAGACTGGAAAGAAGGTACTCACAAATGAAAAGCATATGGGAGCTGTTTATTCAATTGAGCTTTCGTCAAGAGATACCCAGATACTGAGTGGAGGCGAGGATGGCGCTTTATGTTTTTTTGATATCCAACAAAACGATTTGATACGTCGAATTCGTTGTCATGATGGTGCAATTAACTCAGTATGTTATAATGATGACGATTCTATAGCAATATCAGCTGGTTTCGATTCAAAAGTTAAAATATGGGATTCGAGATCCAATT…
TRINITY_DN696_c0_g1_i1	907.39	1.96573	2.46e-24	Uncharacterized protein	TTCAATTTCGTTTATCTCCAGAAAAAAGTGGCCAACAAATCGATCTTTTGACTTCACATCACATGATGCTTCTCTTGCTTCTGTCTCTCTCAGCGAGCGAGGAAAGGCAGAAAATATGTCTCACTATCTCGGGTGGGTGTCCAACTGGCTATAGTAACATTGTTCGTGATCATGAAAAGAAATTAGTTGAATTCATGACCGAAAGAAGGGTGGAAATCTTATTTAGAGGTGCAACTGATTTGAATCCTTCCTTCAAGATGTCGATCTTCAAAGATAAAGATATTCTAATACATACACAAGATGAGGGGATGGCTAGATTCGGACTGATACAGGATGCAGAAGAAGAAGAATATAAAGCGACATCATTCCAATTTCAGCATTGTGATGTGACATTTTCAG…
TRINITY_DN821_c0_g1_i1	425.401	1.9604	2.7e-09	Uncharacterized protein	GTGTTTTGCTTCTTATTATTAGAAGCTCTGCACTGGACTGTCCGACTAGCTTTCCAGTCAATGTGAGTTCAACTGTTTCTTATGATTCATGTGACATTGCTGGCCAAATAACTGCAATCTTTACTGCAAGTGCCGCTGTCCAAATAACATTGACTCAATGCAATTTCACCAACATCAAACATGATAAAGACTATGGAGGCGTTATTCATCTGGTCTGTCAAACTGGACAAACTGAAATAAATGAGATCAAAATTGAAAAATGTGTGTTCGACCATTGCCAGAACTTCAAAGGATTTGGAGGTTCAATTGCTGTTGATACTAGTGCTATGGATCCCACAACAGACATCAATATCAACAAATTTGAAATAATTTCTTCCGACTTCTTGCACCCTCGCGCAA…
TRINITY_DN2108_c0_g1_i1	289.814	1.93617	2.26e-20	Gcn1p	CGCGACCAATTTCAAATCACAAACGATTTATTCGTGAAGAGGAATCTGCTGGATCCACGGTTGACGTTTTTGAAGCCATGTATCCATATGTTTATGTGATTCATCGCATATTAAATGGAGATTATCGAACAGAAGAGTTCATCAAGCTTGCTGGACATCTCTCAGAAGCTGAAGCGTCTTCTAAATTCAAAAGCATACGACAAACCACTATTAATTTCACCACGTTGTCAATAAATGACTTTGTTCGATACCAAACTGATGATGTGGAAGCACTCGATCAAATTTATAAGGTATTGGCGTCCTTTGATGGAAGTTCGAATTGGAATGATAATCCATATTTCAAAGGCTTGGATTTGAATGCACTAATAGGAGTTCTTGGTGTCTACACTGGCATAATTA…
TRINITY_DN213_c0_g1_i1	14148.9	1.92948	5.13e-46	Uncharacterized protein	AAAAAATAATCGGAAAAACAATTTAGTCAACAAAAAAATTTATTAATGAACCTCAAACGATTGAAGAAAACGTAATTCGAGGTATTCTAAACCTTCAATAGTTTTTGGATCATTTTCTTCAATTTTTAAATAATCAAACTTCTCTTCTATTATTTTAGAATTGATCCTAAACACATCAACACTATATATGTGGTGCATCACATTGGCAGTCATTGGCCTGTCTTTGACTTCGAACACTGGTAGAATTTACATTAAAAAAATAAGTATGGAATTGTTCAAACTAGAGCTCAGACTTCGTGTGGAGCAAATGTGCATTAGAAGCCATGCAAATGCTTTTTTGCACTGATAGTTAAATGTTTCTGTATTTGCAATCACTGCTGTGAGTTTCATCTCGTCTAA…
TRINITY_DN2858_c0_g1_i1	1179.86	1.92061	1.25e-24	Uncharacterized protein	GGAAGAAAATGAAACTCAACAGCGCATCAAAAAATACATGAATCTCGTTCTGTCTGACAATTTCAACATTCTTTTTGATGACAGCACAGTTTGTAAAATGGATTGTTTTTTATATGGACCGATATTAATAATCAGTGATCCAAACAGATTAGTCGCCACTCGCACGTTATATATTCCAGATTGGAGCATAACAATATCAACGGATGATCTGCACAAATCAATATTATTAGAACCAAACAATATCGATTTAATAGCACAAACATTAAAAATCAAATCGTCTAGAACGAAAGTTATTCTCGAGTGGTACATCACGATGAATAAGTATATTGATGACATTAAGGAGTTGAAAATCAATGATACTATTCTGAATCTCAGATTGTTAATTAAAGGCTCTTTTCT…
TRINITY_DN30782_c0_g1_i1	864.461	1.91755	4.16e-09	Uncharacterized protein	TTTTTTGAAAATGTTGAATCAGCAGCAACAACCCGTTCAACCGCATTACAATCAAGTGGGTATGTTTTACGGATCGAGGGGCGATTGCAGCGATTTTACTGATGTGTCAAACACTGAGTCTACACCCAATATAAACAATTCATGTTTGTCTTATTATTTCGCGCATTGGTTCATATTTACTCTATTTGCAATAGGGTGTTTAACAGCATTTGCTGTTTTAAATTTCCACAGAGCAGGACCATTTACATCAGCGTATCAAAACTACGCTTGGAAAGATGATGTTGACCCATTCATGTTTGGAACAACTGCAGATATACATATTTCGCACGCATTCCCCGAAAGGCTACCAAGGACTATTCAATTTTTCGATGATATCGACAAGAACTTCAACCCTCCTGT…
TRINITY_DN59_c0_g3_i1	1872.8	1.91511	6.32e-36	Calcium-transporting ATPase	CGATCTCCTCACTTTTATGACAAGTGATTCCAAACGAATCATAGAGTTGTTTGAGAGGTCCAATCTCGATTTGTACAATGAGCTTGGTGGCATTGAAGCCTTTGCGCGAGAATTCCGAACAGATTTGCATTCAGGTTTATCCGAGTCAGAGAAGAAGGCCAACTACGTAGACAGGAGGGAGAAGTACGGAGAGAACGTGCTCCCAGACCCTCCGAAAGAGCATTGGTGTTCGATGTTTAAAGATTGTTTCCAAGATCTGATGCTTCGAATATTGATAATTTCTGCGATTGTATCGCTAGTACTTACGTGCATTTTCCCCCCAGGAAACAAGATTCAAGTGGAAGATTTTATTGATACAATATCAATTTTCCTTGCAGTTATTATTGTATCAGTTGTTCA…
TRINITY_DN30018_c0_g1_i1	1160.54	1.90394	4.3e-44	Uncharacterized protein	TTTCCCTCCAATGAATGATGGTCGAAACCAGGCCAATGAAGAAGGTTGCTTGACTCCCTCGGGTTCCCAGCCGTCACAAGTACCATCATTTACCCAAAACATGCAAATACAGCAGCAAATACAACAAACGCCCCAATATAACCCTCAATACCAGCAGGGTCAGTTCCAAATGGCCCAATTTGGCAACCAGTATGCTAATAACCAGGTCTTTTACCAACAAAACTCGTTTCAGGAGAGAGATAACAATTTCCCAAATGGAAAGAAGAGACTGAACAAGGAAAGTAGGAATGCTCCATTCAGCCGGCGCAACTATGATCATAGAATGCATGATAAACCGAAGGCCCCAATTCATACAGTATTTATTCATAATATTGATTATAATGTAACGCAGGAAGAATT…
TRINITY_DN204_c0_g1_i2	695.592	1.89433	8.57e-16	Uncharacterized protein	GAATGATTTCGAAACTCATTACTCCGCTGACCTTTTCGCCGAGAAACTGAATGAAATCCGGAGCAATAGCATTCCTGACCAGATTAATGCGCTTCAGACCATCTCAGAGATCCTTTCAATCACAATAGAAGATAATCTTGATGAATTTCCACTTCAAGACATGTGTAGTGCTTTTGTTGATATATTCAGCATGACAGACCTTGAGCCGCTCGAGGAATTAGCCATGAGATGCATGATTAACATACTTGATGCTCATACTGGTTCAACTCGTGCTCTAATGAATGCAAACATGCTTGAATCTATCAAAGATAAGTATAATGCACATAGAATTAAGGCTGAAGTTATTCCATTCTGTGTTAAAGCACTATCAATACTTTCTAATTTCCGTGCCCCTAATAT…
TRINITY_DN2082_c0_g1_i2	1329.44	1.89302	2.21e-08	Uncharacterized protein	TGACTTTCGTAGGGGAAGATATCACAGGTCTTGCTTCTTTCCAGAAGAGCAATTGGTCTTATTTTTCGGACGTCTGCGCTGTCATTCCATCAGATAACATGGTTCATTTTTATGATTCTCGTGGAAATGAAATTTATTCTAATACAATCAAACGCGCTGGGCGTGCCACCTGTATTTCATGGTCTCCAATATCGGATACACTAGCAATTGGATGGAATGATGGAGGAGTATCTCTATGGAGAGAAGGGCAAATACAAGAATCAGGAATAGTTCTTGATTCACCAATCAATGTGCTAGAATGGCATCCATTGATTCCATTAGTACTGTCGACATCAGAAACAGGGGGTGTTTGTTGCTGGGACTGTTCTACATTGATTTTACCTTTATATAAAGATCAAG…
TRINITY_DN36732_c0_g1_i1	405.553	1.89246	5.45e-08	Ser/Thr protein phosphatase	CAAATGATGAATGCATCAATCAAGGTCATCAACAAGTACTTGGAACTCATGCATTCATGCAATGGCGATGTTTCAAGGCTTGGAATAAGTGTTGCCATCCCAATATTCAGCGAGAAAACACTTTCTTTGCTCTGTGATGAATTCATTTATTATTCGAGTGAAAAGCCATTGATAGAGATCCGAGAAGATGTTATTGTTGTAGGAGACTTGCATGGAGACTTGCACACGTGCTTTGTGATATTCAACAAGTTTGGATACCCACCAAAGCAAAGATATCTATTTCTTGGAAATTATACTGAATTCGGGGAGTATTCTCTGGAATTGCTGACGCTATTACTTGCTTATAACGTCTCATATCCAGCTAGTGTCTATTTATTAAGAGGTAGCACTGAAAGCGTA…
TRINITY_DN406_c0_g1_i5	209.479	1.87443	0.586	Calx-beta domain containing protein	CAAGATTATTGATCATAAGAGTGAAGCCGCCGGATTACAATTCATTTCATCTACCGATTCACATACATCAGGTTCATGGCATCCAGGTGATGGAGGTCGATATTCACTTGTTAGTGGTAGTAAGATGATCTTTTCATTCTATGGTACTAAAGTATGGGTTTATGGGACATTTGATCCAAATCATGGCAAGATGAAAATACATCTTGATAATGAAGGCGATGAAATCATTTCAGGTGTTGGAAGTCGTTCTATTCAACAAATTTATTATACTAGTCCAGATTTAGAAAATCGAGGTCATTTAATCTTTATTGAATATATTGGGGAAGGTAATGGTATTGAAATCTATGGTATTCAATATCTTGATAATGAATGTAAAGGAATGATTGACTTTTCTAACAA…
TRINITY_DN27579_c0_g1_i1	315.387	1.86983	1.14e-26	Uncharacterized protein	ATCGTTAGTAATTCATCTCATTTTCCAAAATGTCTTTGCACTGCAGTTCATGCGACCGAATAGAGGTCATCATATGTTCACCCCGCAACCCAGTTCGCGTCGTCTCAATAAGAAAGATGAGCAAAGTCCAAAGTTTACAAATACTATTTCCAGATTCACCAAAACGTTTCATCTGTAATGGGACAGAACTCGTAGAATCAATGGATTTCCTCTTCTACGACATCAGAAATGGAGACTCAATAGTAGCACTTCCAAATGGGACTGAAGATTGCCCAATGACCACAACACAATGGATTCATTTGACTAGAGACATTGATACTTTCTCAGAGAAGGTTAAAACATTTTTAAATCCAAATATTGCATCAGAAGTTGCGCGTTTAAGGGATTTACAAATGACAA…
TRINITY_DN673_c0_g2_i1	346.598	1.85167	0.00145	Uncharacterized protein	TTCCCCCCCCCCCCTTTTTTTTTTTTTTTTTTTTTTTTTTTTCTCCATGACAAACAAAGACAAGCCAACTCTTGATGAAGAATACAATGAACACATGAATTGGATGAATTCCTTACTCAACAACCTACCTTCAGCTGACCCTGTTCCACCTTCAGGAGCGATGAAAGATTATCAAAGCGAGATTGATAGTTTGATTGCTGCAATTGAGCAACCAAGTCCTGCTCGCCAACCAAAGATGAGTGATGTATGTGCTCAATACCAAGGCATTGATGATTCTGCTTATCGCCCCAGTATTGAACCATCAGTTCTCAACCCATCACGGCCAAACAAACGTGAAACAAAGCAATACCGTATCTCCGATCCTGTTAACTCAGATGATTCAGGGTATGATAGTGACTG…
TRINITY_DN202_c0_g2_i1	700.103	1.83963	4.04e-16	ABC transporter B family member 4	CTCCACTGATGCCTGACAAACGTTCTAGCGAGTATTCGGTCGAGATGGAGCTTATAAAAGACGAAGAGATAGTTGTGACAGCAGATGAAGAGCAGAAAGCCAAGAATCACATTTATAAATTATTATTATCAGAAAACAAGATCAAGCTGACTCTGTTACCGTCGATTCTACTTGGATCAACTTCCATTGTCTACTATCTGATCTTTTTAAGCTACGCAAACGAATTAGCAAAATATATGAACGAAAAGAGTTATGATCCAATGCCAGAAGTCATCAAAATATGTCTCTATCTTGTAGGTATTGCGATTTTAAATGGATTTTTGAAATTTTTGGATACAATTTGTTGGATGCAATCTGGTTCAGCACTTTCTATTAAATTGCGGAAAGAATTGTTCAGTC…
TRINITY_DN1258_c0_g1_i2	232.516	1.83133	8.64e-12	CoA-substrate-specific enzyme activase	TTTTTTTTTTTTTTTTTTTTTTTGAATGAGTGGCTGCATGTCATACGCGTCGATTCTTGCGGGGCTCCCCGCGAGGTCCTGGCACGCGGCAGCCATTGGGAGGGTTTATTCGGATATAATGGCCACAGAAAGAGAAAAAAGGACTTCGGAAAAAATAGAATTAGCAAAAATGGCCACCTTGCCTTCTATATCGCACCACTCTGATCCCTGTAGGAGGGGGAATCAGCTACCCAGGAGCTTTGGGGAATTCAGCAGGTCTTTTTCGAAGAAAATTGTAAATATGGACATACTCACCGAAAACCCACGTGTTGTGCGTGTGGGGATTGATGTTGGTTCGACAACAGTCAAAATCGTGGCCCTGAACCCTAAAAATGAAATAGTTTTCTCCAAATATCAACG…
TRINITY_DN4890_c0_g1_i1	243.723	1.82003	9.32e-12	Iron sulfur cluster assembly protein 1, mitochondrial	GTTTAGCACAAACACTCGTATTCAAACAAACCATTCAATTGTGACGCTTGTTGCGTCATGAAGTGATTGTCGCTGCAAATCAGCGCATATTATCAAGTGAGGTGAAAACAGAAAATGCTTGCACAACTCTCGTCAGTCACCTCGAAGAGAATATTTGGTGTCGCCTCATACCACCAGAATGTTGTTGACCACTTCAAGAACCCACGTAACCCAGGCTCATTGAATCCCAATGATGAAGATGTTGGAACAGGAATTGTTGGAGCTCCAGCCTGCGGAGATGCACTCAAGTTGCAAATCAGGGTCGAGAATGGTGTCATCAAGGAGGCTAAGTTCAGAGCCTTTGGATGCCCAGCAGCTGTTGCATCATCATCTCTTGCAACAACTAAAATCCAAAACTTA…
TRINITY_DN584_c4_g1_i1	1706.01	1.8163	4.23e-12	Uncharacterized protein	ATCAGATGTTTGTGTTGCTTCTCGGTATTTCGGCTTCTGTAGAGAGTTCAAGCGTCAAAATATGCATAACGAACTATATTTCAACCACGCATTGCTCGAATAATGATTTGATACTTGTTGGTGTCACTTCGCTCAATTCTCAACTATATGATCAGATACGAGATTCTTTACGCTTGGCAACTCAAGTCAACATATATTTAGAGCAACCAATACAGCTACCTTTCAATCCTGTTCTGAATTTGGCAACATTCATCAATAGAAAATTATTTATTGAAGCAGAGACTCAGCCATCCACTGTCATTGATTTCAAATTTTCTAGTGATGATGATTACTCGAATACTGAATTGCATCTAACAGGAGGAAATTTCAAGATTTCTGATACAGTAGAAGCTCCAACCA…
TRINITY_DN28249_c0_g1_i1	624.403	1.79411	3.33e-16	Amino acid permease family protein	TGAAAACGTGGCACCCATCGATAATTTATCAGATATGAGCAACTCAAGCGATCACTTCAACTTCGTTCCATCAGCCATCGATACAATGGAAGCTTTCCCATCAACCAAATTTTATAGATCATTTGGATTAAAGCGTGCAACAGCTTCTTACATCCGCTCAGGTGGCCAAGGCGACGAAGAAAACCCTGAATATGAGGAACACGTCAAGATAGGAGGCAATTTCAGCACATTTAATGGTGTTTTTCTTCGATGTGTTGCCAATATAATGTCGGTCGTCTATTATTTAAGAGTTGGCTGGGTTTCGGGGCAATGTGGGCTTGGACTTGCTCTTGTGATGGTTGTAGTTTGTACAATTGCTACTATTTTAACAGCATTATCATTATCTGTACTTTCAACAAA…
TRINITY_DN2555_c0_g1_i1	736.109	1.7766	1.18e-25	Myb-like DNA-binding domain containing protein	AAAAAATGCTAATGTAGTTTGATTCATGAATCAACAAGAAACGGCGACTTATGAAAGCAACAACATCGATGAAAGCCAGGTCAAAGAAGTCCGTCATCGGAAGACCAAGGCCAAATTCACTGAAGAAGAGGATCAAAAAATAATATCGATTGTGTCAGCGCAAGGTGCTAAAGCATGGAAAAAAATTGCTGAACAGTTACCAGAGAGGTCAGCTAGACAATGCAGGGAGAGATGGATGAATTATCTCTGTCCTGATGTTGATCACTCGCCTTGGACATCCATGGAAGATGAGCTGATATTGTCAAAAGTTGGAGAGTTATGTCAATTGTGGTCTAAGATTTCCAAGTTTTTCAATGGAAGAACAGATGTTTGCATCAAGAATAGATATATGAAGTTACA…
TRINITY_DN73_c1_g1_i1	379.288	1.75452	6.19e-14	Digestive cysteine proteinase 1	CTTTCATCGATGTTTAGTTTCTTGCTTTGTTGCTCGATTTCAAAGCTCTTTTTACATGACGAAGAGAAGCGCTTTGTGTCCTTCATGCGTGAACACGGCCAATTTTACACAGGAGACGAATATTACCTCAGATTAGGAATCTTCATGACTAACCTTCGCTGCATTCAAGAACACAATGCAAAGAGCTCCTTCAAGCTGGGAATCAATGCTTTGTCAGCTTATACTCGATCTGAATATAATGCGCTTCTTGGATCAAGGAATGCTGTCTCGATTCATCACAAGAAGTCAACAAGAAAGGTTGTTCGTGATATTCCAGACGCAATCGACTACAGAGAGAAGAAAGTTGTAACTCCAGTCAAAGATCAAGGAAATTGTGGCTGTGGCTACATTTTTGCGACT…
TRINITY_DN612_c0_g1_i1	13631.3	1.75339	2.88e-12	Uncharacterized protein	GATCTCTTTCTCTCATCTCTGATCATCACTGCCTTCTCTGGCGACTATTGGAAGACCATTTGCATGTGTCCCCGCGGGCACTGTTCAACCAAGTTCCGCCAGTGTGAAGGGCAGCCAGCACTTGATCCATCATCTCCGACATTCATTGAAGACCTTAACACGCTGAGGCGAAACATAAAGAACGTCGAGTTGTTCACACATTCAGATAAAGAGGACGATTTGCTAATTAAGTTCAATATACGTGATATTGCTGGTTTGACCTTCAATTTCACGGCTAACATTGGGAATAACAAAGGTTCCGTGAATTACGAGTTCTATTATTATAGTGGTGAGAATTATAGTGGAAATCTCTTTAGATTTGGTACTGCATGTACAGGACGATTCATACCAGTTGAAAGC…
TRINITY_DN28855_c0_g1_i1	249.685	1.74197	1.77e-17	Uncharacterized protein	AATAATCATTTTTTACTTCAGCAATCTCAATGATGCACTCTAAAGGAGCCAATATAGATTTGGCCATGTTCCACACGAACCGAGAGAAGCACCAAGCTACTAACTACACTCCTCAACCAGTTCATTTCATTGGTGAAGAACTCTACGATTGCAAAAAGCTGATATCGAAGCTTGTACCACAAAGTCGTCGCTTGTATGCAGTAGGTGACGTATTTGGGAAAAAAATTCAACCGAATTCACAATTCCATTCCAATCTAAAAGTCAATGAAGAGCTGATATTCCATCCAGGCAATTTTCCAATGCCATCTATGTAAGATATATTAACCAAGCTTAAACTCTAATTGTCGATCCAAAAAAAAAAAAAAAAAAAAAAAAAAAAT
TRINITY_DN35206_c0_g1_i1	310.687	1.73378	4.54e-23	Surface antigen BspA-like	TTGCTCTTTTTCTCGCTTCCTGCTTCTCATTCCAATTCAACGACGGCACATTTAGTTACGAGATAAACGGCTTTGACGAAGTGATCCTGTTCTGCTTTGATAAAGAGATGATAAGCATGAGTATTCCGACGATTATTGAATGGGAAGGAAATCGATTTGTAGTAGCTCGCATTGGAGAGAACGCGTTCCAGAACCTCCCAATCACTGGCGATCTCATCATTCCAAACACAGTGGTCGAAGTTAGAGAGTCCGCTTTCGCTGGCTGTAAATTCAATGGAAAACTGCAGTTATCGGCTAATTTAACATCAATCGCCAGCGACGCATTTGCGAACAATCCTTTTTCAGGGGATCTCATCATTCCAGAAAGTGTGGAGAGCATTGGCGAAGGTGCATTTGCTG…
TRINITY_DN7439_c0_g1_i1	246.57	1.73034	6.76e-07	LOC402794 protein, putative	TGAAGAAGAATGCATTTACAATTTGATTCCGAAACCACCGCCCGTAATCGTTAAGGAGCCTCTCCATCGCTCCAAGTTTGATGGGATCACTGGATTTTGCACAGTTAAAAAGGTGAAACATGCATCAATGGGTGAAACACTTGATGACTTCAAGAAGGAGCACGCGCCTGATAAGTTCCTCAAGGCTCATTCACGGGACAGGGGTTTATCAAGCACGAGACCTCGATCTACTCGAAATGGAAACACAACTCTTCAAAAGCCACCTGTTCCGACTGTTAAAGAGATTCCAAAGCTGAAGAAGACCGAGAAAAAGAACTTTATCGTGGAAAACTGGAAGAATGCTCCGAAAACAAAGAAATTACATCCAGAAAAACCACCAACATTCTATACAGAGAAACC…
TRINITY_DN323_c0_g5_i1	9511	1.67704	1.11e-42	Ribonucleotide reductase, all-alpha domain containing protein	TCTCTGAGCGCCATCTAAAGCGCGCGCATGTTCATGGGACACTTCACATTTTATCAGGCCTGTCATGTCTTCTTCCCAGCAGACAATTGAAGGAGTTACAACATCTTTACCATTCACATCAAATGCAATGAAGGTAATGAAAGCAAGGTACTTGATCCACGATGATGATGGCAAACCAATCGAGACACCCGAACAGATGTTTCATCGTGTAGCAGCACATCTTGCATCAGTTGAGCAAGATAAAGAAAAATGGACAGATGAGTTTGAAAAAGTCATGTTAAACTTCGAATTTATACCAGGAGGTCGTACACTTGCGAATGCTGGAGCAGATACTGTACTTGTTTCAAATTGCGTTGTTCTTCATATGGAAGATTCATTAGATAGCATTTTCCAAACTTT…
TRINITY_DN204_c0_g1_i3	2906.96	1.67515	3.1e-17	Uncharacterized protein	GAATGATTTCGAAACTCATTACTCCGCTGACCTTTTCGCCGAGAAACTGAATGAAATCCGGAGCAATAGCATTCCTGACCAGATTAATGCGCTTCAGACCATCTCAGAGATCCTTTCAATCACAATAGAAGATAATCTTGATGAATTTCCACTTCAAGACATGTGTAGTGCTTTTGTTGATATATTCAGCATGACAGACCTTGAGCCGCTCGAGGAATTAGCCATGAGATGCATGATTAACATACTTGATGCTCATACTGGTTCAACTCGTGCTCTAATGAATGCAAACATGCTTGAATCTATCAAAGATAAGTATAATGCACATAGAATTAAGGCTGAAGTTATTCCATTCTGTGTTAAAGCACTATCAATACTCTCTAATTTCCGTGCTCCTCATAT…
TRINITY_DN58_c0_g4_i1	293.556	1.67489	1.85e-07	Myb-like DNA-binding domain containing protein	AGAAATATAAAATTCTAACAAAAAGTTTAAATTCTTAAAACTGTTTTTCACCTCATTTTAATGGTCAGCAGGTTCAACAACTTCGCTACAATTCAAGAAGTTCATGAAGAAGATTTATTTCATGATTTTGTTCAACAAAACAAAGTTCACCAAAGAAGAAAATTCTTTTCACAAGAAGAAGACCAAAAACTGAAAGCATTAGTTCAAGAATATGGAAGTAGTAACAAATGGAAGGAAATTGCTAAGATGCTTGGTAATGGTTTTAATTCACGTCAATGTCGAGAAAGATATCAAAATTATTTAGATCCTACTTTAAATAAAGGTCCATATAGTCAAGAAGAAGATGATCTTCTTCAGGCATTAGTTGAAGAATTCGGAAACAAATGGGCAATTATTCAT…
TRINITY_DN3002_c0_g1_i2	2701.8	1.65438	5.68e-28	Uncharacterized protein	TCCTTCTTCAATTGATGTGCAATGAAGAAGGAATAATATCGGCCTCGTGTACAAGTTTTACTGGCATGGAGAAGAAAGCTAAGCGAACTCCACGAGGCCAGGGTGATGAAGCAAAGCGTACTGCTGCAATGCTCCAAGGATTTGATATTAATTCATCTCCTGTTTATCAATATTTGATATTCAAGTTTAGCTCAGGTGTTTCACACAAAGAGCTATATAGCGTGGCACAAATCGTTTCAATGATTACAAAAATCCAGCTTCAAAGAGCCCATTCTCGTGATTTCCGTGTTCTTGTTAAGTGGTTCTCTGATAACTGGGAAAAGGTTGGACCTATAGTTAGCATGATAAACCTAAGAGACGAAAATAATGAAGTCATTTCTCTTTCGAGAGAAATTAACA…
TRINITY_DN204_c0_g1_i1	873.44	1.64943	5.33e-09	Uncharacterized protein	GAATGATTTCGAAACTCATTACTCCGCTGACCTTTTCGCCGAGAAACTGAATGAAATCCGGAGCAATAGCATTCCTGACCAGATTAATGCGCTTCAGACCATCTCAGAGATCCTTTCAATCACAATAGAAGATAATCTTGATGAATTTCCACTTCAAGACATGTGTAGTGCTTTTGTTGATATATTCAGCATGACAGACCTTGAGCCGCTCGAGGAATTAGCCATGAGATGCATGATTAACATACTTGATGCTCATACTGGTTCAACTCGTGCTCTAATGAATGCAAACATGCTTGAATCTATCAAAGATAAGTATAATGCACATAGAATTAAGGCTGAAGTTATTCCATTCTGTGTTAAAGCACTATCAATACTTTCTAATTTCCGTGCCCCTAATAT…
TRINITY_DN3361_c0_g1_i4	2851.02	1.64785	1.14e-09	40S ribosomal protein S21	CATTAAATGGGTGGGTAATTCAGACCTATTAAACCATAGTTAAGGGATAGTTCAGGTATTTTGAGGATAATATGATGCTTAAAAGGGTAATTAATAATCTGATTTTTCGGAGGTTATTCAATGAAAACGACCGTTTAAGACATCTGAAGCGGTTTTGGTCGACCTTTTCGATGCAGAACGAATCAAATGAGATTGTCGATCTTTTGATCCCACGTAAATGCCATGCTACAAACCGCTTGATTCCACCACAGGACCATGCATCAGTACAGTTCCGTGTTGCAAAACTCAGTGAGGAGGGCCTCCCCACTGGTGAATACGAAACAATCGTCTTTTCTGGATATCTTCGTACTCTTGGTGAAGCAGATAACGCTCTCAACCGTATTGCTACAGAAAAAGGTC…
TRINITY_DN21587_c0_g1_i1	266.827	1.64382	8.42e-10	Uncharacterized protein	CAAACTACCAAGATTACATGCTTCATCAACTTCCATGCGTAAGCCCTCAGGTTCATAGGCCACCACGCCAGAGCAAGACGCCACCATCAGCATTCGTGCTCTTCTGCCGCGACAACAGATTCACAATCACTGCAAGATGCCCACGTCTTAAGGGACCAGAAGTAACTGCTCTCCTCTCACACCTTTGGAAGACCCTCGACCCTGAAACTAAAGCCCATTATAAGAATGAAGCTTCAAGTTATTGGAGACAAACAGAAATTCCGGTCTTCGAAGCTCCCCAAGCTCTAGTAGAATCACCAAAGGAGAAGCAGTATTTCCCTCTCCTTAACCCCACGGATCAAACTGGACAGATAAAGACATCCAAATTACCATCTATTTTATCAATACCATGTTCACCCC…
TRINITY_DN1612_c0_g1_i2	286.865	1.63726	6.8e-14	UBA/TS-N domain containing protein	CACATATGGAGGAAGAAGACTTTCTCGACGAGGAAGATGACGACGAAGAGTTCATTCTTGGTGATGAAGGCGTTTCCTCGTTAGAATTTGGTTCATATCCAGAAATATACACTTCATACCAATTAGATATTTGTATCAACACTGCTCGAGCATATTTGTATGGTTTCGACATCAAACTGGAAGAAAATGTCATTTATGTATCTATTCCAACCTCTATTCTTCCTCTTTCTATGATAGCATGCAATGGATTTGATAATTCAAGCATACTTCTAGAGATGGAAATAACCCTTCATGAATTAAACTGGAAAACTATCCCTGATCACATTTTATACGAGCATCCAATATTAAAATCAGGATTCATTGGTCGACCACTTGTATCAACAAGAATAGCAAAGTTTT…
TRINITY_DN688_c0_g1_i1	420.561	1.635	2.9e-13	Mechanosensitive ion channel protein MscS	TTTCATTATCAGATGTTTTTGTTCTTCATATGCAAGTTGACAAATGAAATTCAGTTCTGCTTCAAGACTGAAAAGTCTGAAATGTGCAAGAAATCATTCGAAGACTCATTGAAACTCATCAGAGAAGTCGAGAAACATTTTGGATTCGTTAACATCATCGTTGGTGACAACCTTGATCTCACAACAACAACATCAACATCAAACAAAATTCGATTCAGAGCTCATCGAGTGACATTCATTGGTGAGAGTGGAAAGAAGCCAACGATTTCATTCCCATTCGAGAAAGAAACAATCAGGAAGCCCTCGATGATTCATTTCAAGAATGTCGTTGTTATTCCAAGTGACGAAGACTCTCTTTCTACTGTTGAATATCGAGTCAAACTTTCTTCTGATTCTCGA…
TRINITY_DN21285_c0_g1_i1	208.788	1.62501	4.39e-06	F5/8 type C domain containing protein	TTCTTCATATTATTCGATGGATAATGTGACAGTATCATTCGTAAGTAAGATGCTCCAGAACATAACGCCGGGAGTCATGCGGGAAGATTTTGTTTTTGTCATATTAGGTGAAGAGTTCAAATGTGATCCAATTCTTGCCGACATTTTGTCACCTGCCGTTTCAAAGATCCACAAAATTGATCCAACATTTCACCGCTTCGTAGTGGATGAAGATAATTATAATTTTCATGAAACACAAAACTTTGAAGGAAAAATAAAAGAGATCGGGAATATTTTCAGATTTGTATCGGGTGACGATCTCCCGATTAGAGAAGACATGATTGATCTGTATCTTCACATTTTCAAAAAACTTGGCAACACAACTGTTGTCAATCAAATCATTAACCAAACATTGGATTC…
TRINITY_DN26298_c0_g1_i1	1296.17	1.62452	1.06e-43	Uncharacterized protein	CTGTTTGCCCTGCTTAGAATCGAATAATAGTTTTTTTATCCATGAGGGTGAAAATGTAACTCAGTGTCGTCTGTGCTTAAAAGGGAAAAGATTTGTGATCTTACAGACCTGAAACTGTAAAAGAGGCCCAACAAACCTGATTGGAACTGCTGATGACCAAAGAAAAAAGTGACGTGGTTTCAATTTTATGAAAAATAACCAGAAAAAAATGAATGTCATCGAGATTAGTCAAAAAGAGGGAATAGAATCATTTTGAGACTAAAATTTCGGTTAAATAAGTCAATTGAGCCAAAATGTCGGTTTCCTCAAGTTTCATATCATCTCACTTCGAAAGATGGAAAATAGTAAATTATACGAGCAATATCAAGAGGATATTCCTAGTGAACTCTGGTGCCAGCT…
TRINITY_DN746_c0_g1_i6	759.622	1.60654	2.36e-08	Uncharacterized protein	GGGATTCCTGTGCCTAAATGGATGAAAGTAAGAGTTTCCCAAATCGGGCTTTGAGTGTCCCGAAGATATTTAAACATAGTTCTTTAACTGAGAATGACTCCAATGTGGGCAAAGGAGAAGACGAAAACACTCTTATTAAAACAAGAAATTATCAGCCTTTGAGTTTCCCGAAGGTATTTAAACATAGTTCTTTAACTGAGAATGACTCCAATGTGGGCAAAGGAGAAGACGAAAACACTCTTATTAAAACAAGAAATTATCAGCCTTTGAGTTTCCCGAAGATATTTAAACATAGTTCTTTAACTGAGAATGACTCCAACGTGGGCAAAGGAGAAGACGAAAACACTCTTATTAAAACAAGAAATTATCAGCCTTTGAGTTTCCCGAAG
TRINITY_DN36302_c0_g1_i1	968.208	1.59735	2.06e-07	Casein kinase I isoform alpha	TCACAAAACGATACGCGATTCCACGTCATATTAAATCTAAACCCACTTTTTAAGGGATGTCTGGTCATTTTTTACCTTAAACCCACTTTTTAAGGTATATACTTCCATAAAAATGGATTTCACGCCTTTGAAGTGTTATGCGAAGATCGGGAAGTACATGATTCTTCAGTACATTGATCATGGTTGCTTCGGTCAAGTTTACTACGCTCACAGCCTGAAAGACAACAAGAATTATGCGATTAAGATCGAATACCTCAAAGGACAAGAGCTCACGCTACCGAAAGAGCATTTCTTCGTTCAAAACATCGATAACCCTCGCATTGCACGGATCGTTGACACAGGTAGAACAAAAGAATTCATATTCATCATTGAAGAAGCACTAGGGCCTTCTTTAGGGAT…
TRINITY_DN1467_c0_g3_i1	282.335	1.59517	3.67e-13	Uncharacterized protein	TCGTCTTCTTCTTCTTTTCTTCTTCCTCAGATTTTCCAGTCGATAATTTGGGTGATAAGAGATTCGATAGAAGAGAAGACATCGTAGTTGGAACAAATACTGAAATGGAGAGGAATTCGAAAGCAGAATCAGATGACACCAAATTCATCCGAAAGAATCCGAAAAAGATTCAAAAAATACATCCTAGTGGAGATATATATGATGAGGATGTCATTATGGATGACGCAGAAATAACCTTAAAAAAAAGGTATCAACGTTCAACATTTCGGGGCAAGTTTGTTTTCTCAAAGAATTTGGAACATCTTGAAGTCGAAACTTTTTATCATTGCACATTTGAGAAGGATCTAATCATACCAGACAAAGTCACTCGAATTTCTAGTGCTTTTATGTATTGTAGTT…
TRINITY_DN339_c0_g1_i1	208.281	1.59152	0.000183	Clan CA, family C1, cathepsin L-like cysteine peptidase	GTTGTTCTCTTGTGTCAATCATTCAGTGCTTTTTATCATGAACACGAAGAGAAATCATTCATTGAATGGATGCGGAATACGAATCAGATCTTCACCGGCGAAGAATACCAACTTCGTTTCGGTATCTTTTTAGCGAACACAGTTTTTGTTCGAGAACACAATTCTGGATCATCTAGCTTCAAAGTCGGTCTCAACAAGTTCGCCTGTCTGACTCCAGCTGAACATAGAGCACTTCTTGGTCATATTCCATCATCAAATGAGTTCAAATCAGATTACAAGCAAGCTAATGCTGAATATCCTGAATCCATCGATTGGAGAGACGCGAAGATAGTGAATCCCGTCAAAGATCAGGGCCATTGTGGGTCATGCTGGGCGTTCTCGGTTATTACGGCGATGGAA…
TRINITY_DN3375_c0_g1_i1	208.032	1.58865	0.708	Uncharacterized protein	TATCCATCTTTTGTATACATTGATAACTCTCTATAGTATTAATTAATGCACCGAGAAATGCTGATGTTGTCAATCTCTATCTCAAGATGAGTGATTTTGTTGCACATGGCGGCTGTTGACTTTAGAAGATGAAGCTCATTATGGAATAAGCAAATTTTAATCATTAAAGCTCATGTGAGGTTAATTTGTCCATTACCTTGATTATCGAATTTGGAGGACATATAATCATTGTCAATTGTTCAATTCATTATTTCCATGCCGTTATTCATTAGAATATGGTTACGCTATCAAATCAGGCTTAATTTTCGATAGATATTTATCCCACATTTGGCTAAAACAGAGCTTTTCAGCTATTTACTTTCAGCTTTTTGAAAGATTTATTTTGGACTTTAAAAGATC…
TRINITY_DN6888_c0_g1_i1	233.73	1.58853	1.59e-07	Uncharacterized protein	TTTCCAATGAAATGCGCCAGTGTTTTCTATCTAGAGTTTGACTGTGTTACTGGTCCTGTTGTTGTCTCCTCCTGTGGCTCCCTAGAACTTGATGACAGCGAGATTCAGCAAATTAAAAACATATCATTCCCAGAAAGTGCGACTAGGCTGCCATCAGGGTCACATATCTTCGCAACACGTGTCGTAAAAGCTTTTTGCTATTGCTTGTACGTCTCAAAAGTAGATCCAAGTGCGAAAAGAGGATATCATCAATTTAGTTATGTTATCGCTACTCATTATCCTTTCTTGCCTATTTTTAGAAAGCTACTCCAGTCGGCCTCCAATTATCAGGGCAATGATGCAGCTGAAGTCTATCATATTTTGTGCAATCTCGTTTTTTACTGGCACTCGTTACTTTCC…
TRINITY_DN36993_c0_g1_i1	261.048	1.58675	2.64e-09	Uncharacterized protein	AATCAAGCCAGTGCTTCCAATCGACTCTTCAAGGATTCCATTGACAAGCACAACCACCGTATGCTAGTAAACAAAGTAGAACTTCAACCAAAGCAAGAGAACGAGTGGAGAAAGCGCTTAATGGCAACCAACAAGTTAATGCTTCCAACTTTTGACACTCCAACTCGTCCTTTCACAACATCGAGATCAATGGAGCCCAAGCCTCCTAAAAACCCTTTAGAATTTACCATCCATTGCAATAAAACTCACCATTTTGGTTCTTTTCCAGGAAAGAAGGTCATTCAATTAGGAGGGAACCCAGAGTCAACTAGCCAAAAGATACAAATTCCAAAAATGGCCAGGCCAGCAACTAAGCAAAGATCAAGATCGATTCTTGAAGGACGATTACCAGGAATTGTT…
TRINITY_DN32653_c0_g1_i1	359.071	1.5815	5.18e-10	Uncharacterized protein	GAAAAAAATATGTCGCTCTTCAGCCAGACAGAGCAGGTCTCCTTTTTTGACGCTCCACTTCCGACCGCGCACTCGATTTTATTCGATGCTGACCCAGTTGAAATACAAAAATCTATGGTGAGACCTCATCGACCGATATTTGGTCAAAATGAAAGAACTCAAGGTATGCCTATCATTGGAGGAGATCTAATGCACACGTTTACTTACAGTGAATGCAATGTTGATTCTTTCCGGATGCCTATTAAAATATATTAGTTCTTAGAAATAAAATTTCAAACAAACAAAAAAAAAAAAAAAAAAAAAAAAAAAAAAAAAAAAAAAAAGGGGGGGGG
TRINITY_DN7641_c0_g1_i1	222.83	1.56759	2.1e-11	EF hand family protein	TTTTGAATTGATGTGGAAAATTTGCAATTGACCGATTTTTCATTGGATCTTCATCAAAACACAGATGATTACTGATGTTTCATCAATGATGTGCCTGTTTCAAGCAATCTAAAAATGAAATATTGGAACAATTCAGATTTGTGATAAAAAATCCAAATGGATATGTATCGCAATACAAAAGCACTTGTTTAACTCACATTTGAATGGCCCATCGAAAAATCAGTAATTTACAACAATCCAAATCAATTCAAAAAAATTTATTTATACGGTCTTGGCTGTTTCAACATCAATGCAAAACCTTTGCCAATCAATATCACCTTGCATATTGACCCGGTATTCGCGAAGAAGCCTTTGCATATCTCCTTCTTTGATTATAATTCCAAATGCCTCAACACATCT…
TRINITY_DN21068_c0_g1_i1	221.286	1.55436	2.99e-10	Uncharacterized protein	GATCGAATGAATGATGACAAGCGCCAGAAGCTTTCGCCATCAGGGATTCCACTACACGACAACACCATTCGATCAGTCAAGTTCAACATATGGCGATTCGCCATCATTTCTCCAATAATAATTATTCTCGAAGTGTATCAAAACAGATTTGATCAAAAGCCTGATAAATGCATAATAGACATCATTGCCCTTATAGTTATGCATATTTACTATGATTCATACCACTATTTTTCAAAGTTCGTGGATTCATTTATATATGTCTATCTGATCACAGAAACAACTTCTTGGGTGTTGACACGAAATGGGATATGCTATCAGGTCCTCGTTGTTGCAACTGACTTCGCTTATATATTTTATGTCCGACCAATTGTTGTTGTATTGGTTGCCATTGCATTAATT…
TRINITY_DN20661_c0_g1_i1	263.056	1.553	5.33e-09	Myb-like DNA-binding domain containing protein	CGAAGAAAAACAGATGGAAAGCGTCCTATTTGAATCACGGAAGAAGCAGAGATTCTCACAAGGCGACGATTTGCGCCTCAAGAAGATTGTTGAAGAACATGGCACAAGTGATTGGAATCTAATTGCATCATTAATGAGAAACAGAAACGCAAGGCAATGCAAAGATAGATGGTGTTATTATCTCTCTCCTGTTCTCAACACACGAATGTTTACGAAAGAAGAAGATCAACAAATTCTCGAATTAATTAAAAAATATGGAAAGAAATGGTCACAAGTGACTTCTTTCTTCGAGGGAAGAACAGAAATAAGCATTAAAAATCGCTGGAATTTGCTACAAAGGAAACAAAAAAGAAGATTCAACAAATATAAGAAAGAAGAACTATCCTTCGAAAATAGACA…
TRINITY_DN1901_c2_g1_i1	10033.6	1.54648	7.58e-28	4-alpha-glucanotransferase family protein	GATCTGTAACATTTCATTTGAAATCGTGGCGTCATGGTTCATTAGTGCCCATTCTCTATGGCAGCCTTCCCGAATTAGGCTCAGGAAACCCCGAGAAAGGGATTCAACTCACCCATTTTCATTCCACATATAATTATAGGGCAACAGTCAGGTTTAGCGCTCTGATAACCAATGGAAACGCTTGGTATGCTTATTGCTTCCAGACTAAGCTTGGTTCATTTGCGAAAGAGATTGCTGGAAAGAGATTACTTCCAAATTTTTCGGAAGATGGAAATATCTACGACTCTATCGACAAGGTAACGACGATAGATGACTTGGTAATTCACTTCAGAGTTCGCTGCCACACAGAATATGGACAGGAGTTATATTTGCTAGGAAATCTTCCCGAAATCGGTGGGA…
TRINITY_DN2148_c0_g1_i1	6836.8	1.54118	2.1e-31	Oxysterol binding protein	GGAAATCAAGAAAACATACTTTAAATCAATTCACCAATATTCAAATTATGATGAATTTTGGAATAAAATCATTTCACTTATGTCACTACTTCAGAGACATGATGCTCCCACTAATTCAGCTCCAATAGGGAAGCTAGGAGAGATAGAATTCCGTAATACATCTTACACACAGTTCCCGAGACAGGAACTAAATTGTGATGAAGATTATGCACACGAAAGAGACCGGGCCATTAACCACAACTCTAAAGATGGTGTTAAGCCAATGACACAGGAAGAACAAGATTACGAGAGAAATCTCAATTTTCAACTCATTAAAAAATTTACAATGGGAATCTTCAAAATGGACGTCACTTGCTTTTCTTTTCCTGTTGGATACAGCGAGCCTAGAACTTTCCTAGA…
TRINITY_DN2327_c0_g1_i1	1160.23	1.53696	2.09e-23	NEDD8-activating enzyme E1 catalytic subunit	GTTTTGTCATACTTCACATGTTATCAGCTGGAACAGAAGCTCTTTTAGGTTCAACAGGACCATTTTGCAGACCGGAATTTGCAGAAGGACAGGAAGGACGGGATTGGTTCTTGGACTCTAAGATTCTCGTGATTGGAGCAGGAGGATTAGGATGCGAACTTCTAAAGACTCTTGCACTGACTGGATTTCATAATATAGATGTTATTGATATGGATATCATTGATGTGTCGAACTTAAACAGGCAATTTCTATTTCGCAAGTGTGATGTTGGGAAACCAAAATCTGTTGTTGCTGCCGACTTCATTAGGAAAAGAGTTCCAGGAATTAATATTAAGGCACATTTTTGCAAGATACAAGACTTTGATGATTCATTTTATAGTAAGTTTTCGGTTGTAATTG…
TRINITY_DN3222_c0_g2_i1	289.866	1.53515	2.52e-10	Uncharacterized protein	GAGAAAGATCAAAGTTTTTTATGTTATTGACGAACAAAGAGGGAGAACTCAGCTTCTAATGATGCCTCCTGGGAAGCTTGTGAGTAATTTCCTTGATCGTGCCCGCGCCAAGCATCATAATCCCGGATTATCATATGTATGGCTTGATTCAACACAAATCGACCTCGATGAAGAGTTTGATCCAATTAATTCTCCTGATGCGATCTTTTATCTGACTGTCAGCGATCAAGCTCCAGTTGATGAGATAATGTTATCATTATCTAACACTAATAAAGATGGGTTTGTATCCAAAACTGCATCAAATCAACCACAAGTCTATGCTCCACCACTTCAAATGGTAATAAATGATGAAGATATAAATTTTGATCTGTTAGCGACTATATCAGATATAACTCATAA…
TRINITY_DN1607_c0_g5_i1	328.344	1.53195	5.6e-05	Metallo-beta-lactamase superfamily protein	TTCGAATTCTCTCTGGACTCTCCTACGATACTCATCCATCAGTTATGATCAAAGTAGATAATAACATCTATATTGTTAATGTTCCTGATGTGCTGAGGCGTGTTAACTCGGATAATAAAATATTTAAGCAACCAACAAAGTTCGTGTTCACTTCGGATATGCCATATGCCATTGGTGGATTTGTGTGTTACATATCATCTCCACATGATGAGAAACCATTTGATTCAATCGGCCCATTTTCAATTAAAGATAAATTATTAACTAATCCTAAATTTGGTGAAGATTTAACAGGACATGGTTTTGTTTCAAGTCATGAAGATGAGAAAATCCAAATCACATCAATTCAAATGTCATTAACAGTTTCATATCATATTGTGATTAAACAACAAATGAATCAGT…
TRINITY_DN39927_c0_g1_i1	711.016	1.52723	3.48e-11	Auxin Efflux Carrier family protein	GTTGATTACGGGAATGTGATCTCAGTTGGGGCCTCGATGCTGATTATTATCATTATTGGCTTCGTTCTGACCAAGTTCAAGATCATTCCGAAAGAAAAATCAGACTCGGTGAATTCATTTTGTTTCAAGCTTGGTTTCTTGCCTCTCACGCTTCGTACGCTTGCTGGCAAGGATGCTCATACGATGAACTTCTATCCCCTTGCGATTGGGACTCTTATGAGCCTTTCGATGTATATTGTATCATTATTTATGCTTTTAATTCCAATGAAAGACAAATTCGGATTCTATTTAAGCACTGTCTTTCCCGCATCGTATCTGAATTACGTCATCTCAGGGATTCCAATTTTTTCATCACTTTGGAGTGTTGAAGATGAAGTAATGATTCCAATGATAACATTA…
TRINITY_DN6589_c0_g1_i2	252.132	1.5215	0.00118	Uncharacterized protein	CTCCGTTCAATCGTAAACGATTTTCGGGTAGAAACATGAGCTTAGAAGAACAAATAATTTTTCAACTTGTCTCACTTGCAAGTAAAGAGTTAAGATTCATCACAATATGAATTTGCCTTTTTGCTCATCACAGTTCTTTTGTCATGCCAAGGAACCTTTAAATTATAGAAACTCTGCAGATTCGAAAGAAGACAGTGATACAGAATTGATAAGTTTACAAAACATATTGCCAGTTATTAATGTCGGCACCTCCCCCGCCACCACCGCCTCCGCCACCACCGCCACCCCCTCCCCCACCTGCATCCAAGCCAGCCAAGGAGATTAAATACAAGACAAATCCCAAATTCCAAGCAATGATGGATAATGCCCCAAAGGTCTCCACCACAACTTCAGCACCTT…
TRINITY_DN19976_c0_g1_i1	621.802	1.51932	2.24e-05	[citrate (Pro-3S)-lyase] ligase	GTGAAGAATGATGATATAGATAAAATCATCAGAGAAATCAGGAAGATTAGCAAGACTTTGCAAGTAATTATCTTGAATCTCCCCGAAATGTTGGCTACAGATCCAACTCCACTTGAAAAGTACATCACAGAGAATCATTCAAGCGATGTCGCGATGATAGAATATATGAGAAAGACTTCATCAATCCCACACGAGTTTTCATCATTTGATTATCAAATAAATGATCTAATTGATATATTGACTCCACCTGAACAGGTCATGATAGATAATAAACTGATATTAAGCGATAGATATGGTGACAAAGTGAACATTAGGAACAATTCAAGAGTTACTACCAATCAACCCAATGAATATTCAGCAACAATATGGTTTGTTGGAGGATGTCGCATCTATGGTTTT…
TRINITY_DN31171_c0_g1_i1	782.795	1.51571	6.3e-18	Uncharacterized protein	CGTTCATCGAGTCGCTCATTGAAAGAATCGACAACAGTGCGAAGACAGAGAACGGAGCTCTCTCAAACGAATCAACAGGCTCCTTTGTTCTTGATTTCTTCTCCAAAGGGGCTTCAACTCGCGCAATTCCTGAAGAAGCATATTCGCTGTTCAACAAAGCATTTCAAGAAGACGAGATCATGGCTCTGCGGGCACTTTTCTACATTCGAGATGTTCGAGGTGGCCAAGGAGAGCGATCAACATTTCGCTTCATCACTAAACAAATGGCTAATGATTTGTTGCTTCGAGAATCACTTGAACGCAATTTGAAGTTCATTCCTTGTTTCGGTCGCTGGGATGATTTGATTGAACTTGTTCTTTCACCACTTGAAGAGAAAGTTTTGCGAATCATAGAGAAAC…
TRINITY_DN20061_c0_g1_i6	1632.93	1.51541	7.06e-19	Ribosomal protein S27	TCTCCCCCCCCCCCTTTTTTTTTTTTTTTTTTTTTTTTTTTTTTTCTCTTAATGAGCACCTTAGACGTCAACATCTTACATCCCACTCTTTATGATGAAGAACATACATGCAAAAAGAAGAGATTGATACCAAATCCAAATTCAGAATTTCTCACACTCAGATGTCCTTCATGCATGGAAGTAGCAACAGCATTCTCACACTCAAATGTACCAGTGTACTGCAAAGAATGCAATACCCCGCTTGCTTATCCAACTGGTGGCCAAATTCGCTTAGCTGAGGGCGTTGACACCAGAACAAAAATCAGCACCTAAATTTTTAATCTAATAAATCATTAATTCCTAAAAAAAAAAAAAAAAAAAAAAAAAAAAAAAAAAAAAAAAAAAAAAAAAGGGGGGGGG…
TRINITY_DN25_c0_g2_i2	25573.6	1.51534	5.5e-14	Flavocytochrome c	TATGTCAAAACAAATTTTGAGAGATAAGTGATCACAAATTGACAGAGGTTTTCCATTAACACATCATCTCACCTGATCATAATCCAAAAAATGACCAACAATGAACGCATCCTGTCTCCATATACATTGCCAAATGGAGTCGAACTTAAGAATCGCATTGTCATGGCACCAATGACTACCTGCAGCGGCTATCATGATGGGACAAGTAATAGTGAACTTGTTGAATACTACCGTGCCAGAGCAGGCTCAATTGGTGCTATCATAGTTGAATGTGCTTTTATTGATGAACTTGGTCGCGCTTTTCCAGGCGCACTCGGTTTAGATACTGATAGAAAAATTGAAGGCCTCGCCAAAATTGCCTCAGTTATAAAAGAAAAGGGTTCAAAAGCCATTTTGCAG…
TRINITY_DN1348_c0_g1_i1	1340	1.51023	0.0989	Uncharacterized protein	ATTTCGGATGGCATTTTAGAGAGACAGGAATTGAATGCTAAATATGACAGAAAGAGAGGAAAATTTTGTAATTCAAAGAAAATGCCATGATTCAGCCGTTTAATATTGAGAACTAAAAATGACAAGAATGACATTATTATTTTGATGCAATTCGGGAAGCGATGCTACGCGGAACCGATCTTTTGTGATCGCGATTCACTTGAATCACTTTGTAAGGAATTGAAAATCGAGCTCGAATATTTTTGCGATGTTCAGAAAGCGAAGTATTCAAACGCATATTTTTGTTCCACTACAGAAAGCGAAAGTGATGTTTTCACGACACTTCAAACAAGACTTCGAGAAATAAACAAGCGAAGTTTTCTTCATCCCATTGAAGAAAACAAGATTTCATTTCCCAAG…
TRINITY_DN1277_c0_g1_i1	1710.9	1.50212	2.26e-31	Uncharacterized protein	TCATATTTTTGACATCCTAATCATGTCATGAATATTTCAATCGGAGAAAGAAAACGGTTTGTTGCGAATTTTCAGAAATTTCTTCTTTGAAAAACTAAATTGGTAGAACTAAGTCACTTCACAAGATGAAAGATCTCGGAACTATTCTGACTGGTGGAAGTTGTTTCCTCCTCGTTATCAGCATTTTCGGACAGATTATCTACAGTGGAATGTGTACCACAATTGACTGGAGGCAAAGTTATCTGGCGAATTTTCCAGGAAGATATGGCGTTTATTACCAATTGAGTGTTGGAATTGTCGTGATGGGAGTCTTTGCGCTCATCTTATTCATTGCATACTATGTCTTCTCCATTCTTGAGCTCTCTTTCTTGAGTGGAATGCTTGTTAATATCATTGGGA…
TRINITY_DN1512_c0_g7_i1	498.126	1.49111	1.42e-17	TPR Domain containing protein	ATTCTAGCCAATAGATCGTTGCTCAGAGTCGAAACACTCAGCTTGGTCATGCTCTGACGTTTGAATATTTGATCCTGATCATGTTATTTGCCCTGCAAAAAGTTAACGTACGTTTTAAATTTAGAGATGATGCAACACACCGAGAATTATACTCGCAATATCTACACGCTTATTGGTGACGAAAACTACAACGAGGTCATTAAAATTCTGTCTAACGAGCTGCACACGTGGCCCGACTCGACAGCCATTCATTCATTACTTGGATACTGCTACTGGCAGCAAGAAGACTATCAGAAGGCGTGCGCTGAGTATGCGAAGCTAGTACAACTCAATCCAACCAACGACTCATACAAGCTCCATCATGCTCAATGCTTATACAAGACTGAATCATATTACGAA…
TRINITY_DN676_c0_g1_i2	224.403	1.48997	0.000645	Uncharacterized protein	GGAAGAAGAAACAAATGATGCTGAACAAATTGTTACAATTCAAGATCTTAATGCAGAGAAGAAGAAAAGAGCAAAATTAAAGAAGCTTAAAGCTATTTTCATGGTACTAGAAATTCCACGAGACTTTCATTGTATACTTCCCCATCCTGATGGACTTGATATTGTAGCATGGGCATCTCATGTCTCTTTTGCAGGTTGTATGCTACCAATCATTCGTATTGATGACAAAAGGGAATATGACACTAGCTACTTTTACTGCGATTACTGCCGCTCTTTCATTTCCATACGCACGAATCTTACTAATATCGAAGCTCATTATAAAACATTGAAGCATGATAGGAGAAGTGCTAGACCACGTGCTGATAGTGAAACTATTAGAGATGCTACAATTGATTTCAC…
TRINITY_DN37041_c0_g1_i1	306.363	1.48702	1.19e-11	Uncharacterized protein	GTGACATGTTGTGACAAATCTCTTTGCCACTTTTTGTGCTCCTTTTGAATAAAGTTCAAGCAAATTCGGCATCTGGTGATTTGTTCGTTTTGACAAACATTTTATTTGAATCAATACTTATTAGACGTACTCATCAATGACGCGGACCTGTCTACTGAACTCGGAAGGGTTCAAACACCATTTGGGATCATGGTAAGAGCCGACGGATTAACTTCAACAGTCACAACACCAATGGTATATCAAAAAGGGCAGCGTCTTACGTGGAATCACCCATCAAGAATGATCCTGGATATTCCAGATATATCAACAGCGTATTTATATGTGGTTTTATGCACCACAAGTCCACATTCTCCAAACATGGAAACTATGGGAACTGCAAAGGTTAGGTTATCAGCATTC…
TRINITY_DN31319_c0_g1_i1	444.645	1.48323	7.06e-08	Uncharacterized protein	CAATTATTATAGCGATTTTCATGACAATTCAAAGGATATGAATTTGATTATTGATTATCAGAGACTCGTCATTTTGTTCAATGTAATGACATGTCGCATGACACAGCACCTAACTTAACAAAATGGGTAAAGTGGCATTTATCCTTATTAACTGACAATTTATCAACGTGGAGGGAATGACAGGAACTGTCCCTTTCACATGTTTTGAGACCTCGAACTATGGGACTAAAAAAGGCGCGTTTTCGTTTTTTTTGGCGCGAGGAAGTTCACTATGATTGTGGGAAAAATCTATACGTTTAAATATCATTCTCTCATGTGTGATCTTGAGATTGTTCCTTTCAAGCAGCTCCCACTGCTGACTGTAGCTGAGGAACGAGCATTGGCCAAGATCCCTTTCAT…
TRINITY_DN2362_c0_g1_i1	453.482	1.48204	3.96e-07	Uncharacterized protein	ATATATGAAGCAATTCCACAAAAGTTATTGCTGCATGTATCCAATCGACATGTCATCTCCCAAAAGACTATTTTAGCAGCAATTGATTTATTTAGCAAAGTAAAATGTCCATGCGATGATTCTGCTTTCGAAACTATAGAGTTTACTGGCAACGGTTTCATAACAATACCAGAATCGGCATTTATGTTGGAAGAAACTATTGAACATCTTATCTTTTCCAACATTGGTGGTGTTGAATTAGGTGATAGTGCTTTTATGTCAATGAAATCACTCAAGTCAGTTGTTTTCACTACTAGAATCTCGACCATTAGCGAACGAGTGTTTGCATATTCATCTATCATTGAAGCTAGTTTGATTAGTGCTGCTGAAATCAAAGATCAAGCTTTCATTGGATGCTCT…
TRINITY_DN629_c0_g1_i1	1214.79	1.47922	7.62e-06	Uncharacterized protein	ACAATGTAAAGCATAGAAACAAAAATTTTGATGTGTAACGATAGGAACCCATCACATCATTACAAATGATTTTCTTCTTCTTTCTATCAGTCACGTGCTTAAGCAAAGCGAAACACATTCTCGACACTTTTCCGGCCTCTTGTCCGGCCGATAAGCAGGTTCATTACATGTATTACCAAAATACACCAAGCCAAGATATCCTCGTCGATGGCTGCACCTTCGAGGGTAAAGACCAACCAAAACCAATCTATTTGGAGAGTGAAACTGGTCAACACACTCCTTCAGTTGTGATAAAAAAATGTACATTTGGAACTATTAATTACAATGATTACACATGCGCCATAACGGTTAAAAAATTGTATAAAGTGCAAATCGAAGGATGCACTTTTTCCACACCAA…
TRINITY_DN35094_c0_g1_i1	260.605	1.47587	1.23e-06	CAMK family protein kinase	TTTTATTTAATGATTGATTCAGTCGGAGACTACAAAATCGAGACTGAAATTGGAAAGGGACCGATTTGGACTGTTTATCGAGCTCATAACATAAAGAATAGATGGCAATTTGCACTTAAAATGGTTTCCTGGGAAGAATTACAAGAGAAAAAGCTTTATCCGCTAATTTCAAACAATGTTCTCACTATGTCATTACTTGATCATCCAGGAATTGTCCGCTTAATTGAAGTATTGAAGTCCAAAGAGCACATGTTTATTGTTGAAGAAAATGTTTGTGGAATTGATTTAGACAAAACAGTGGCAACAAGACGGTATCTCAGTGAAAGTGACGCCAAATACTACTTTACACAGATAGTTAATGCTGTGTCCTTCATGCATAAGCAGAGAATCGCGCATAGA…
TRINITY_DN19419_c0_g1_i1	856.463	1.47413	6.7e-13	Beta-amylase	TCACCCCCCCCCCCTTTTTTTTTTTTTTTTTAATGTTTGCGCTTTTTCTCGCTTTTGGAGCCTCTGGAGCGAGTGTGAACGTGATGGCACCTCTTGATCTCTTCCTCGACGACCAGAATTTCCGTTATTGGGACAAATTCATTGGCTGGTTGGATCGATTAAATGGAAATGTTGATGGAATGATGATAGATGTCTGGTGGGGTCTTTGTGAGACGTCTCCTAAAGTATATAAGTTCTCTGGCTACAAAGTTCTCTTCGAGCAGCTTAAAAAGCGCAATTTGAAAATAATACCAGTCATGTCTTTTCACAAATGCGGCGGAAACGTGGGAGACAAATGCAACATTCCATTACCAAGCTTTGTAACCAGCTCCTCAGAGCGTCCTTTCTTCAAGGATCAAT…
TRINITY_DN28642_c0_g1_i1	269.602	1.47258	3.57e-07	Uncharacterized protein	CAAATCAAAATGTTTTACTTTTTCATTCATCTTCATCTTGCAACTTCTTTCAACAAGCCAAGAATTTACAACTTATCACATATTACAGATCAAATTTATTATGCAGCCGGAGCAAACGAGAATATTCAACTAATAATTCCATTCAAGTTTATGTATGTTAATCTCGTGGGAATCAAGCATTATGATATAACAAGCATACTCTTGGGTTACAATGACCAGAGAACGAAGATGATCATTAAATCAGATGAAGATGCCTATGGAATTGATTTTGGTGATTACACTGGTTATATTAACATTAAAACCAAAATAGCAAGCAGAATTCGTGCGAGTTATGCCACTTTCGATAGTTCTTGCGATACACGAATGATATTTCATGATGATCGATTATTCTTAACAAAT…
TRINITY_DN39017_c0_g1_i1	16748.1	1.47092	4.1e-09	Uncharacterized protein	TGTTTTTTTTTTTTTTTTTTTTTTTTTTCATGTTTTTCCTCCTCTTTTCGCGTGTCCTCGCCATCAAGATCTGCATCTGCGAGGGTCTCGAGTGTCTAGGAGCAGATGGTTGCACCAATAACAAGAACATATTCGATCCATTAGACAAGCGAACTTCTAAGACATTCTATGAAAGCTTATCCAAGCTAATTTTCCATGAGAACGACATTGAGCTCCTCGTAGTTGGAACAAAAGGTGCTTATGAACCAGAAATCAATTTGTTATCCTTTTATAAGAAGAATTTGAAAATATCGATCTTAAACACCGAGTTCATCCCTAAATCGCTTGTGTTACTTTATCATAGCCTGGATGATGTAAACGAGCTCTCGATTGACGTCGGATGTCCAATCACACTAAAAT…
TRINITY_DN11182_c0_g1_i1	224.328	1.46336	2.39e-07	Uncharacterized protein	TTTGCTTCTTTGGCTTCGTGTCTCACTTTTCAGGATCATGTGAAGAGCTATCCTGACATTCACATGCGCACGATTGTTTCTGGCGATCTCTGGGAGATTAAATCCCAGTATCCACGAACAATTTATTCATTAAATACAATTCCACAACTTGCTGAATTCACAACCACCAACTATAACGATGTAAGAAAGGAAACACATACAATTGATTCCACATTTCAGCTCCTCGGAGGCAAGAATTCATCAATAGTTTTTCGTAATCTACCACCAGGCACTTACGAGGTATCTACCATTGGTTTAAATGATTTATGCAGTGATAAAGTCTTTATTTCAAATATAAACTCTGAGAATATCGTTGCCCATTCCTCAATAAAATGTCCTTCAGGGCAAGAATGTTGTTTC…
TRINITY_DN20380_c0_g1_i1	388.481	1.46104	4.56e-14	Kelch motif family protein	CTTGAATTGAGAGTGATACCACACTTTTCCAATGGGAGGTGAAGAATCACATAATGTTTTTTCACAGGACATTGTTTCGCCTCGTAACATCAATGAAAAGGACAAGTATGGCCACATAAATCGTAACCCACAAGTTGGAGAGCTAGAAGCCCCTATATCAATCAATTCTAATAATTATTCGTCTTCTACATTGATTGAGAAGCCAAACATAGTAGATCATGGCTTTAATGGTATCTGGAAAATCTTTAAGTTTGATGGTGACAACCCAGTGCCACGATCTGCAGCTACATCATGTTATCATCAAGACCAGGATAGGTTATACTGTGTTTATGGCAAGGACACGAAAGGAAAAGATCTGAATGACGCCTGGGTTTTAGATTTTAAAACAAAGCATTGGAA…
TRINITY_DN206_c0_g2_i3	6125.18	1.45476	2.05e-30	ABC transporter family protein	ATGAGATTTGAGCGTGTTACTTCAAAGGTTGTGGTTAATGTGAGACGTTAGATTTTTTGTGGGCAAAATTATTTGTAAACAACTCGAAAAGTTAATTCAATATCTGAACTACATTTCTGTTCATTTCATTCTAACACATGGATGATATGGGAGATCGTATCTTTCGCAACCAAGGCTCTATTGATGAAATAAAGACACAGGGCAATGAGTTCTGGCGCTTCCTGGGATTCTACAGACAAAAATGGATTATCGTGATGGCTACTCTATTTTCAATTGGTGGTGGGATACTTCCAATCATCATGATGTGGATTATGAGTAGATCAGTCACAGCCTACACAGATCCAAACACTCCATTCATGGATTCAATGGTCAAATTTGTAAAAGAGATTGCCTACCTTT…
TRINITY_DN7635_c0_g1_i1	820.784	1.45057	1.3e-05	Uncharacterized protein	AATGAATACAAGCTCCAATGATACTTCGGTTGATAAAGAAGAAATAAGCAGCTCTCATAATGATCATGATGAAACAATTCCTCTATGGAAATGGAATATTACGTATTCGAAGTGGATCGTTAAACATCCATACATGCCAATATTTATGGCAATTGTCGTTTGTGTTGCATTATATGCTTGGTTATTCACGGTTTATGGAATCAAAGTTTATGCAGATACTAATTTTTACAGATGGTCTGGAGATGATATAACATCGAAATGGGATGCTTACACAGCTGGAAGAAAAGGAACATATGCCTCATTGCTTGATCTACTAGGCCAAACAATAGGTATGCCAAGACAATTTCAATTAACCCAAATGGGTTGTGTTATTTATGAAAGAATTGGTGAAAACATTCT…
TRINITY_DN4813_c0_g1_i1	309.544	1.44487	1.82e-11	Surfactant B protein, putative	GGTTTACATATTTTGATGCTTGCTTTCTTTGCTTTTTTAGGAGTCGCAACAATTCGTCCAAGAGTTCGAAAAACTGACATAAACAGTTGGAAAGATTGTTTGATATGCAAAGTCGCTGTTCCAATTGTTATTAAGGAATTGAAAAATAAGGAGACGATTCATCACATTGTTTCGGCCGTTAAGAGTTTCTGTGATGAATACGTGGCCCCTGAAGGTCACGAAGGATGCTACAAACTTGCTGATGATTATATGCCTGCTATCATTGATTACATAGAGAAAGGAATGGAATCGTGTAATGTGTGCAAAAAATTGGGAATATGTTAAACTCTCAATAAAATCAAACCTGGAAGAAAAAAAAAAAAAAAA
TRINITY_DN2996_c0_g1_i1	238.038	1.4425	7.41e-07	Uncharacterized protein	GTTTGATAATTGTGATTGAATGCCGAACTTGTATCTTGAAGATCGAGAGGCAGCCAAATCTGTTTTTGAGAAGGTGAAGGGTGACTCATCAGACACTGCCAGTCTTTTCGAAGTAGTTGATGCTTTAAGATTACTCGGAATTCATGCGGAAAGTGATAAGCTCTTTCAGGAGAACAACAGTTGGGACGTCACATTCGAGCGTTTCTGTGAAATTTACGCAAAGAAAAAAGAAGAAAAGGACAAAAAAGAGCTTCGCGATCTTGTTATACAATCATTCGTTGCTTTAGGAGGAAAATCGAATCAACAAGGTGTTGTCGATGTCCAAAAACTTACAGAGATATTTAAATTTTACGAGTTAGAGCTCGAACCAGATGAGTTTCTTGGTTCAATTGATACTTC…
TRINITY_DN136_c0_g1_i1	1710.99	1.43308	1.1e-18	Viral A-type inclusion protein, putative	GTTGCGCAACGAGAACTCTCCAGAGGTGGCTAATAACAGCACCTTACGTATGACCAAACGTAATGAAACAAAAGCGTCTCCGCGCAAATATGTTCCAGCTGCACCAGGCGGTTCTGGGCTTCCACAATATGCTGCTATTACAGCTTCAGCTGTGCAGCAGTTGCACAAGTCACATGCAGCTGTATCAAAGCCTATAGTTTATTTGCAAGAAAGGGTTTTATCACTCCAATCCCAAATTAAAGATATTCTTCATGAAAATCAAATCAAGCAAGAAGAAGATCAGCTCGAATTAAACGAGTTGAAAAAGAAACTTCAAGAATTACATGGCATAAACTCACAAATTACCGAAAGGCTCGAGCTTGAAAAGGAAGAAGTTGAGAAATTGAAAAATAATGACAG…
TRINITY_DN33210_c0_g1_i1	1133.8	1.43152	1.97e-14	Myb-like DNA-binding domain containing protein	TCTATTGAAAGGAAGAACTCTCACTTCATTTCTCAAATGAGCACCCACGATCATCATTATTTCCTTGGCAAGCATCCACGTAACACGTTTTCGCAGCACGAGGACGACGAGCTTCAAAGACTTGTTGATGAATATGGAGATGACTGGCAAGAGATCGCTATTCACATGCGAGGACGCAATGTCAGACAGTGTCGTGAGAGATGGCAAAAATACCTCGATCCAAACATCAATCACCAACCATGGACCAAAGATGAAGATAAACTTTTACAAGACAAATTTAAAGAGGTGGGAGCGTTATGGAAGGTGATCGCACAGCATTTCCAGAAAAGAACTGATATTCAAGTGAAAAATCGATATAATTTATTGAAGAGAAGGCAAATGAAAGAAAAGCAGAAAAAA…
TRINITY_DN206_c0_g3_i1	975.684	1.4218	3.4e-07	ABC transporter family protein	TGTTCTCGATGAAAGTAGTTCTAGCGTGGCCAACATAGAGGAGACTGTAACAATTAGAGGGACAGAGTTCTTTAGGTTCCTAGGCTTCTATAAAAAGAAATGGTTAATAGGATTGGTAACAATCTTTTCGATAGGATGTGGAGTTGTGCCGTTTGTAATGATGCTAATCATTCGCAACTCACTAAATTCTTATACTGAACAGGGCAGCGCCTTCAAAGATACAATGATTAACAATGTTTTAAATATTACATATGTAGCTGCTGCACAATGCATCCTTTTGGCTTTTAACTTTTGGTTTAGAGGTTTTGCAACACCAACTTGTGCACACGATATTAGGTGTGCTATCTTTGATAACTTAATGAAATTAGAAATTCCATATTTTGATTCGACAACAACTGG…
TRINITY_DN1040_c0_g1_i7	522.229	1.41561	1.03e-06	Uncharacterized protein	CGATCTGCTGCTTCTTCAATCAGCAGTCTCAGAGGTAAAAGGATGCACAACAGATGGAACTACAACAACTTGCACATTATCGGATAAATGGAGCGGTTATTGGTACACAAGAATTCAGGAAAAAGAGATAGATGCTTTCTGTGATGTCAAGTGCCAAGAAAACACTAAGAAATTAACTATTATTCATGATGTATACATTGATACAATAGTTGCAGAATGCTTCATTGGATTTAAAAATGTGGAAACAATTGAATTTTCTCCCAAATTCTATATACACACAATCAATGACAAAGCCTTTTGTAATCTTTCGCATTTGAGAGAAATCCAAGTTCAATACATTAATAAACGCATCGGGGTATCCACATTTGAAGGATGCAGCAGTTTGACCAGCATTAAATT…
TRINITY_DN3581_c0_g1_i7	328.062	1.41468	0.0047	Uncharacterized protein	CACTAACATCAACTCCATATACATTCAATACTATTATCGAACCATTTAATGTGTGCTTTGAGCATACAGTATTGAATGTATATGGAGTTGATGTTAGTGATATCAAGATTATGTTTTCTGTGGGTGATTTAGTGTTAATATTGAAAATAGCCGAAAATGTGAACTTAGTTCTAAAGGCAATCTTTTTCCCACATTATGAGAAAATTATTTCTGTAGAAAAGAAACTTCCAGAGTTCAAAGTCACAACCCATCTATTTCAAGTCATATTTTCCCATCCTCATCAAAATATTAAGCAAAAACATCCATTTTTGATGTTTAACATCGAGCCAACAAAGTTCATCTTTTCCGAAGAAAATGTTGTTATTAAGGTTGTTCCATCTCTTTCATATAAAAATCCTG…
TRINITY_DN5275_c0_g4_i1	434.407	1.40414	4.15e-16	Cysteine synthases family protein	CTCTTCCGATCTCCCCCCCCCTTTTTTTTTTTTTCATGATTGCGGACACTGTATTTGATCTTATTGGTGACACACCAATGGTACGAATCAACAAGATGAACACGAACCCAAATGTTGAAGTTCTAGCTAAACTTGAAGGTTACAATCCAACAGGTTCAATAAAAGATCGAATTGCGTTCAAGATGATTCAGCAAGCAGAGCTGGATGGAGAGCTTGTGAAAGGCAAAACAATTGTCGAAGCAACCTCTGGTAACACAGGAATTGGATTAGCAATGATTGGAAGGGCAAAAGGATACCCAGTTCTCATTGTGATGAGTGAAGCTGTTTCAGTCGAGAGACAATTGATGATCAAAGCATTTGGTGGCCAAATCTTACTAACACCAGGTCATTTGGGGACAG…
TRINITY_DN272_c0_g1_i1	398.705	1.40015	5.55e-10	Ser/Thr protein phosphatase	GGATTATTCTCCCAAGAAACTCAGATTCTTTCCATTTTACTTTTCAGAGTTTGCGTGGCTTGGAATCATTGCACTTTTTTTCATAATTGGATTCTTCATTCCGTTGAAGCACAAAGTTGGAATTATTAATAGCTCATCAAAATCAGAACAAATTTCAGATGAAGGATACATTCAGATTTTCGCACACTTAACGGATACGCACGTGAATTTATATCATTCAATCAATAACGAGAGATTAAATCAATCATTAAAGCAAATAATCAGATCAGGAGTTAAAACAGTGCTTCATACGGGCGATTTGATTGATAATTGGGGAAAAGAGTATGAACCCGGCTACGGAAACCAGTTTAAACCCGATGCGGACCTATATATTAAAATCATATCCATATATAATTCAAG…
TRINITY_DN39908_c0_g1_i1	3540.95	1.38826	2.14e-15	Uncharacterized protein	GAACGGGACAAAATTATTATTGCTTATCAACATTAAGAAACCATTTTAAACCCACAATGTAGATCATAAATGGTATTATGAAGGTTTTATTATGAATAGAAGATTTTGATCACAAAACAAGAGGACATGCATCAGTATCATAAGGCAATCGATTCTAGTGGGAAGAAGATGAAAACGAAAAAACTTTTAATGACACCTCCAAAAATATGACACCTCAGAATTAACCGTTTTCGGGCTATCAATTTTCACTAAGCACAATCACATCATTTCATTCATGACTGATCAACCTTGGAGTTTTTCGAAGTTTTTCAATAACCTTCGCAATGCCGATTCGGATTATCACCATTTTGCTTTTCAGGATTTGGAAAAACATCTACAAACAGTGACAATTTTTGAGCC…
TRINITY_DN25861_c0_g1_i1	284.572	1.38773	6.22e-06	Uncharacterized protein	TATGAAACAAGTTCCAACTGATTTTGCATCCAAGGTCGAAGACGAGGGAGACAGTGTTTTTTCTCCTAGCCAAGAAGTTACGTTTTTCGAACCTTTGTTTTTCTTAAATAATATGATTTTCAGAAACGCATCGAATACTGTTAAAAAAATAGTTTTTTCGAAGCTCACACTTTCAAAAGGGGTCATAATGTTCGATAATCTTATCATCAATGCCAAAATTTTAATCTCACAAAGAGCAAAATTAATACTTAATAAATGTACCATCACACCTTACCAAGACTCAGAATCTGCTCTAGAATGCTTTACTAGTTCCACTCTTGAGATCAATTACTCAATCTTCCCTTCAGCTACAAAAACATCAATTCTTGTGAGAGACAGATCGCATTTAACCGTATCAAA…
TRINITY_DN2298_c0_g1_i3	366.289	1.38492	0.0144	Uncharacterized protein	CGATTTTTGGCGCCTTTGCTAATCACTTCATTCTCACAGATGCCTAGCAAACGTGGTGCAGCAAACTTCGATCCAAAGGAGACTGAAGCATATCAAGCCCTTACTAAGAAGTATGGTGAAGATGTAAGTCTCGACACCCTTGCTAAAGCTGCTATCAAGCTCCATGAAGAAGAGGAAGACATTAAGAAGCCATCAGCCGCCGTTTTGAAAGACCTTAACAAGCTTTACAAGTGGTACCATGATAACTGGGAGACAATCGAACCACTCCTTGAATCAATCAGCCTCGATGACGAAGAAGAAGATGAGGAAGAAGAGGAAGGTGAAGAAGTTGAAGAAAAAGCAGCCGACGAAAAGCCAGCTGAAGAAGAAAAGGCCGAATAAATGATTTTTTATACTAAC…
TRINITY_DN794_c1_g1_i5	21525.5	1.38359	1.84e-14	Putative NAD-dependent malic enzyme 4	TTCAGTCGTGTGCTCTTCCGATCTCCCCCCCCCCTTTTTTTTTTTTTTTTTTTTTTTTAATGAGTGATTACGCATCAAGATCTCTCGCACTCCACGCCCAACTTAAAGGCAAGCTCGAAATAACCCCACGCGCTCCCGTGTCCAATAAAGAAGAACTATCCCTTGCTTACACACCAGGCGTCGCTCAACCATGTCTTGAAATCCAAAAGGATATCAACAAGTCATATGAGCTCACACGCAGGTGGAACACAGTCGCAGTCGTCACAGATGGTACTGCTGTCCTTGGCCTTGGTGACATCGGTCCCGAAGCTGGTATGCCAGTCATGGAAGGCAAATGCGTACTCTTCAAGGCATTTGGTGGTGTTGATGCATTACCTCTATGTATCAGATCCAAGAATG…
TRINITY_DN629_c0_g1_i3	460.134	1.37911	2.81e-14	Uncharacterized protein	ACAATGTAAAGCATAGAAACAAAAATTTTGATGTGTAACGATAGGAACCCATCACATCATTACAAATGATTTTCTTCTTCTTTCTATCAGTCACGTGCTTAAGCAAAGCGAAACACATTCTCGACACTTTTCCGGCCTCTTGTCCGGCCGATAAGCAGGTTCATTACATGTATTACCAAAATACACCAAGCCAAGATATCCTCGTCGATGGCTGCACCTTCGAGGGTAAAGACCAACCAAAACCAATCTATTTGGAGAGTGAAACTGGTCAACACACTCCTTCAGTTGTGATAAAAAAATGTACATTTGGAACTATTAATTACAATGATTACACATGCGCCATAACGGTTAAAAAATTGTATAAAGTGCAAATCGAAGGATGCACTTTTTCCACACCAA…
TRINITY_DN27010_c0_g1_i1	3753.76	1.37566	1.38e-11	Threonine synthase family protein	TTTTGGAATGGATGCAAATCTGTCCTTACAGGAACTGTTTATCCCAAAGACCAGTTTGAGTATGTCGCCACGACCGAAGGCCCACAAGCTCTTCTCTCCACGCAGTATGATTTGGAGGCAGTTGGCAGATCAATCCCCGGATCTTTGAAGAATCCCACTCTCGGAATGTTCAGGTACATGCCATTCCTTCCAATTCAACCAGATGCCAAGATTCCATCAATGCTTGTCGGTGGCACTCCACTCATCCCCGTTGTTCAAGAAAAATCACCATTCAATTTCCATTTGTGGATCAAGGACGAGGGAAGAAATCCAACAGCTTCGTTAAAAGATCGTGCTTCTGCACTCGTCTGCACAAAGGCTCTCGAATTAGGGAAAACAACAATCACAACTGCATCTTCT…
TRINITY_DN19722_c0_g1_i1	1339.46	1.36892	8.2e-05	CAMK family protein kinase	CAAAAAATGAATCATAGTGCAGCTGAAGCGAGCTTCAAGGTTGTCAAAGACCTAGAAATTCCTAATTATACAATGATACATATTCTAGGTGTAGGTGCATTCTCTACAGTATACATGGCTGTTCATAATCTAACGCAACATCATTGCGCTTTGAAGGTGATTGAAAAGGATTCAATTAGCAAGCAGCAAATGGAAATTATACAAAGGGAGATCAGTATAATGAAGAAAATGAATTTCTTTTTTATTGTAAACATATTTGATGTGATAGAAACCGAGAAATATGTTTGCATATCAATGCAACTTGCTGAAAAAGGAAATTTATTGCAGCTGATCAATGAGCGTGGAAGATTGTCAGAGAAAGATGCGAAAATCGTATTCACAGAATTAGTCATCACCATA…
TRINITY_DN35006_c0_g1_i1	396.489	1.36881	1.64e-07	Myb-like DNA-binding domain containing protein	GAGATGATGGACGAGATGCATGCGCCAACACGAATCAGGAAGCAATTCACTAACCAAGCCAACAACACTATTTGGACACAAGAAGAAGACGAGATGCTCATTCGCTTTGTTGAGCAATCTCAAATGGTTGTTAGTTGGAGTGCACTCTCTAAATTCTTCCCAAACAAATCAGCATCACAACTTGCAGGGCGGTGGGACAAAGTACTAAATCCAAAACTGGTGAAGGGCTCATGGACAGCGCAAGAAGATAGTATTATCACAGATTACGTACAAGCTCATGGTGACAAGGATTGGGCAAAGCTTGCCCTCCTTTTGCCAGGTCGTACTGGAAAGCAATGTCGTGAGAGGTTTAAGAACCACCTTGATACTACGGTAAATCGCCAACCATGGACACCACAA…
TRINITY_DN74_c0_g1_i8	2644.8	1.36426	2.1e-12	Tubulin beta chain	CTCTTCCGCCCAGATAACTTCGTCTTCGGACAATCTGGTGCTGGTAACAACTGGGCTAAGGGATACTACACAGAAGGCCAAGAACTCGCCGAATCAATCCTCGATGTCATCCGTAAGGAAGCAGAATCATGTGACGCCCTCCAAGGCTTCCAACTCGTTCACTCCCTCGGTGGTGGTACCGGATCAGGTCTCGGAACACTCCTTTTGAACAAGCTCCGTGAAGAATATCCAGATCGTATCCTATCAACATACTCAATCGTTCCATCACCAAAGGTTTCAGATACCGTCGTCGAACCATATAACTGCACACTTTCTGTCCATCAACTTGTCGAATCAGCTGATGAAGTGTTCTGCATTGATAACGAAGCACTTTATGATATCTGCTTCCGTACACTCAAG…
TRINITY_DN26317_c0_g1_i1	26440.1	1.36244	4.23e-27	Fumarate hydratase class II	GGCAACACGAACAGAGCATGATACAATGGGCGACATTGAAGTTCCAAGTGATCATTTTTGGGGCGCGCAAACACAGAGATCACTTCAACATTTCAGCATCTCAACTGAGTTAATTCCAACAGAAGTTATAATTGCATTTGCCCAAATCAAGAAGGCAGCTGCACGAGTAAACGCCGATTTGGGTCTTGTCACTGCTGAAAAGGCAAAAGCCATCATGGAAGCTGCCCAAGATGTCATTGAATGGAAATATCCAAATGAATTTCCAGTTCATATATGGCAAACGGGATCAGGATCACAGACCAATATGAATGTCAATGAGGTTATAGCAAACATAGCATCGCAAAAATTAGGTGGACCTATAGGACAATCGCGTTTAGTTCACCCCAACGACGATGTTAA…
TRINITY_DN26342_c0_g1_i1	1145.65	1.36103	2.82e-18	Nicotinate phosphoribosyltransferase	CGATCTACTGAAGCTACTTCAATGCTGACCGATTTCTATCAGCTTACTATCGCTCGATCATACTACGATCAAGGCAGGCATAATGAGCATGCATGTTTTGATTTGTTTTATCGGAATCAACCATTTGGAGGAACATTTGCTGTTTTCGCTGGGCTCAATGATGCTATTGAGTTTATAAAGAATTACGAATTTACAGAAGATGACCTTGAATATATCAGAAAGAGTTTGAAGGATGTCGATGAAGGATTTATCGATTACTTAAGAAAAATCGACACAACATGTATTACAATAAAGGCACCACCTGAGGGAACAATAGTGTTTCCAAGAGAGCCACTTCTCAGAGTTGAAGGACCATTGGCCGTTTGTCAATTAATAGAGACTCCACTCTTAAATTGTATC…
TRINITY_DN39928_c0_g1_i1	206.252	1.35997	0.0395	Uncharacterized protein	AAAAAATACGTTAAATATCAAAAGATGGAAGCAGAGTTCAATATCAATGTTTTGGGAGATTTCATCACACCAAGTCCCGCTGATCACGTGCCTCCCTCCAAAATGGGAGATGTTCCAAAAATCTATATTCATCCAAGAGTCGAAATAAAAGAAAATAAACCTGATCCACTTTGGGTTAATCTGAAGACTACGATAGGAACAGGACCCAAAAGAGCATGCACGCCTCGCAGGCCTCTTCCAGAACCCTACAACACTCCAGGACCCAATTATGTTACTCCAGACTTCGCCAAAGATGCCAAAAAGGTTGGTTTTCCCAAAGCAAGACCACTTACAGAACGCTCGAGATCTCCTGGACCAGCCAAATATGTCCAGGAAAGAATAACAGGTGCTGAATCTCCA…
TRINITY_DN21305_c0_g1_i1	629.2	1.35687	9.49e-18	Uncharacterized protein	CTCGAAGTAACAAGCTTTCCATTTCATTTTCTTTTGGAAATGATCATTTGATCGAAATAAATGCCTCAGAACAATGCAGAATTCAGGATTTGCTTACAGCAAGGGAGCTTAAGCTTTTCATTTCAAATTTTCATTTAAATAGAGAATTGTTCCATTATTTTGTAGGCGATTCTGAAATTAAACTTGATTATGTTGTAAAAACCAATCAAATCGTCGAAATCAAAGTTAAATTTGATAAAAATTATTATTTTGCCATGCAGCCTATCTCAGATTTGCTTAACGAAACTCATCCATTCGATGATGAATTAACTAGGAGTTGGATCTACATAGATGGCGTGGCAGCAAATTTGTTTCAACCAATAGGATCTTTCGACTTCTCCAACAATGAAAACAACATAA…
TRINITY_DN36597_c0_g1_i1	467.885	1.35353	5.86e-09	Uncharacterized protein	CAGATCTCCTGAGTCTCTCACATTCAGGACTTAAAAGGTTGCAAGAGAATCAAGACTTTCGCCTATTGATGAGTGATTCAGTTGTGATCACATGTAGTCAAAGTCAGATCAAATTTCTTTCACCAAAAATCACTGAGTTGCTTCAAATGGACTCAACAATCAACGAATTCGCTCTAAAAACAGTGAATTCATCATCATGCGCTGATTTAATTCGTAGTCTTTTGAATGGAGAATCGATTCAAATCCCAAATATGTTAAAATTGATATTTATCGAAATAATGTGCGAATTGAAGAATGACGAGCCTCTCAATGATATTAAATGGAAGTTAAACCCGGAGAATATCTTTATGTCCCTCGTACTCCGTCATGAGAATGGATTATCAATTGAAGAAGAGGTCG…
TRINITY_DN1090_c0_g1_i1	1920.67	1.3525	7.77e-09	Uncharacterized protein	ATTTAGAAAAAAATGAACTCTCCACGAAACTTGAGATCTCCACGCGGATCAAACAAAAAAGAGCCACTCGGTCCTGTTGTCTATCTATTCAAAATCGATTTTCCTGACAATCCAGGCAAGAGGATCCATCTTCCAAAAGATATGAAAGAGCTTCTTCGCATTGGAACAGATGTGCTTGAATTACAAAGACCAGCCAAGCAAGTTATGGATCAGCAAAGCAACCCAATTACAGATCTTTCAACAATACAAAAGGGAGCCAATCTATATATTTCATGTGCAAATCCAACAGTTGATGTTGATGACGAGCCATTGTACAAGTCTCGCCTTCCCAAAGATGTTGCCAAAGCAAGTATGACCAAGTTACCAATAGTTAAGCAACCAGCACAAAAGCAAAAGAGA…
TRINITY_DN129_c0_g1_i7	206.661	1.35202	6.96e-06	Uncharacterized protein	TAATTTCAAGAACTTTGGAAGATGCTCAGGATTTTCAAGGTAAATTCCGGTTAAATATCGATAATTCGCATATTAAAAAGCTTGGAGAGCTTCAACAGCTCTTATATGACATCGAAGAGAAAAAATTCGAAGATACTCTCTCTAAAATCATTGGAATGGGTTTCTCGGCCATTCACTACATTAAAGATCTTGTGAGAAACGTTCTACTTTTTTCTTGCTTTTACAGATCCAATATTCCTCTTTATATCGGAATATTACAATATTTTCGTCAATATTTCGACATTTCTTCCGTGATTGAGGATCCTAGACCCTACTTCGAACAACTTGGTTTCGTAAGCATCATCAGAACATTTAATAATGAAGAAAACCCAATTTCAAAATTATATGGAAGAGAAGCTG…
TRINITY_DN34646_c0_g1_i1	3088.93	1.34894	4.89e-19	Beta-galactosidase	TTGTGATACTCAAACAAATATTAGCATCAATTTCATATCTGAATACAATCATTTATTCGAAAAAAAAGCAAACCACTCAAACAAAAGAAATCAGCGCTGATAACATGAGTGAAAACCCTTCAGCGAACATGCAAAGATTCTTTGTTATTGAATTGAGTTGATTTCCAGAGGTTAACTGGAAATTTTGAAAAATTCGAATTATTTTGGGCGGTTACAATTCCTCTTTCTTCGTCACTTCACAATGCTTTTTTCATCGCTTCTCTGTTTTGCTCTTGCGGAACGAAGCTTCAAAATCGTTGGAAACGACTTCGTGAAAGATGGGAAACCTTTCCAATATGTTTCAGGATCATTCCACTACTTTAGACAACTTCCAGATATGTGGGAAGAAACAATTCAAAA…
TRINITY_DN1467_c2_g1_i1	905.025	1.3485	3.09e-22	Uncharacterized protein	CAAAAGCTCAATAAATCGTTCAGACTCAAATCTCTTTGATTTTCAACATTTAAACTATAGCTCGATGTTAGTACTTCTGCAAGATGCAAGTCGCACTAAGAAATGATATAAAAATGATTAGATTGGAATTGCTTTAATGCTGAGAGGGGAGAATATATTGCTCATGTGTCTTTTTGATCTTAGTCCAACAATTATAATAATAATTTTTTGGAAGCGGAACTAAGCACTTTTCGGTTTGGCACTAATGTCGAGTCATATTTATGATTGTATATTTGGACTCGCTAACCCAAGAAATATTGGATTGCCCAACTCTTAATTCAAGGGGATTTCAACTCTGCCCAAAAAAAAAAAAAAAAAAAAAAAAAAAAAACGCAAGCGTATCAGATTCAAACCAAAAAG…
TRINITY_DN6307_c0_g1_i1	802.683	1.34692	3.89e-12	DNA mismatch repair protein Msh2	GGAACATTTCCTTGAGCGCTTCTGAACTAATTTCCCAGCATGAATCAAGTTGGATCAATCACCAGATGTTACTTCACTTTTGCCCGCCACTTGACTTCACATTTAGCATGTGTGATGTTCAAGAACTTTTAAGGCTGAAACCAGCTCCAGCTCCAGGCACTGTTCGCTTTTTTAAGAAGGGAGGCATGTTCTATGCAATAGAAAAAGATGCAGAAGAGATCGCTTCTAAACATTTAAGATCAATTGGTTCTTTGAAAGAGTCAAACAATGGGAGGGGTCGCTACGTAAGCATTTCTGAAGTTCTCTATGCATCGTTGCTTCGAGAACTTCTTCTTTTTAACCGAAGATCGATTGAATTATTTGAGTTTGATAGAGATTCGTGGACAAAGACTGTAGAAG…
TRINITY_DN36430_c0_g1_i1	374.86	1.342	3.25e-12	Uncharacterized protein	ATCAACCAGACGTTAAGATCCTCAATCTCACATAAAATGAATTGCGAGCTTGAAACAAACCAGGACTTTCTTATGTCTGACGAACTGAAAGTAATTAAGAAGTTCAAGAGGGCAAAAAGCCTTATGACATCGCCAGAAGGTTGTTTACCAATGGTTGATTCAATGAACAAGGCAATTTCAGCAGCCCATTTCAAAAGCCATGAAATATTTGCAAGAGAAGCAAGGTTGGAACATCAAGCATCCTTAACTATCCAATCACTACTGAACAGGAAAGATATTGATCAAACTTTTGAAGAAATTGATAAAATGGATGAAGAACAGTTGAAATACAAAATAGTTGACATCTTATCAGTTCTTGGAATTAAAGAATACAGTTTGAATGGGAGTATTGATGTAATC…
TRINITY_DN40110_c0_g1_i1	714.955	1.33791	5.45e-10	CAMK family protein kinase	GTTTAAGAAGATGAGTTTCGCTCCTAAATCCATCAGCGGCTTCCAAATCCTGTCTGCTATCGAAGGTGGCTACTATTCGACTGTTTACGAAGGCTATGATCCAATCACTCAAAGCAAAGTTGCTATCAAGCAAATATCGAAGGACAAGATTTCTCTGCAGATGTTCCATGACGAAGTCGAGATAATGAGATGCCTTGATTACCCCTCGATACCTCCCATCTATCATGCGCTTGAAGATGAAGATAATTATTATATCGTAATGGAATTGGTTGAAGGGATGAATTTGCTTTCGTTCGTTCGAAATAACACAATGATTGGAGAGCTTAGAGCTCAAAGAATCTTTGGCCAGCTTGTTCACATATTGGATTACTTGCATAACACCTTGAATATAATGCATAG…
TRINITY_DN40996_c0_g1_i1	217.191	1.32762	8.76e-08	Uncharacterized protein	GGGAAATTAGATTTATGACTGATCCAGACACACTCAGGGCTCAAGCTGACGAAGCAAGAAGGGGAAAGCAATATCAAGAAGCTGTACAAAAATATTCAGATCTTTTAGAGCAGACTTTTAAAGATGATTCTGTATTTGATAACCAATTAGCTTTAGACTTCATTCATTATGCTGAATGTTTAATTAACTCTTCTGATCCGAATGATCAAAATGATGATTCACTAGAAATTGCGTGGGAAAGTTTAGAAAATGTTCGTGTGGGGATTGAGAAACTCCCCAAGGAACAACAACTGCCAATACGTTTGATTGATGTGTTTGAATTGCTTGGTGAGATCTCAATGAAAAATGGGAATTTTGAAGATTCAGCAGATCAATACAATAGAGCAGCAACAATCGCTT…
TRINITY_DN8130_c0_g1_i1	268.295	1.32611	1.08e-05	Uncharacterized protein	GTTGCTTTTCTTGCTTTGTGCTGCAATTTGCTACACGAGAAAGGTTATTGCATGCGATGGTGGTAGTTCTGGAACTCGTGCTATGCTTATTCAGTACACTAATGCTGATGATCTCTATTCTTTCGAACAGGTCAATTTCTCAAATGGCAGCGCTATTTATTTTACTGTTGACGTCGCAATAAATGATATGAAGAGGAAAACAGATGAGAATGGATACGCTGAAGTGTCAAAAGCAATTGTTGATGCGTTATTCGTCAATGGAATGAACAAATTCATTGATAAGGATGATCGATCAAGTATTCCTGTTCTTATGTTTTCCACTGGAGGAATGAGGAAGTTAGATGATGTTTTGCGGGCAAAAATTAACAAATTCTTTTTTAACTACTTAAAAACGCATGC…
TRINITY_DN1737_c4_g1_i1	31919.6	1.31892	4.91e-13	Pyruvate decarboxylase isozyme 3	ATCCCCCCCCCCCCTTTTTTTTTTTTTTTTTTTTTTTTTTTTTTTTTTTTTTTTTTTTTTTTTTTTTTTTTTTTTTTTTTATTTAATGACGACTGTTATTGAATACTTGCTTCACGAAATCAAAGCTCTAGGGATCAAGCACGTGTTTGGTGTCCCCGGAGACTATGCATTTCCAATTGATGATGCAATTGCTAATGATAGTGATTTGGAGTGGATTGGGAGTTGTAACGAGCTCAATGCTTCGTATTCCGCAGATGGTTATGCACGCGTGAATGGATTTGCAGCTTTATGTACGACATTTGGTGTTGGTGAGCTTTGCACGCTTGGTGGAATGGCAGGAGCCTATGCAGAGCATTTACCAATCATTCATATTGTTGGGATGCCTAATTCACAAGTTAT…
TRINITY_DN32060_c0_g1_i1	282.484	1.31595	1.71e-08	Uncharacterized protein	TCGCCTTTCTTTGTCTCACTGCTTCAAGAGCAATCACTCTATCAGACTTCTATCAGGTTTATGTACCAAACCAGGTATTCATACCAGCGAGTACCTTTCAAAAGATCACAGGGGATTGGAAATTAAACTCGGATAATTTGGGATTTAATATCGCAGGAGGTCCTGGACAGCTTGAAACAGCATTTGTTGGATCAGCATACGTATTGACGGGGAGATTGGGACCTGATCAAGGAACTATTACAGTTTTTATAGATGGAATACGTTCCCCAATTACTACCACTTTTTCCCAAACAGTGATTGAAGGTAACCAAATTGCAGTCGGTTTTGCGTTGCCTGGCCACCATCATGTACGAATTGAAACAAAAGGGAATATTACGCTTGACGGGCTCTTTTACAACG…
TRINITY_DN26206_c0_g1_i1	506.725	1.31181	8.26e-09	Clan SC, family S33, methylesterase-like serine peptidase	TGATGATCGAGATTTTTGTCATCATTGTTTCTCTTTATGTTCTGTATCGCCTCCTCATTTCCTACAAGCCTAAAATTGTCGTTAATGTTGATGGTCACATGGCTCCAATTCTCTCTCAGATGAAAACATTAAAAGAAAACTATAAACCAACTCCATGGCTGATTAATAGGCATATCCATACTATGTGGGGAATGCGTTTTCGAAAGACTTCTAACAAATGCCGAAGAGAGATCTTTACATTCGATGATAAAGGCCAATGTGCTTTGGATTGGTTTGAAACGGAGAACATGACAGAAGATACTCCAATTCTTGTTATTATTCATACATTGGCTGGTGGAACTAGAGAGCCATGCTCAAACAATTTAGCAAACCATGCCAAGAGAATTGGGATTCGAAGTG…
TRINITY_DN22270_c0_g1_i1	931.042	1.30797	4e-18	Uncharacterized protein	GAGTGACTGGATTGATCTCGATCAAGATCCATTCTTCAATGACGGCTTTGGCGATCCAATGAAGGGCTTCGAGCAAATGCACCAAGAAATGAACAGGATGCATCAGAACATGAATAAAATGATGGAAAGCATGTTTAGTGGCTTCGGACGTGAATTTGGGCTCGGTTTCGATGATGATAGACACGGAAGACAAGCTCTTCCCGACAATTCCAGCTCTTCTCGTCATAAATCGTCTCATAAGAGTAATTACAAAGAAGCTCAAGAATATAATGACACATTTTCAGAGGATTCGATTCCAAGATCAACGAAAAAACCAATAATTGAGGAGCCTGATGAGAAACCATCAAGAGAATATCGCTCAAAAGGAAGTGGACAGCCACAATACTATTATTCTGCTAC…
TRINITY_DN20638_c0_g1_i1	537.491	1.30515	0.0139	Valyl tRNA Synthetase, putative	TCTCACACGCCGAAATCGCAGCGAAAACTGAAGAAAGCAAAAGAACCCAAGACTCAAGAAGTCGTTGTGCTTAAAAAAACGGCTCGTGCAGTCACATATAACAATCCAACCCCAATTGGTGAGAAACCAGATGTTAGTGATTTTCCAAGCGAATACTTTCCTCCCCAAGTTGAAGCAGCTTGGTATGAATGGTGGAATAAAAAAGAATTCTTCAAGCCAAGTGGTGATTAATCGAAACCCAAATTTGTTATCTTGATGCCTCCTCCAAATCGAACTGGTGAATTGCATTTAGGCCACATCTTCCCATCTTCGATAGAAGATGCTCTAATAAGGTATCATCGAATGATTGGTGATGATACTTTATACATCCCAGGAACTGATCACGCAGGAATTGCGACA…
TRINITY_DN40671_c0_g1_i1	630.803	1.30368	1.97e-19	EF hand family protein	ACATTTGTATCAATATAAAGGTATTCAATGGTGGCATGTGTCTGTATTTTCTAAAATCGGAAATAGATTTGTTCTTGATCATATATTTTCCTCGTCGAAAAAAGAGCCAGAAGAAAGTGATAATCGCGATGCACTTCATGGAAATGACAATTAACACTCAGCATTTGCAGAAATTTGTTTCTCGTTGATTCGTTGGGACGTTAACGTAATTTCCCCATGTCAAGCTTTCCAGATATTCTCGACCGATTTCGAACATATATTTACCTCCGAAGCATCATTCCAATCGAATGGTTTCAGGATTTCGATCAGCTGAACACTGGTCGAGTTTCCAAAGATAGATTTAGAAGATGTTTTGATTTCGTGCGCTATCCATTCAGATCTGGTGAATATGAAGTACTT…
TRINITY_DN32290_c0_g1_i1	393.979	1.30044	8.93e-08	Uncharacterized protein	TCCTCGGCTGTCCATGGTCCATTCTTTATTTGCGGTGATAGGTAATTTCTGTAGCGCTCTCGACATTGGCGTGTTGTTCTGTTGGGCATGTGCTTCGATATTGTCCTCCAATTCTTGTCACCATACTCCTCAACGAGTTTCATGAGCATATCGTCCTCCTCGATGGAGAACATCTGTCTGACCCCTTTCTTACCAATATCTTTTGGATCTATATGCTCGTC
TRINITY_DN6121_c0_g1_i1	219.09	1.29517	1.39e-09	Clan CD, family C13, asparaginyl endopeptidase-like cysteine peptidase	TTAACATCATCAGAATAGTTAACTGCCAATAAAATCAAAAAATGCTTGTTTTCTTAATATCACAAGTCTTTTGTGATCGATTTGCTGTTCTAGTTGCCGGATCCAGAGAGTGGGGAAATTATAGGCACCAAGCTGATGTGTTTGCTATCTATCAAAAGCTTATTAAGCGAGGTTATGATCGATCGCATATCACTCTCATTGCATATGATGATGTAGGATGTTCCAGCATGAATCCATTCTATGGAAAAATGTTTCATAGCCAAGGTCACAAAGATAGCGTTTATCCAGGAAAATCAAATATTGATATCTCTGGTGATAATGTCACGATATCAAGGTTCTTGCATTTGCTCACAACAGAACTTAAATCAACAGCTTCTGATGATGTTTTCCTATATTTTG…
TRINITY_DN21799_c0_g1_i4	428.622	1.2936	0.639	Ribonucleoside-diphosphate reductase	GATAGACTTGGGTGACTGGAGTTCAGACGTGTGCTCTTCCGATCTCCCCCCCCCCTTTTTTTTTTTTTTTTTTTTTTTTTTTTTTTTTTTTTTTTTTTTTTTTGATGCTTGTCGCTAAAAGAAGTGGTCATATTCAATCTCTTGATTACAGCAAGATCCATGCTACTATCCAAAGAGCCATTAGTGGAGTACACGACGTTTCTGCAAATGAAATCGAACACAGAGCCTTTATCCAACTTATGAACAAAATTAAAACAGCTGATATAATGTCAATCCTTATTAAAACATCTGCTGATATGATCAATGTTTCCAATCCAAATTACCAATTTGTTGCAGCCAAATTATTAATTAGTGACCTCCGAAAGCAAGTCTGGGGCTCCTACATGCCAGAAAAGACCC…
TRINITY_DN6_c0_g1_i3	28479.2	1.29319	1.18e-18	Dynein heavy chain family protein	GTGATCATAAATGTCAGTTTATCTCAATTTTTAAATGACGAAACCGTTTTAAAATCTCAAAGTTTTCTTTTAATGGCTGACCCACGTGTTAAATATATTTGGTCTAAGCTCGCAGACAACCTCAATTTCCCTGACGTCACCGTTATAGAAAATTGGGCTCTAACTATCTCGGGCGAAGATATGGCAAAAGTTAACCATTTTTTCTCACCTGAAGGTCCCCCAGCACTATTCTTTTATACCTTTTCAAGAGAACCACTTGAAATCAAGGTATCAGATGACCCAGGCGAATACCCAGGTGATGAATGCATGTTTGTACCATACTTCATGAAAACAGAGCAGGACAAACAAGGTGTCACACAATCGAACATTGAAGGCTCTCTTATTAGCGGTATTGTACAT…
TRINITY_DN357_c0_g2_i1	5951.49	1.28954	9.89e-11	Putative NAD-dependent malic enzyme 4	TGAGTGATTATGCAACTCGTTCCTTAGAGCTTCACAGCCAACTTAAAGGGAAGATTGAGATCAAGTGCCGTGCGCCTGTTGAGGACAAAGAAGACTTATCACTTGCATATACTCCCGGTGTTGCTCAGCCCTGTTTAGAGATCCAGAAAGACGTGCTCAAGTCTTTTGAGCTCACTAGGAGGTGGAACACAGTCGCCGTGGTTACTGATGGCACTGCAGTTCTTGGATTAGGTGATATTGGACCCGAAGCAGGGATGCCAGTCATGGAAGGCAAATGCGTCCTCTTCAAATCATTTGGCGATGTTGATGCAATTCCTCTCTGTATTCGTTCAAAGAAAGTTGAAGATATAGTGAACACTGTCTATTTGCTTCAAGGCAGCTTCGGTGGTGTCAACTTAG…
TRINITY_DN2885_c0_g1_i1	2522.37	1.28457	2.51e-12	Calx-beta domain containing protein	ATGATTTGCTTGTTAGCACTGGTTTTAATTAAGAAATCATTGCCCTTAAAGAATTCAAATTGGTCAAAATATAGTTATTCTCAGGGGAAAAGATTTTTAGCTATGGAAGAATATGTTTACGTTCCATTTAATGATGGTGACATAGAATATTCTGAAGGTTGGACTCCCGAAGAAGGAGGTTCATGGACAGATACAGTTGGATCTACATTAACATATAAATTTACAGGTACACGATTTTGGATTTATGGTTATAAATCAGCTACAACTACACAAATGATTGTTACTATTGATGATCAAGTATTAACAATTAATACACAAGATACTACACTTGACTCACAAGTTAAAAATGTTAGTTTATATGAAAGTTCATATCTTGAATATAAAGAACATACGATTAAA…
TRINITY_DN785_c0_g2_i1	565.018	1.28386	0.0173	Hydrogenosomal oxygen reductase	ATCATCTGCTGCTCGTTTCGTGCGTTCTCTCTCAGCCATTGATGCTGGTATCACAAAAGTTGCGAAGGATGTCCTTTGGATTGGTGTGAACGATTGGGATCTTCGAGAATTCCATTCAATGCACTCCCCAGTCGGTACAAGCTATAATTCATATGTTATACAAGCATCTGAGCCGACAATCATTGACTCTGTTAAAGCACCATTCGCAGATCAATGGATTTCCAGACTTCAATCATTATACGGGGAAGATCTAAAAGGAGTCAAACGCATTATAATGCAACACGCAGAACCAGATCACACTTCTAGTCTTCCTTTTTTGGCTCAAAGATTTCCACACATTGAGATTTGCTGCACACAAATGAACTTCAATACATTGTCTGCTTTTTACAACACAAAGAA…
TRINITY_DN21722_c0_g1_i1	293.706	1.28325	0.000263	LIM domain containing protein	TTTTATTCATGATGGAAAGCTCTGAAGTCTCCTTCTTCACTCGTCGGAAGGTTGATTCGCCCGGACGTAATATCTTTAAATTTCCATTTCTCCAGGATGCAATAAAGGAATCCCAAGGTAATGAAGATCTCGGTTTTACGCCTTCACAGCTTCTTTTCGATTCACAAATGTCGGCTTTTCAATCAGCAGCAAACGATGATGACGAGGTTATGCGCATAATTCGAATGTGTGATTCTCAAATAACAACTAATTCAAGTGATTCTCTGCAATCTCGTAGATCGATGACGGCATTAGAGTCATGGGCTTCAGTATCTAACTATGGCCCGCTCTGTACTCGATGTGGGCAGCCTACTGGCGACGACACCATATTACATAAGAATTTGCCATTCCATCACAAGC…
TRINITY_DN12271_c0_g1_i1	373.964	1.28305	5.32e-06	Uncharacterized protein	AAGGATTTTCGAAATTATTTTCGTCATTTTTAAGCATTCTAAATCCTAATGACGATAACATTCAGATGGTATGGGAATCCTTTTTCTCAACATTGTTTTTCCCTAATTATAGAACAAGTGAAACTATAAAAACATTATTTCTATTTTTAGCCAAGAATTCTTCAAAAACTGCGCAATTGATTGAAGGGATCAATAAAGTATCATGCTCGGAATATAAGCCATATTGCACTTCTCCCCTCATGTATGTTTATTCATGTATGCCAGATTTAGTTGCTGAGATGGTTAATACTCAATTTGCTGAAGCGATATTATCTTTTTGTTTTACCTCAGCATCACAATTCTCGCTTCCTAAATTGGTGAAATACCCGCACACAAAAGAAATATTTTTGAAATTGTACT…
TRINITY_DN22542_c0_g1_i4	221.339	1.28244	8.55e-07	5-methyltetrahydropteroyltriglutamate/homocysteine S-methyltransferase	ACCCCCCCCCCCCCTTTTTTTTTTTTTTTTTTTTTTTTTTTTTTGCTATGCAACGCACTTCCCCTCCATTCCGTGCAGACATCAACGGAAGCTTCCTCCGCTCGCCAGCCATTAAAGAGGCCCGTCTTCAGTTCCAAGACGGCACAATTACAAAAGATCAACTCAAAGCTGTTGAGGATGCCGAAATAGCCAAGCTTGTTGCCAAGATGGAAGAGATCGGACTACAAGTCGTCTCAGATGGTGAATTCCGTCGATCATGGTGGCATTTCGACTTTCTCGAAGGATTGGATGGAGTTGAAGGCTACACACCCGACACAGGAATCCAATTCCATGGAATCCAATCTCGTCAACGCAATGTTCGTGTTGTTGGCAAACTTGATTTCCCTGACACTCATCCAT…
TRINITY_DN21466_c0_g1_i1	1086.11	1.28244	1.86e-24	Putative aminopeptidase	AGAACACGAATGAGATGGCGAAGTCATCAATTGACAGAACAGCGATGATCATTGACAAGTTCGGGCCTCGAATTGCGGGTAGTGATGCATGTTTGAAGGCAGGTGACGAAATTTACCGGTGTTTCGATCAGATTTGTGATAAGTGCATAATGGACAAAATAAAGATCAGGCCTGAAGCTTTTTTGCGCTTTGGACGATGGATGGCTGTTTTGTACTATATGGCAGTTTTTGTTAATTTATTCGATTATTGGACTTTTGCTGTGATTCTCGAAATTCTTTCAATCGCCATTCTTTTCATCGAATACATCTTTTACATACAGTTTTATGATGTCTTTTATCCATTAAAGGATGGGGAAAATGTTGCTGGTATTATTGAACCCAAAGAAGATGTTCGCGATA…
TRINITY_DN343_c0_g1_i1	3721.47	1.2805	0.146	Uncharacterized protein	TGTTAACTTCACTTTATGTTTTTGCTGACTTTCATCAGTCTCGCGTGCTCGGATGACTTCGTTAAAACTATTTGCTTATGTGCTCCGAATCAATGCCAAAGCGACAATGCAATATGTGAAAATCAACCATCAATCAACCCAAGCTCTTCCAGCTTCATTGATGACTTCAACCTGGCTAGAAAGAATAACAAGAACATTTTCCTTGTTTCCAACCAATTCTCAGTTTTCACTCTAAATCTCGATCTGAGACAAATATCAGGACTTAACATTAGATTCTCTGCTGTTGATGCTTTCACGTTACAAGTCTTTTTCAACATCAAATACGTGAGTGGGGAAGATTATTCATCGACTTCGCTCAAATTTGATCCAATGGAATATTTTTCGGGCCAATGTATCGTT…
TRINITY_DN2219_c0_g1_i2	2027.8	1.28023	3.16e-11	Uncharacterized protein	TACTTTTTGTTGCAAGTGTTTCTGTTTTTGCTACTCATAATAATAATAGAAAGAAAAGACACAGGAAATGTGATAATTTGATAAGAAATCTATTTTATTAGCGGCTGAAACTGGATAAACCATATCGGACATCATAAAGATAGAAATGTGATATCAAAATGGAAATTCAAAGAAAAGCAACAGAAAGTCTGAGAAAATTCGGAAAAAGCAAAAATGAAGATTAAATAAGAGTTTTTGCTGTGCTAAAGAAACATATCGTTGCGGCCAACCCTAAACACAATATTTAACGATACATCGTTGAACGGCACTTTTTGCTTTTTATTTTATACGATAAAACCGATAGTATTGAAACCTTCGATCTCACTAGTTGGTAAAAAAGTGACAATTAATAGAAGTGAA…
TRINITY_DN34347_c0_g1_i1	16479.2	1.2781	1.24e-12	Fructofuranosidase	CATGACCGGAATCAACATCAATCGAGTCCAAAACAACGGAGGCTGGAACCCAGTTCTCATCAGTTTCAGTGAGCCAAAGAAGTACCTGCTCATTCCCATTGAAGAGGCAGCACCAGAAGCCAACGTGACTGTTATCAACTCAGAGCATCGCTACGTGTTCCAGGTCCGCATTGCTGTGAAGAAGATCGAGTACTTTGTTCCATTAGAGCTCGGTCCTGGCGAGACAAAGATCGAAGTTCACAATGCTCCAGCATCAGATGCAATTGGATGGACGAAGCTCGAGCTCTCTGACTCATTCGACCCAACTAACACAGACAAGTATCGCCCCGTTTATCATTTCACGCCACCATATGGTTGGATGAATGATCCAAATGGATTATTTTACTTGGATGGTGTTTA…
TRINITY_DN490_c0_g1_i6	437.457	1.27665	1.85e-07	Unknown function	TTTTTTTTTTTTTTTTTTTTTTTATTTTGGTACAGCATCCATCTGTAAGATCGGACACTGCTCTCGTGCTCGATGCTCCAGTTGAAGTTATAGGGAATCTTGTTATAGAATGTGAGCGATCCATGGATAAATGGTGATAAGTCCTAATTCTATAATGAGTACTTGGACCTCGACTTTAACAATATGGCAAAGAGCCTATATAGTCCTAGTGACAGATTGGGCAGACAACGTTAGTATGGATGCATACTATGCATTGCATAGTAACCAAAAGAAAAATCCTATAAATATTACAATATATTTATAGAACAATACTTATAGAATTTAATTAATGATTAAGTTCTATAAATTAATTATAATTATTGTTTATTCATTATTGTTCAATATTGCTTCAATTACTGA…
TRINITY_DN2304_c0_g1_i2	227.755	1.27345	0.000763	Uncharacterized protein	TAACTTTTCTCAGGTTCATTTTGATTTTGGGAATGTAATTGTTGGCCAGTCATATGTTTATACTCTTCAGCTTCAGAATATGAATAATGTTCAATGTGAGTATAAATTTAGTGATGCGCAATTTATGAATGTTTTGCAAAGAAATTCTGCTGCTAATACTCCAGCAATATTTGTTGCAAGTCCATCAACTGGTATTTTGCCTCCTGCAGCTTTTCAAAATATTGATATCATTTTCTCACCATTATGTGAGCGATCTTACTCAATGCAATTTCCAATAGAAATCAAACATAATACACAGATGTCATTTGTCACACTTAAGGGCTCAGGAATTCAACTTAAAGTGCACTTTGACCCACCGGAGTTGCTTCTTCCACCTCTTAATCCATTCAGTGAACCAAC…
TRINITY_DN728_c0_g1_i7	201.868	1.27231	0.000439	Adenylate and Guanylate cyclase catalytic domain containing protein	ATGAATCAAAGCGAGAATCATTCAACAACATCCTCAACATCGTCGACTCAGCAAAAGGATTTCACAGAACTAGAGCTCACATCGAAGCTTGGCCTCCTTTTCCCTCTATTTGATCAAGTCAATCAGAATGCGCCTCTCCCAAAATGCGTTGTGTTCATATCATCAATCTACACCTACCTTCAGATCATGTTCTCGTGCCTGTGGTCAGTCGATCCATACTACTTCAGAGCATCAAACATGATGGAAGAGGCGACAAGTTTTCTTCAATATTGTGGCTTCGTCGTTTGGTGGCTTGGTAAGGGCGCGACACTCGAAGAAGTCATTGGATCATTCATCGCATGCCTCGTTTTAGTCTCGTTGTCAGTAATCTTCATCATTTCTGTCCTCGCGTATTATTAT…
TRINITY_DN42092_c0_g1_i1	1339.71	1.27092	5.31e-16	Uncharacterized protein	TCGAAACATGGTTTTTACCATCAAACATGCCAACAAGCCACATCCAACAAGATCATATCCAGATCCAAGCATGATTTCAGTAATTGGTAGGAATCAGGAATTTCAAAATATGATTCCATGAGTTTTCAGCAAAAGAAAACGCTTATAATCTTGATGGCCATAGATGGTGACAGCACACAGCATAAACGAGCGATTCCGTTTAGTTTGGTCAAATCTCACTGATTCATGATCTTGTGACACAAAGAATTCGATTATCATCCCGACTAGGCCGCGTTGAGTCCAAAATCAAGTTTGCTTCAATCATGACCTCGGCATTAAAAGTCCTCAACTTTTTTGGTTGATATGATTCGATAGAGCCGATATGATGTCATTCATGGTTGATCAACCGAAATTTTGACT…
TRINITY_DN23307_c0_g1_i1	338.033	1.26874	1.39e-11	Uncharacterized protein	GTTGATCACACGACCAAATCAATTACCGGGAAAGGACATATCAGAGCAATGTGTGCAACATTCTCTCATTCCTCAGGCAAAACTTCTTTTTTATCTTGTTTTATCTTCCATATTTGATGAACAAAGTTGAACAAAGCGCACCAAATGCAGGCAATCACACTGAGAACAATTTCCATACCAAAACGGCCTTCAACATGCCTTCCAAATTATATTTTACTAATAACACTTACTACAGAAACTGTAAGTCCTTCGAAGTCATCGCACGAGGTGGATTTGGAAACCGGATATTGCGGTTATTAGTATCATTGTTTGTAGCAGATAAATGCCATATATTCAAAATATATATCAATACATCCATGGTTTGGTGGATGAATTTCAGTATCACCAATGATAAATTCC…
TRINITY_DN22424_c0_g1_i1	442.79	1.26223	4.21e-12	Uncharacterized protein	GAATTCTCCAAAACTTTTCAAATCAAAGATAACTTATGAAGCTAAAGTACCAAAGCAATACGTATTCATTCAGCACATTGATAACATGGCTGAAGTACCACTTAAAATGCCTCTTCCTGGATCATTGAAAGCATTATTAAAGCATGCAACTGAAATCCTCAAACTACCACGTCCAGCAAAACAAGTTTTTGATGAAGAAGGATCTCCATTTACAGATTTGGAATCAATTCCTCCAAAATCAACTTTATACGTGTCAATGACAGAGCAAATGAAAGAAGATACAGAATTTCCAGAGTATCCATCTAGATTACCAAAAGCATCGAATTCCACCTTTACACAAATAAAACTACCTTTAATGAAAACACAAAAACCTAAACCTAAGCCAGAGAATGCTCCCCT…
TRINITY_DN31675_c0_g1_i1	1325.86	1.26089	2.82e-13	Uncharacterized protein	GTAAAAGGGATGAACTATTTGGTCAACAAAATTGATATCTATTATTGTGAACTTTACTCACATATACGTCATCTTACCACTAATGCAACACTCAAGAATCAACAGTATAATCTTTTGGGTGATTACATCACATTGTTGGATAAACTCAATTTATGTCCACAAATTATATCCCAAGATCCTAAATACCACGGTCAGTTTCGAGCCCCTACCATGTATGACCTTGAACATAAAGACTGGGCGTTCCTTGATTTAATCATTCAACTTCGAAATGTGTTTCACGATAGACTATGCGAAGCATATTGGACAATTGGTACAAAAGTTGAGACAGCAAATATAGGAGATAATGTTGTGCTAGCTAGAGATTTTCTGATGAATTATTATTTCTATGTTGGTACAACT…
TRINITY_DN651_c0_g1_i3	1139.43	1.26039	0.339	Uncharacterized protein	GGGTATAAGAACATATTCAGATTGTTTTAGATTCCGACTTGTTCATGCATCAGTACCATGATTAATCGAATGTATTCCGACTACTCTTACTCTCCTTTGTCCAAATATCTTGAGAGAGGAAGGGTATAAGAACATATTCAGATTGTTTTAGATTCCGACTTGTTCATGCATCAGTACCATGATTAATCGAATGTATTCCGACTACTCTTACTCTCCTTTGTCCAAATATCTTGAGAGAGGAAGGGTATAAGAACATATTCAGATTATTTTAGATTTCGATTTCATCATGAATTTACTTACAAACCTAAATCCCAACATAATCATTATGAAGCAATTATTAACGGTGTTACAAACTAAGCATAGGATGAAATTCCTCCGTATAAATTCCGAATTATAAAT…
TRINITY_DN39654_c0_g1_i1	1610.89	1.25713	2.52e-09	Phosphoserine phosphatase, putative	GCAATTGCAATGATAACAATGACATCTCACAATTATGGCATTTTTAAAATGAGTGATTCGAATAAGGCATCTTTAACGAAGGCGGAACCTTTAATTACCAAGCCAAAAATAGTTAAAAATTCTCAAAATTCTGCATCATCAAGCATCAGGAAATCTCAAGATAATCTATTATTATCTGATCATTCTCCTACCAATCGAAAAACAGATTTAAGCGTTTCGGTTGAAGCTCCATTTAGTCCATGCGGACTCAAATCAACTTCAGGTTTCAATTCACCCACGAATCGAACCAAATTAGTCTTTGAAAACAATGCTTGTCCTTACCCACGTTCTATTTGTGATCTGAGGGCAGGGATGAATAGTTTATTTAACCAATATCGAAAAATAAATCAAACTGATGAA…
TRINITY_DN26450_c0_g1_i1	1063.84	1.25328	8.12e-16	Iron hydrogenase	AATGCTTTCAACAGCAAACTTCGTAAATCGAAAGACCTTCGCCAAACTATCAATTGCATCAGACTTATCTACTAATTCCATCGAGATCCAACCGAGTAAATGTGTAAGTTGTGGTGCATGTGTAAAAGCATGTAAATCAGTTGCAGGACAAAGTGTGATCAAGCTCATTGAAGTTGATGGCAAGAAGCTTATTAGCACAGCAAATGGAAATGCTCTTCAAGATACTAAATGCATCAAATGTGGACAATGTACTCTCGCTTGTCCAGTCAATGCAATCACAGAGAAAGATCAAATCTCAGAAGTTGAAAGTGTGTTACAGAATCCAAATGGTAAAATTACTGTGTGTCAAACAGCTCCATCCATTCGCGTCAATCTCTCGGATGCTCTTGGACTTCCTGT…
TRINITY_DN8068_c0_g1_i1	867.985	1.25098	8.65e-14	Beige/BEACH domain containing protein	GTCAAGTGATAATGATTTTTTGCAATACCAAAAGATTCTCTCTGATTTATTTTTCAATGATATCTCTATCCCATCAGAAGCTTATATTGTTTTAATTAAAACCGCGAATCGAATCATTGAGCGAAATTCTCATTTAACGAATGAGTTTATTAAATTCATTGATGATTTGGTTGTAAAGAATAAGGCTACATTTCCTATTGAAGTAGTAAGAGCGACTCTCCAAGTGCTAACTCATGCATTTCAAGAATTAAACGTTTCAGCATTAGAACTTTTTTCACATACTGCAAAGATTCTTGATACTGAAACTGTCTTTTCTATAATTGAAATGCTTCCAAGTGCAATAGCAACCGATATTGCATCACAAAAACCAATCAATTGTTATTCCAGAAATGAAACCAA…
TRINITY_DN890_c0_g1_i1	1240.08	1.24264	0.00795	Uncharacterized protein	CCCCCCCCTTTTTTTTTTTTTTTTTTTTTTTTTTTTTTTTATCAATGCTTCTAAAAAACCTTGAGAACAAGGATTTTGTTGTGATGACATCTCGATTAACAAAAGGTGACATTATTGATATAACAGCTGATTGTGAGCATCTTGTTGTCCCATCAGAAGTGATTTCATCAGGTAAGAAATACAAAGTCACAGTCATCTGGCCAAATTCCAACTGCAAGAATCGAGGAACCAAATTTCAACATATTTCATTTGAAGATTCTTCGCTGATCACATTCATTCCAACATCTTTAATTTCTTTGTGCTCATCAAGATTTGAGCTTCCTCCACAGATCAAAAAAATAAGACGTAATGGCCCTGAAATACCTAATAATGTTGTAATTACTGTAAAAGAAGGAAATA…
TRINITY_DN1926_c0_g1_i2	285.491	1.24217	0.000252	Uncharacterized protein	GTCTTACTCGGACTCATTCAAGCAGACAAACTTTGCTGGGGAGGAGATGATGACTTGAAGGCTGCATGCAAAGACGCTACATTAATCACAGATGAAGCTTTCCCAGCTGGACCAAATGAAGTTATTGTGACAGACAAAGCTAATTGCGTAATAAGTGGGGAAAATTTTGCTACTGTATCAAAGGTATCAGCAGCTGGTGATGATGCTCTAGCTGTTGAAGTTGATATTAAAGAAGATACAACTGTCGCTGATCTAACATTAGAAAAGATACAATTAACAGTGAAAAAAGAAGCTGCTCTAGGAAAGAAATTATTAGAAGATCCTAAACCTAAACTTATTCTTACAAAAGCTAAGTTAGACTCAACTTCAACAATTACTGCTGATGATGCAACTGCTGAC…
TRINITY_DN2227_c0_g3_i2	1049.55	1.23877	1.33e-05	Uncharacterized protein	ATATAATCACATGATGGAACTAATAGGAAATCACTTAAAATAACAAGTTAAAATGCGAACAATAATATGGGAACTCATATCACAAATGATTGCGTCCACTAAATCAGTGTGTGATCACTAAATTCAAGATGTTCCATCATTCCAACCCAAGCCACACGCCTAAACAAGCGTTCCTTCAGCCCAAAGTAACTCATAATGTCCAAAGACGATAAATCACAAATTGAGTGAAAAGTGGCATTTTTTCAATGTCGTTCTTCAAGAAGGCTTTCGATAATATCAAGAAAACTACCATGAAGGCAACTGATAAGGCCAAAGATCTTGTCCAGAAGAAAGACAAGAACGTAGAAGAAATGGAGCAAATCTATGCTGGTCTTAAGATGGCTGCCACAAACAGGCATA…
TRINITY_DN36441_c0_g1_i1	532.495	1.23699	1.41e-05	CTD small phosphatase-like protein	CTGCGTTGAATTTTATAAAAAGATAGAAATTAGCGACCGTTAATTTAATTCATTCAAAATTTTACATATGTAAAATTTTAAGCATTCAAAAACCTGAAGTTTATGTGCCGATATCATCATTAATTATATGCGAAGACCATCAATCAAGTCTCCCGGAAAAAGACCTGCCAAAAGTCAGCAGCGAGTCAGCACCGAAAGCCTTCGAAAGCCAGTAAACAGCGGAAAGAAAGCATTAGTTTTAGATCTCGATGAAACTTTGATACATTCGGTTTTTGAAAAACCAGCTGCAGGAATTCCATACTTTATCATATTTCCAAATGCAGTGCCCATCTATGTTTGCACGAGACCAGGTTTGAGAATTTTTATTGAAAAAGTCAGTGAAATGTTCGATTTGTACGT…
TRINITY_DN13061_c0_g1_i1	205.741	1.23646	1.15e-09	Uncharacterized protein	TGTATGTCGAACCATCAATAGTAACCTTTCCTTACACTTATATCTCAGCCAAAACCCTATTTACCATTAGATTACATAACGAGCATAATGAGAAAGTTCATTATGAATGGAGAAGAGAATCATCAGATGAAAACGAATTTGCGATATTGGAAAAGACAGACATTGAGAGTCCCGAAACAAGAAATCAATTAGATTCATTACTTGCATTTAATTCAAAATATTTTCGAATAGAGTCTCTCTCAGGCGAGATATGGCCACACAGATTCGAGCAAATTGTCGTTAGTTTTACGCCAGAATTATCAAACACATACACAGACACTGCATATTTATATATCAAAGAATATGATGAAAGAATTCCTGTTGGATTTCGTGGGACTGGATTAGCCCCTGACGCATCAT…
TRINITY_DN218_c0_g1_i1	5521.22	1.23391	5.01e-30	Uncharacterized protein	AGGAATTCGAGTGTTGATACTGCTACCATCCATTTGTAGGTATGAGGTGAAATTAATCGAAGCAGAAGCTAATATGTTTATAAAAGTCACATCCACATAAAGCTTCTGGCTAATTATTATTCAAAAAGTGGCATCCATTCAGATTTGGGTGGCTTTGTACGGTCACCTTCCTGATATCATCACTTCACTTTTCACCGAATTACCAGGTGAATGATGCAATACAAGAGGCAAGATGAGTGTATTCGTATATCAGAATTTTTTAATGATTGCAGAGACGAAAATATTTTGTTCACTTTGTTAGAGGAATCAACAGAAGTGGGAATTAGCTTGTTTAACCAAAGGTTACTCGATAATCCAAAAAGAGATTTAGACGAGATGAAACTCACTGCAGTGATCGCA…
TRINITY_DN1212_c0_g2_i1	312.842	1.22889	0.00694	CAMK family protein kinase	TAAAATTTCATGTTGAGCGGCTACAAACTCATTCAAGAGATTGCTTCCAATGACACAAGTTCAGTTTACAAGGCGCTGACTCCAGATGGCGATGTTTGTGTTATTAAAGAATATAACAAAAATCAAGCTGATTTGAAGATGCTTGAAGATGAACGAACAATTTCTAAGAAGGCTAGTGGTGACTTTATCATGAATTCCATTGATAGTTTCGAAGAAGGAGAGAAAATTTATCTTGTGATGCCATTTGCTGAATATGGAGACTTATACGACTACATTTATTCACATAAGATGACTGAAAAACTTGTTTTGCGCATCGCGTTCCAATTATTAACAGCAATTCAGAGTTTGCATTCAATGGGAATTGTTCATCGAGATATCAAGCCAGAAAATGTTTTAATC…
TRINITY_DN25800_c0_g1_i1	270.14	1.22606	2.64e-07	Uncharacterized protein	AATGTGTAAAAGGTCATCTCAGCGCCATCGCTTCACTCCCGATGAAGATGAGCATCTCCGCCATATCGTTAAAGACCTCAACCTCAAGAGCTGGGACCTTGTTGCGAAGCAAATGCCAGGAAGAACAGCGCGCCAATGTCGAGACAGGTATAACAGTTCACTATACATGGAAGTGATACAAAAACCATGGACAGATGAAGAAGACCTGCTTATTTATACCAAATACTTTCAAATTGGTCCAAAATGGATGCAAATATCCAATCTACTGAAGGGAAGAACAGGCACAAATGTTAAAAATAGATGGTATAAATATATCAAAAGGAAAATCCATTTGTACTCGCAACTAGCCAAAGAAGAAAACTTACATGAAATCCAATATGCGCAAACACCCCCTGATGT…
TRINITY_DN25473_c0_g1_i1	821.357	1.2245	1.62e-06	Uncharacterized protein	CTCGATTTTCAACTGGGTCGTGGGGAAAATCTCTTCAGCCACTAATTCAGGGGCAGAAGCATTATTAAGACAAATAGTCACCCGGTTTCTTGAAGAACCAATAAAAGAAGATGCTTTTTCATTGGCATTATTTGAAGATTGGACAATTCGCCTTACTCTCCGCAAATCATTCATTGACGTTAAGATGGTAAATACGTATGTCCCGTTTATCACCTTTAAATCGCTTTACATCTCGAATTTGGACTTTAATGCCGCATATAACTTTTCTGTTTTTAATTTGACCTTGAATCGCATAGTAATTGAGATAGATGCCAAGCAGAATGAAAATGTTGCTGAACCAGATACAGATTTGACAGCCTCAATTCGGGAATTCCAAGATCAATTACCAGTAGAAAAAAA…
TRINITY_DN21940_c0_g1_i2	581.571	1.22381	1.52e-07	ABC transporter B family member 4	ATGAAGGGAAAGAAAGCAAAATGAGATGATGACCACAGAGCATGATTAAAATGACTTCACAAGTCCAAAAACAATGGATGAGAAGCTTCTGAGCGAACATTCGGAAGCCAAACAAGTTCCAAATGATGGTGAAGCGCCAGATGAAACGAAAAAAGCAAAATCACACATTTATAAATTAATATTATCAGATCCACGTGTAAAAGTGGCTATTTTGCCATCACTTCTCCTCGGAGCGAGTTCAATTGTCTTCTATCTCTTCTTTTCGTTTTACACAAGCGAACTTGCGCGATTCATGAATGATACGAGTTATGATCCAATGCCACAATGCATCAAACTGTCTCTTTATTTGGGAGGAATCGCTCTTTTAAATGGTATCCTTAAGTTTGTTGACTCAATCTG…
TRINITY_DN357_c0_g1_i1	9208.18	1.22337	5.36e-12	Putative NAD-dependent malic enzyme 4	AGCAATTGTCACACTTGCTGCCCTTACAAATGCTCTTCGTATTGTTGGTAAGAAGATGGAGGATATCTCAGTCGTTACATCAGGAGCTGGAGCAGCTGGAATTGCAATTATCAGGCTTCTCATTGCTCGTGGCCTTGATGCAAAGAAAGTTATTATGACAGATCGTCAGGGTGCGATTTACAAGGGAAGATCTGGCTTGAATGCAGAGAAAGAAATGATTGCGGAAATTACAAATACTGAAAAGAAAGCTGGTTCATTGGCTGAAGTGCTAAAGGGAACTGATGTGTTCATTGGTGTTTCAGCACCTGGGACAGTAACAGAGGAAATGGTGAAGAGCATGGCACCAAATGCAATTATGTTCCCAATGGCAAATCCAACACCTGAAATCATGCCAGATCT…
TRINITY_DN6670_c0_g1_i1	3104.9	1.22298	5.79e-27	Protein phosphatase 2C 1	CCGATCTGCAAACTTTGACATATCACCTTAATATCACTTCATTTTTCATGAAGGGAAGAATCAACCTCGCAACCGAAATTAGTGCAAGGTCAAAACAGACCCGTGTTGTAAAAAATACAAAAATCATCACGCAAAAGCCGAATATGTCGACTAATATATTCTCTGATCTGGATAAAGTTGGTGAAAGTGCGTTTCCTGCATTGGATCCGATGACTGGTGTCTACAATCCGCATCCTAAGCAGTTTTATCGAAATCCAGATGTTCTTGCATTAGAAGGTTTGGTTAACGATCCAACGCCACCACTTCAGCCTAGAAACGTCAAGTGGAGATTAATAAGCAGCGTTCCAAATGATCCTCGGATTAAAACTGGGAAATGGGTTGTTAAACAAGCCACAAGTG…
TRINITY_DN28108_c0_g1_i1	405.678	1.22011	5.29e-15	PX domain containing protein	GTCATAAAAGTGCATTTGTCCAGATGACAAAGATGGCGAAGGTTGAAACTCTCGCCCAAAAAAAGCAAACGCAACTCAGTCTCTCAGTGTCTGAACCCAGATTGTACATTGTTATCAATGGGTATGAATACGATATCAATAAGGATGCATTCCTCTATACAGTCGAAATTGGGATCCAGGACCATGATATTGTTAATATCAAAACGAGAAAGGTCAGATATTCACAGATGTACAAGTTTGACCAGAAGATCAGGCCGATTTTTCAAGAATATCGCTATTTGCTGCCTTTTCCTCCAAAAAAGTACATTGGAAATAAGAACTTAGACTTCATAATAACAAGAAAAGAGCAATTACAAACGTACCTCGGGAATCTTGTGCGAATCCCAGGAATTTGTACTT…
TRINITY_DN215_c0_g2_i1	2579.54	1.21927	9.78e-06	Glutamate decarboxylase	ATCATCTCCCGCTAGCTCAACTTTCTGACATCACATTTCGATGAATCAACCTCCACGAATGAGTCGGAGTGAAAGTAAGTCTCCGATGTTTGGCAGCCAGCGGATGCTCGAGTCCCTTCCAAAGGACAAGATTCCAGCTGAGAGCACTGACCCTAAAATTGCATATCAGCTTGTTAAAGGTGAGACTTTCGCCCAAATCCAGCCCAGGTTGAATCTCGCAACATTCGTCACCACTTATATGGACGATTATGCCACCAAATTGATGAATGAAGCCATCGATATCAATTACATTGATGAAACAGAATATCCTCGAATTGCTGTCATGAACGCCAAATGTATCAATATTATGGCCAATCTATGGAACACACCAGAACAAGAAGAATGGAAGACTGGTGCTGT…
TRINITY_DN184_c0_g1_i4	229.564	1.21823	8.24e-10	Uncharacterized protein	ATCAAATCAAATGATTCTCTTCATTCTATGTTTCACGTGTGATCATGATCAGCTTATTAAGCTTGTTAAAGGCATGAAACCGAGTTACCACGCTAGTTCCCGCACACTTAAAGAGGATACGACGACCAGAAAGCCAATCAGAGTTTTCTATGATTTTCACTTCCTAGATCATCCTGATCAGGATCCATATGCGTGCAAAAAGGCAGGAGATATGATTAGTTGGAACAAACTGTCAGTGACTTGCCAAGAAAGCGATATAATTACAGAATCCAAAAAAGAAGCTGTTAAAAAAACCTTGATTAATACAGCAACTTGGTTTGCCAAGACTTTAAATGTAACACGTTACGATCCATTCGAAATTAATCTACAAGCTGCGTCACCAACTTTTCCATATCCAAT…
TRINITY_DN22723_c0_g1_i1	220.17	1.21596	4.91e-08	Myb-like DNA-binding domain containing protein	TGAGGAACAAGCTCCAGAATCCTTGAATGATCAAAAAAAGGGCAGCAGGCAAATGTTTTCCATTGAGGAAGATGATATGTTATGTCAGCTCGTGAAAGAATACGGAGAGAAAAATTGGCGGACAATATCAAAGCATATGCCGAATAGAACAACGCGCCAGTGCAGGGAAAGATATCGAAATTACTTGTCTCCTCAAATGAAAAATGGGCCATGGACGACGGAGGAAGATTTACTTCTCGAACAAAAATATCTCGAATATGGGCCAAAATGGGCAACAATCGCGCAGTTTTTCAAGACTAGGAGTGATGTGAACATTAAGAATCGATGGGCATCAAATAGGCACAAAACATCGCGTACATGCCCTCAAGCTTTAATTGAGCAACTTTTATTCCCGAGAAA…
TRINITY_DN766_c0_g2_i4	212.94	1.21568	4.66e-05	Uncharacterized protein	GTTTCTCGCATTTTTGCTCACTTTTGCACAACAAAGACAGAACTATGAGAAGCTGATTTGCATATGTATTGATTCCAAATGTGCAACAGGCGACTCTGTGTGTAATGGAGCTCCATTACTTGATCCCACGCTGCCCACATTCAACGACGACTTCAATCTCGCCAGGAAAAATGTCAAGGACATCACATTCAGGATCACAATGGAAGGATCCAGCGTAGATTTCTCAATTGAATTAAATATCATGGCTGGTCTTAACATAGACTTCACTTCGTACGAGAAATTGGCAGCAGCAAACGTTATATTCAAGTACACCTCGCAAGACTACAGCGGAAACCACTTCTACTTTGATAAAAGATATAATGCTCAATTTACGCCCATAAATGGGGCCAAATCGCTGAC…
TRINITY_DN40425_c0_g1_i1	11258.5	1.21533	0.288	NADPH-dependent butanol dehydrogenase	ATCTCCCCCCCCCCCTTTTTTTTTTTTTTTTTTTTTTTTTTTTTTTTAACTCTGATGAGTCGCTTCACACTACCACGTGATTTATATCATGGCAAGGATGCCCTTGCCAAGCTTGCTACCCTCGAAGGCCACAAAGCAATCGTTGTTGTTGGCGGAGGTTCAATGAAACGCTTTGGATTCCTTGACAAGACCGTCAACTACCTCAAGCAGGCAGGAATGCAAGTTGAACTCTTTGAAGGTGTTGAGCCAGATCCCTCTGTTGAAACAGTCATGAAAGGTGCAGAAGCAATGAAAAAATTCCAGCCAGATTGGATTGTAGCCATCGGTGGTGGTTCACCAATCGATGCAGCTAAAGCAATGTGGTGCTTCTATGAATACCCAGAGATTACATTTGATGCA…
TRINITY_DN40270_c0_g1_i1	700.8	1.21388	1.07e-10	Uncharacterized protein	TTTCCAGCCTCAAGCTTTCAGTTTCATATGCTTTTGACGACGCCAGAGTTGTTTCCGCATGTTCAAATGACACTATCACTGATGTCTTAAGATCCAACAAGATAGAAGCGCCACAATATCATAAAATCGTGGCCATATACCAAGGAAAACTTTTACATCCTGAAATGTCACTTGGTTATCAAGGAGTGACTGATGGAGCCAGAATTATACTAGTTAACAAGAAGGAAAAGCTTCCGAGCTCCTTCAGATCAAATAATTCAGAATTTTCACTATACGAACTTAGAAAGGGTGAAATCTCACGCCTAAATGACATAGCATTCAATGGTTGGGAATTACATCCTGAATACAACTCGGTAATGCAACAGGTTCTTGAATATAATAATATAATTTCTCAACCAG…
TRINITY_DN36325_c0_g1_i1	893.611	1.21202	9.86e-08	Calponin-1	CATTCATTAAGATGGCAGCCAAACAAGAATCAACGGGAATATCTGCTGATATTGCAGCCAAACGCAGTGCCAACTATGATGTTGAGCTTGAAGGACGAGTTCGTGAATGGATCGAAGCAATCATTGGACGAAAACTCGAAGGCCCTTCATTTCGTGAATCTCTCATGGATGGTCAAGCTGTATGTCAGCTTATCAACAAGATCAGCCCAGGAACAATCAAGAAAATTCACAAATCAGGAATTTTAATGTTCCGTCGTGAGAACTTCGGCTTCTTCCAAAATGCATGCGTGAAATTAGGCTGCAAAGACAACGAAACAGCCGTTTTCGAAGATGTTTACGAAGATCGAAATATGGGATTATTCCTGATAAACATCTGCGCATTAGCTCGCAATGTTCAAT…
TRINITY_DN19249_c0_g1_i1	241.884	1.20908	2.1e-06	Uncharacterized protein	TAAATATTGAACTGAAAAAATTGAAAGGGCGAAATTTTATAAAAATTTCGATGATTCGACAGAGCTATGATGAGATAAGTGACGAATTAAAGGCGAAATCTCCACTGGCTGCCCTCTTGCTAAATGATTGTAAAATATGCACGAATTGCTCGTTCTTCCACTTTGATGACATCTGCACCAAAACCGAGAAGGATGTGGACGTAATTAAGAACTTGGCCAGCATGCTCAATCCGAAGACTCCAAAGGAGGCCATAAACTTCTTGAAAGCTGTCCACAAGGAAAGTGATATATTTTGGATTCTATGGACATTTGCACCAGCCCTCAATAATCCATATTTACTAATTCAAGTCTTCAAGCATATATTTGAGAACGAAAAATTAATAAGCGAAGATATTGCCA…
TRINITY_DN41543_c0_g1_i1	425.361	1.20389	2.97e-08	Uncharacterized protein	CAAAATTCAGTTCTAACAGAAACGATGGGTTTCAAAAAGTTTGGTTGTTTTAAGAGGAGGAAAAATTACTCTGAACTACGTCATTGCATTCCTTTCAAATCAAGGACGATTGCAAATTCAAATGTCTTTTATGCTCCCGAAGCATCAAATCAAGCAACATAGGATCAAATTTACTGAAGCCGAGGACCATGTTTTGTGCATGCTTATTGCGCAGAACGGGACTGACAATTGGACACTCATAGCCCAAAGAATGGGGAATCGAACCGCTCGCCAATGCCGTGACAGATGGAAGCACTATCTTTCACCTTCAGCTAACTCTCGTGAATGGACTGAAGAAGAGGACAAGCTCCTGTATGATCACTACGAGAAGATTGGACCTCATTGGGGAAAACTTGCAGT…
TRINITY_DN20985_c0_g1_i1	1733.88	1.20034	5.61e-11	Uncharacterized protein	AATTCCTCTTCATCAATGAATAAGAGTAAAGTTGCGAAGAATCCCCTTTCTCCGCGTTTGGCTGGCCCAGCTACTCCTCCAAAGAAACAGAGCAAAGATCGATTTTCAACAAGTTATTTATCATTAGCAAACAAAAACTTAACTAATTTACCTTCAACGCCGGCAGCAATTTCTCCAGCAAGAGCGCAAATATCCCCATCAACAAATTCATCAAGTTTATTATACTTGGATCTTCAAAACAATCAACTCACACTTAATACATTGAAAAATATTGGACCTAATGTGCTTGCACTTGATTTATCAAATAATCCTTTAAACTCGTGCGCGATTCCAGTTCTCTCTAAATTACGCACGCTTTCGTTGGACAATTGTGGAATTAAATCATTTGAAGGATTTCCA…
TRINITY_DN42128_c0_g1_i1	468.649	1.19976	1.34e-15	Uncharacterized protein	CATGTCTCGACCAAGGTCACGCACGAACTCTAAATGGCATAAAGTCATAATTCTTGATGGTTGCGATGAAGCCCAGCGTGAGTATGAGCTTGACAATCTCGGCCAGCTCAAATTCCGCTTGACCAAGCAGCCTCGAAGGAATTTGAATGAGTTAATTAAAGTGGCGAAAGATGGTGTTGCGAAGAACCACCACTACGTCTTGCCTCAAATCAATCATACCGGCGTAAATTCACATTTACAACAGGATCTTTTTGGATCCCATGACCAGCCAGAAATGGCTGATTCACTATATATGAACGGTAATGAATTGACACTTGAGAATGAGAGACATGATTCGGTGACGAATCAAAATATTTATCCCGTTATAAATCAAAACGATTTCTGTTCTGATTTAGTATG…
TRINITY_DN13323_c0_g1_i1	394.973	1.19678	1.09e-05	Uncharacterized protein	TATTAATATTCCACTGACAATAATTTCAAAAATACAAGATATCAAGCATTCACTTTTATCAAACGAAATTCAGTATTGCGAATATCCTCGATTTTGGTTGCAAAATAATATAACCAAAGAAGCGTATGTAGATATTGAACCAGATAATAATTTTGTACTTGATTTTGATAACCCAATTCCATTGTACAATGTTGAATTAGACTCTTTAATTACAATGAAAATCGGCGGTCAAACAATCAAATTTAGGCCTGATGACATAATATATCCAACTTTCATGACACAAAACATTGTTGTTTCTAGGAAATCTTATCGTGGAGGCCTTCTATTCTTTTTAACATCTCCTATTCAAGTTGAAAACAACACTCTCAGAATGTTGGATCTTTATATTCAAAATCCTAA…
TRINITY_DN26440_c0_g1_i1	202.573	1.19411	5.27e-07	Uncharacterized protein	CATAATTTCATATGTCTTCAATTGATGATGATGATTTCGTTCCATCGATCTCATGCCGAAGAAGAGGCGAATATGGAAGAGTGGAGCGTGGTAAAGGAGTTGAAGCAACGCGAGTCATGAATCGACTTTCAGGATTCAACCGGGAAAATAGTAATGCATGGATAGAGATCAAAAGTCGTTTTGGACCAGGAATAACACATAATGAACTGAAATCTGTGGCGATATTAATCTGTGAAAAGACAGGAGATAAATTAGATCGTGATGCAACAAGAGACAGCCGTGTTCTGGTCAAATGGTTTGATGAAAAATGGAGCGAGATAGAAAGCATCGTCAAAAAAATTCATTTGCATGATAATAATGATACAATAATCAATGCTGAACGTGAAGATGCTCTTACCG…
TRINITY_DN2507_c0_g1_i1	464.037	1.19405	3.89e-07	Uncharacterized protein	TTCAGCTCACACCCGAAGCTAGGGACTCAATCACTGAGATCCAAAGGTCAATTCTTAATATTACCAAAGAAAACGTGCAGGAAGTGGCCACAAAGATCGAAAAAAGCGAATTTAACTCAAATATGAATATTTCTAATCTATTCAACTTCATCCTCATTGCGTGTGAAATTCGTCCAAAGAATGTTGAATTAAATGCTGATCTTTGCGTCTCACTTGCTTCAAAAATTTCATCATTCAAGAATGTTGCTCTAAAAAGGCTGAATAAAGAAGTTTTCAAGGATCCAATTCGTCTAGGGAAGCCATCACTCCATTTAGATCTCTTCTACCATCTTTACAAGCGATTCTTTATCACAGAAGAAGAAATAAGAAAGCAAATAGATTGGATTTCTGATGAATACA…
TRINITY_DN1142_c0_g1_i1	2239.17	1.19054	0.000195	Isoleucyl-tRNA synthetase family protein	CTTTCTCCATAAATCGAATTGGTCATTATTTCTCAATGAAATTTGAATCATTGGACAAGCTTCCAACATTTCCCGAGATAGAGCACGAAATACTGAAGTATTGGGACTCTATTGATGCTTTCAAGCGCTCACTCGAGATGAGCGAAGGGAAACCCGAATTTATATTCTATGATGGACCTCCATTTGCTACTGGACTTCCACACTACGGCCACTTGCTTGCAGGCACAATTAAAGATGTTATCACTCGTTTTGCTCACCAAACAGGACATCATGTTAATCGAGTATTTGGATGGGACACACATGGCCTTCCAACTGAAAAAGCAGCCGAAAAGAAGCTTGGAATTGAAAGAAAAGAGGAAATTGAGCAAATGGGAAAATATGCATTTTGTGAAGAATGCA…
TRINITY_DN1458_c0_g1_i2	971.37	1.18786	0.00019	Uncharacterized protein	AACGAGGTATTCTTTTTTATCAAGAATTCTAGAATCGAAGAATTGAAGGCGACCGAGTTTGATCCATCGATTCCCTTTGAATACTCAGCAAACAAAGACATTCCCAAAATTTTCGAGAATAAACCTTCATTTTTGTCGGTTGCTGCTTATTATGGGTCAATTGCCTGCTTAGACTATTTAATTTCGATTGGCTCAGATGTTAACCAAGGGAATTTGCAAAATCCTCCAATGTGCGCGATTCATTATGCGGTATTAAGCCGTAATTTGGAATCGTTGCAAATCTTGGCCGGTAAAGAAGCATGTCAAGATGGCTGCATTTATTTCTCTATTGTATCAAATGACCAGACCATTCTTAAATATTTGATCAATCATAAGATCGATGACATCAACAAATCATTC…
TRINITY_DN40605_c0_g1_i1	748.9	1.18647	6.1e-11	Uncharacterized protein	CATCTCACAAATGGAAAAAGATCAAGAAACATGGAACTATTATTTAGAGACTCCTCCGAACTCATACAACAGTGGCGCACTCGAGTCCTTCATCATCCCGTCATCAGACAACTTCAGTTTCTCTGCTCCAGCCACAATTGAATCAAATTTGGTACCCAGCGACACGCTCGACGTCCTTGATGACGAGGAAGACTTTGTCATCAACTATCCCGATATTGACGTGAATTTCGAGGCTTACGGGGAGCTAGAAAACCGAACATTAACTATATCAAACTTACCAACTGGAATGAACGAAAAAAGACTAAGAAGTGTTCTCAAAAGATACGGGCCAATTAGTGGGATCAATTTGTTTCCAGAAAGAAACACTGCTAACGTGACATTTTATGATATAAGAAGCAC…
TRINITY_DN1156_c0_g2_i1	3319.81	1.18355	8.24e-18	Uncharacterized protein	AAACACCACCTGAAATCAAGCAAGCACCACCTGAAATCAAGCAAACACCACCTGAAATCAAGCAAACACCACCTGAAATCAAACAAGCACCTTTACTAAAAGTAGAATCTCCAAAGAGTTATGAACCAATATTAGTTCAGCCATCAAAAGAGATCGAAGATTTCGAGCCTGTTAAAATCGAAATCCATCCGCCAAAAGAGGTTCAGTTTGCTCCGCAACCAATGTATGCACCGGTAAAACAACCTCCTCAAGAAAGTCCATCTCCAGATAAGCGATATATACAACATGCATTAACTCAGCCCATCACTATTCAATCATACAATTCACCAAGAAGACCGAACCCCATTTCACCAAGGAGGTACATTTCGAATAATCTAGAGCTCAATCAGCTCTTCCAGT…
TRINITY_DN2780_c0_g1_i3	3402.95	1.18202	5.12e-13	Uncharacterized protein	TTTTTTTTTTTTTTTTTTTTTTTAATGAACGAAGAACCAACTCAACGCATTACCTAGATTTAAACATCTTTCGCATGAAGTGATGTGTCATGAGACCAACAGTTGTTGGCCATTAAGTTCAATGACCAAATCTCAAGCCTCGCTTGTCAAAGACTTCCATCGGGTCCTAACCTATTATGGAGACGAAAGTGTTCCTTCAGAAATGTTTGAATTTTCGATGCGCCTCATTATTGAAATTACCAATCGCGAAAAATATATTATTAAGAATGAAAATTCGTTTTCAATTTTATTTATTGCCATTACAAGCTACACACTCAAACGCTTGATGATAGAAGATGATCTTTTCTCGATGTTTGCACTTCCACTTTCAATTAACGTGATTAACAGGAAAGGATTGTC…
TRINITY_DN448_c0_g3_i1	9399.44	1.17944	1.69e-08	F420-0 gamma-glutamyl ligase	GTCAAGTGATTCTAGGACTGTTGGAACTGTTGTTCGTGGTGTCCGTGCCCCAATCATCCGAGAAGGCGATAACCTTCAGCAAATTGTTGTTCAGTCTGTTCTTGACTGCGCTGCACACGAAAAATTCCAATTCCATGACCGTGATGTTGTTGGTATCACAGAAGCCATTGTTGCCAGATCACAAGGAAACTATGCAACGATTGAACAGATCGCCAGCGATGTTAAGGCCAAGTTCCCATCAGGTGAATTTGGTGTAATTTTCCCAATCCTCAGCCGAAACAGATTCTCAATCATCTTCAAAGGAATTCTTAAGGGTGCACGCAAGATTCATCTCTTGCTTAGCTACCCATCTGATGAAGTTGGTAATGAAATTGTGCCACTTGACCTCCTTGACGAAAA…
TRINITY_DN3689_c0_g1_i1	1267.06	1.1774	5.61e-11	Uncharacterized protein	AAATTATTCATGTTGGCCAAAAATTAATGACTATTTTTGTACTATCGCAATATTTCTTGTCAACAATTAAATCAAAGGAAACACTTCAAAAGGTGTTTAAACCCCTCGTGTCTCACATAAAAAAATCAAAAATATACCATGGCCACATTGTCCGTAACCGCAAATGAATCAACAAAATACCCTGGCCACATTGTCCGTAACCGACACACTTTCTATCAATTTTCTGAACAAATTAACAATCAATTATCAATTTTAAGGAAGAAAACATTTGTCTACATGTTAACAAGAGAAGACTTTTTATCCATGATCGAATCAATCCAATTTGAAAAACATTTAACACCTAAAATTCCAAAATTCCTTTATGAAGGAAATATTTATGATTATTTTGCGAATATTATC…
TRINITY_DN39122_c0_g1_i1	432.186	1.17442	2.09e-08	Uncharacterized protein	CAATGTGAGCGAAGAAATTACAATAATTCTGACATTTGGAAATTGAATGACAGATACCTTCACTCTCGAAGTTCCAGATGCCCTCAATAACAAAAAGACTTATGAATCAGAGCCTTTCAAGCAAGATGGACTCGATTTCAAGGCATCAGTGCTACCAAAACGAAATATAATTTTCAAGATTGAATTACTAACGAATACAACTGATCTATTTTTCATTATTCACGCAACCCTTATTAAGCGGGAGTCTGGACGCAGGGTCAACAATATGGAAAGATCAAGCAGAGCCGAAATTAATTGTAATAGCCCACGCCCATTTAGCTATTTTAGTAAGGAAGAAAAGAAAGATTGGGTTAGTCCTGATACTGGTGTTCTTGAAATAGAAATTTCTATCACATTGGA…
TRINITY_DN12660_c0_g1_i1	218.678	1.17307	6.42e-06	Uncharacterized protein	TGGAGATCCTGTTGATTGATGTTTGATAAAAACCGTATCACCCAGTTTTACAGGTTCTCCATCCATATCCATTGCAGTATCACGTCCAATACTGTCAATACGCCATATTGCTCTGAATGATTTCTCTTGTGTTGAATATACTAACTGTTTCCTTGAAATCCTGCTAAAATGGGCCCAATCGAGTGCATAAGATGCCAAGTAAAATGGCTCACCCATTGACTCTGTTGTTGACAAATAGAATTCATCGCCATAGTGAACAATGTCATCTTCTTCTTCATCAGTGGGAAGGGGTAAAAACCCGCCGCCTTTCTCATATTTCTTGAGTACCCAGACATTACGAGCTGTTGGTTCACTCTGTCTGCTTCCAGAAACTGAGTACAATTTTTCTTCTTCATTCTC…
TRINITY_DN22859_c0_g1_i1	326.103	1.17304	1.09e-10	Uncharacterized protein	AATGCATGAAATCACCAAGCAATTTCTTTTTAAAACATGCTTCGAGCTCTTCCAACGAATGAAACTGTTCTCATTCAGATTTATCCAAAAAAATATTTCAATTTTCGAGATTTTTCTGGATGTTCATGATGTAAATCATTAGTATGAATGATATTTCATATTTTTTAAAAAAATTGGGAAATCTGAGCCATACGTTTAGAATATGATAAATGGATTTTGATGGATATTATGATGCTACGGAGCAAGCTTTTGCTCAAGAGAAAGAAGACATGATATATCGAGTTGATGGTCTTGATAAATTCTGGGAGGACGCAATAAAGCTAGATGAAGATGCGATTTCGAAATGCACAGAATTAATGTCATTAAAGAACTTGCTCAGCAAAGGGCATTTGCAGATAC…
TRINITY_DN427_c0_g1_i2	1364.49	1.17249	3.89e-09	Uncharacterized protein	TATGGCGGCATCAGCATTGCAAATCAGTAGTTGGAGTGAGAGCGACAAGTCTCTTGACTCCACACGAAGCGAATGGCGCGAGAAGCTAGTCTATCCAATCTATATCGAGCTCTTTAAAAAGGGAGAGATTCCTACCTTCGTTGATTACATTGCTACCGCCTACACATTCATTCAAATACTGGGGGTCTCAATGATGCTCGGTTCTCCCAAAATATGGGAAGATCCAGCACCTTTGTATGAAATTTTATATTCATTTGTTGATTGGAGAACTAGCAGAAGATCTTTTGGTGCTGTTATGGCGATGGCTATTACTGGACTCCTGGTTATGCTGATGGAAATTGCCTTCGTCATTGGTTGCCAAATTACATATAATATGCATCATTCGTTATCAGCAGGAAG…
TRINITY_DN2064_c0_g1_i2	1068.39	1.17189	1.03e-05	Uncharacterized protein	TCTGGCAAAATGTATAATCTAGCTCGTTTGATTCTTCAAGACAATAGGGAAACAATCCAGAATCTTGTGAATCTGGATTTTAGAACAGGAGTGGTTATTCCAATTAAGATAAAAGGAAAACATTTGACTATTAATAATCTATACCCGCTGCACTTTAGTGTCTACATTGGTAGACCTGAGATATCATTAATTTTTCTTGATGCAGGAGCTGATGTCAATCGACTTGATCCAACACTACATTGGGCACCTATACATTATGCTGCTTTTCTTAATGATGCCGCCTACATACAATTGTTGCATTCGCATGGGGCAAAATTAGATCAAAAAGGATCTTTGGGCGAGACAGCGCTTCATATTGCAGTTACAAATGATCACCTTGAATGTGCAAAGTTACTTCTT…
TRINITY_DN34356_c0_g1_i1	14989.8	1.16964	6.27e-07	Uncharacterized protein	AATCTATTCTGGTCGATAAGTGAATTTTCCGCGGCCACGTCCACCTCTTCCTCCGCGACCACCTCTGTTTTGGTTCTGCTGTTGATTTTGTGGTTGTGCTCTCTGTTGTTGTTGAGCCTGTGGCTGTTGTTGTTTGCTTTACTGCTGACGAGCTCGATCTCACGAAGTCAAAAGATAGTGATCAAGAACAACAAGTTCTCGAACAATATCAACTTACACGAAGCGAGTCCTGGCTGTATTCTCCAAAAAACAGATAATAAAGATCAATACTATAAAACTGGCTGCACTGAGATAGAAATCTTAGATAGTACGATCCATGATCACTTCTCAAGTTTACAAACTGTTGGCAGAGGAGGAGGGGGAGTATGGTTGGAATCATTTGATTCAATAAAAATACAC…
TRINITY_DN1422_c0_g1_i2	1352.29	1.16907	7.66e-09	Nitroreductase family protein	CACAGATTATGAAAATTGATGATTTTTGATGTTCAATGTCAGTTTATTAAATGTCTTGAGGGAGATTGCTCCACAGCTAACCGGATATTTTTGACAATAAGAAAAAAATATCTTGATACACTTCAAATCTTGTGTTGCTGACATTTCTGTTGCAATAGACTCAATCACATGGGAAAATTTGAATTCGGGTTTTTTTTCGAATTCGCCGCTATAAAATAATTCAAATATTCGTCATCTACTCACATCACATCATGGATTTGCTCGAATCGCGCCGCTCTTGCCGTCAATACACTCCAGATCCCGTTCCCCGCGAGGATCTTGAGAAGATCATTCATGCTGGCCTCATTTCACCGACAGCCATGAACAGGCAAGATATCGATATACTTGTTGTCACTGACA…
TRINITY_DN10245_c0_g2_i1	255.255	1.15726	2.36e-05	Serine/threonine-protein kinase AFC1	CAAGATGGAAGTCCATAAAGACGTCGACCGTCTATTTGTTCGTTCCGGGGATTTGGTTGGTGATCGTTACCGCGTTCTATCAAGCATCGGAGAAGGAACATTTTCGAATGCTTACTCATGTCTAGATATCCAAACAAACACTCGAGTTGTACTTAAAGTTTCCCGCAGCAAGCGCTCGTTCGCTGATGCTGCCAAGCAGGAGATTAAGGCCCTTAGGATACTTAACAAGTTAGACCAATATAATCAACATTTTGTAAAATATTACGGTTCTTTTACATATCATTCACATATTTGTTTGATCTTCCAAAAACTTGGACCCACTCTGTTTGATGCGCTGCAGTATAACAACTTCCGACCTTTCCAAATTGAAGCTGTCCAAGCAATAATGTGGCAACTAGT…
TRINITY_DN2228_c0_g1_i1	1112.97	1.15681	6.98e-19	Uncharacterized protein	CAATAACTTGATCAAATTTAAGAATCATTTTCCGAGATTTAAAGAGTTAACGGCTCTTCCATTCAATCAAATGTAACTTCTAAGATTTTGTGATCAAACTAATCATACGTTTACATAGAAAATTGAATAGTCACCTCATATTCTCAATGTCCGACTCCCTTCGTCTCGACAACTTGCTCCAAGACATCCACGACAAAGTCAAGAGGCGTGGCATCTCACCACGAGTTCTCTGGTCAAATTTTTCGAATGGAAGATCATTCACGAAACCAGACTTCGAAGCAAAGATGAAATCATATGGAATCACTCTCAGACAAAGCGACATCGACCTCTTGTGGGAAAATGTTGAAGCAAAAGAATATTTTGAATATTCTGAATTTATTAAATTAATCAAGCTCCAAA…
TRINITY_DN1512_c0_g5_i1	224.749	1.15634	4.86e-06	TPR Domain containing protein	GTTCTTCTTCGGTTAGTCTATTAATTAGGGTGTCTGCGAGGCCATTTTGGTTAGTAATGACATATGAAACACAAAGGTTAGCAACTACGATTGCCTCTATATCTAGTAAGTTCTGTTCTCCCAGAACTAATGGCTCATACCAATGAATAGCATCTTCCATCTTGCTCTCTTGCATAAAGTATGTATGTGCGAGATTAAGCTTCCATGTTCTATTATCAAGGCAGTAATCCATGTATTTCATGAGAAGAAGCTCTACAAGTTGGTAGTTACCGAGATCCCAGAATATCTTAGCTTGATACATC
TRINITY_DN33542_c0_g1_i1	334.346	1.15049	0.000132	Rhodanese-like domain containing protein	GTTAAGTATCTATACGTTAAGCCATTTTTTGTTGCTTGCACATGACCCACATCCGAAGATACCACTCAGAGAAGAATTTATCCATTGCGTTTGACATTGTTCCTGATTTTGATGCCTCTCCCCAAAGAGAAGTTCCAAATAAAAAAATTCCTAAACCCGAGCAATACCCTTTCTCCCAGAACGAGTATGACCAGAAAATGATATTACCAACCTATAAACGCGATGGAAGTGTCCCACGCATTTCATCCTCCACAATGGTTGATGTTTTATCTGGAGCTTACGATGATAAATTCGATGAACTATATGTGATTGACTGCCGCTTTGCTTATGAATATGAGGGAGGACACATCCCAAATGCTGTAAACGTAAATTCACCAAATAGCTTCCAAGAATTATTCT…
TRINITY_DN391_c0_g1_i9	1330.03	1.14812	0.163	Actin	GTTCATTTTAACAACTATGTCAGAAGAAGTTCAAACACTGGTGATTGACAATGGTTCAGGAATGTGCAAAGCAGGTTTCGCAGGTGATGAAGCACCACGTGCTGTCTTCCCTTCAATCGTAGGAAGACCAAAATATGGAAAAGCAATTCAAGGTTCAGATAAAGATACTTTCATTGGTGATGAAGCTTGTGCGAAGGCAGGAATATTAATCTTAAAATATCCAATCGAACATGGAATTGTCAACAATTGGGATGATATGGAGAAGATATGGCATCATACATTCTATAATGAATTGCGTGTTGATCCATCAGAACATCCAGTTCTCTTGACAGAAGCACCAATGAATCCAAAAGCAAATCGAGAAAAGATGATTCAACTCATGTTCGAAACATTCAATGT…
TRINITY_DN1316_c0_g1_i5	295.801	1.14727	0.00245	Uncharacterized protein	TCTCATCATGCTTCGAAATATCGCCACCTCTCAATCTAGGATCCGTGACGAGCCCAAAATCAAGGTTCCTGCAGTTATTCTGGACGATCCCCTGCTGCAGAAGATCGGAGAGCTACAAGAAAATTTATATATTGTAAATGATATGAATTACCTAGAAACCATTGATAGAATCATTGAGCTTGGCTTCACGACACCAGATCTCTCATGTACGTTAGCCAGGAACATACTGCGCCTCGGATCTTGCTTCAGAAAGAAAGTTGATATATTTGTTGCAATGTTAACTCGATTTAACCGGGTCTGTGACATCATTACTCACATAGATAACTATAAATTATATGGAGAACTTCTTGGATCCGATAGATTTTTGATTGCACTTCATAATGCTCAATTTATTACCGT…
TRINITY_DN2028_c0_g1_i1	9399.33	1.14702	3.26e-30	Uncharacterized protein	CATGAATTCCAATCACAAGATTCATCCTTTCTTCGCCCGCATTCAAGAGAGAGAGAAAATCTTGCACTCTATTTCTCCAAGTCAGTTAATTGTTGAAGCAGAGAATAACCATCAAATCAAACATTTTGTTGAGCTATTCGAGCAACCAGTTGATATTCAATTCGAGCAATTTGTTGTTGGATCATCATTTCCAGCCACAGTTGCACTATTGTTGAAGCAACGTAGCACTCCCGAACATATACAATTCTTGTTGGCTTTTGTCGATAAGATGTTTGATATTGATTACAGTCGCACAATCAAAGTTCTTGTCCCAGTTCAGGCTGAATTGACTGAAGCATTAGGAGCCATATTGGTCAATCAAATTTCTACATCATCACACAGCAACATCAATTTCCCATA…
TRINITY_DN41008_c0_g1_i1	383.798	1.14523	1.43e-08	Uncharacterized protein	ATGGAATTCGTTCTTTCATCTCGCGGCCTTAGCAATATAAACTCGCTCCCTATTGACGAACAGTTTACTTTTGTTATTAGTGGACATTCTGTGACATGTCACAAGCTTCAAGCAGCTTTTATTTCACCAATATTAGCCCAAAAGTTTCTAAGTGATCCATTACTTGACAAAATTACACTATTTAGCAATATCAACCCAAATGAAGCATGTGAGTGCTTGGAGTCTCTGCTAAGAGGGGATAAAATTCAAATTCATAATCAAAATGCGAAAAACTTACTTGAAATTGGATCAGAACTTGGAAATTCGGAATTAATTGATGCTGTACAGAGATCATTTAGCGGGGAAATCACAAAAGAAGACGCTATTTGCATGCTTCAGCAACGAATATTTTGTAATGAT…
TRINITY_DN29946_c0_g1_i1	868.83	1.14454	7.77e-06	Uncharacterized protein	GAAAGAGTTCGAAGTTCAGGCTGCAATTGAAGCTATCACGAGTGATTCAATTGAAAGCATTCCAGCTCTCATCAAACGCAACCAGATATCAAATGACCAACTTCTCTCCATCATTTTAATTGCTTCTGATATTAGACCAACAAAGATCAATATGCTTGCTGATTTATGCCGTCTGATATTAGTTGACAATGGAGACTTCAAAGTGAAACTCATGAAGCAGTTTAAGAAGCATGTTTTGAATGATCCATTTAAGAAAGGAAAAGGAGCCATTAACATTGCATTTTATCTCAAGCTTTATGAAAAAGGAATTATTACAAGAGATTTCATCGCAAAACAATTGGACATCATTCGAGATCGATTTAAAGATAATACTCTGCCACTTAGTTCTTTCTATTTGTG…
TRINITY_DN23313_c0_g1_i1	940.117	1.14427	1.11e-16	Uncharacterized protein	TGATGATTGAAACAGCTCCAGACCAGCTCTCGCGCTCTCCGCGCTTTCTCTTGAGCCAGCTTCCGGATCCAACACTCATTTCAACTGTTTGTCGTCCTCTTATTCAGGGAGAAATCAGTGCTGAAACATTTTCTTTAAATTTAGCCTACAACATTTTAATTCCAAAAATGAAGGAATTAGTAAAGAGAAATGATTTTGAAGCTATGAAGCAAATTCCAAAGCTAACAAAACTACTTGTCGATAATTATAACGAAGACGGTTTGGATTTAGTAACACAAGAAATTCTACCTTGTTTGCATCAAACATTAGAAAAGAGTGGATCAAAAACAACACACGAATTAATGATTTTGATTACAGAAACTCTCTGTTCGATAAATTCCAAATATAGAGACTCAGTCA…
TRINITY_DN30866_c0_g1_i1	1955.15	1.14139	9.88e-19	Uncharacterized protein	GTTTGCCACATTGCTTTATCTTGCACTTAGTGACTTAAGATGGTCATTTGGAGGCCAATCCGGGACTGTTTCCTCAGGATCATTTGATTCCAGTGGGAAGTCTGGATCACATAATGCACGAATGTATGGATCTTATATTGCTCATGATAACAACTGGCACACTTTCGAGTACTCATCTGAAACATATGGCTCATCAATGTTTACTAAAGGGGCTTTCAAATGTCAATTTGCAACATGGAATTCAAATGGAAATAAAAACAGTCCTCAATCTACATCTTATGAAGTTAGGAATGCTAGAACGTATCCAGTCAATCATGAGACAACAGATAATTATTATTATGTCAGATTGTTTATCAGAGATAATAGAAATATAATATCAAGTTCACAGACTGATTTATC…
TRINITY_DN3503_c0_g1_i1	1735.36	1.14039	7.18e-15	Elongation factor Tu C-terminal domain containing protein	CCGTCGTGTCCAACCAAAGATGAAAAAAAATGATCATATTTAAAATTCTATCCTTCACCGTGCCCAGAAATGCTCGACCAATTCAAATGCGAGCCCGCTTAGATAACAACCTTGATGTGATCCAAGAATGATTAAAAAAATCCGCAATTCATGTCACCAACTGGAGTAATTAAGAGAAATAGCCTGACAGAGAGGAAGACCACAGATTTGATATTTGTCGGAAAAACAGCGCCCGTTTAAAAATTTTGGATTGAAATTTTCACATCATTTCAATATGAAAGCAGGGAGAGGTTTTCATTACGAGGAAGATTATTTGGATGATGATGATTTTGATGATGATTATGAGGAGGAAGATGTTTATATTCCACTTCCAACCCGCCCACATCGAAGCCCAACAAT…
TRINITY_DN39670_c0_g1_i1	1830.99	1.14039	4.8e-06	Uncharacterized protein	GATCCAAAAGTTTCCTCAATTGGACATTCTTAAATTGAGAGCAAAATTTGCCAAATTGAATTGATGACTTCACATGAATGAAATCTTCCAAAAAGCAGCCTTCGCTGACCTCTACAACTTCAGAAAATTCACAGTAAACCATCACACAGGGGAACCAACCGGGAAATGCCTGCTATTAAACAAGTGCGAGGCTCCTTTTGCGATTCTTGATATCGATTTCGGTGATGAGCCCGAAGAATACAAGGATCAATTCATAGCAGACTTACTGCCTAGATTACCACCGAATACCGTCGTTGTACAGAGCTCACATAAAGGAATTCACATGTATTGCACTCATAACTTGTTCCCAAGGATGAATAGATATGTCAAGATAGTTACATCGGAGCACTTTGATCTAGA…
TRINITY_DN19692_c0_g1_i1	250.548	1.14018	7.76e-07	Uncharacterized protein	CTTGCAATTTTCACTGAGATTTTTCCTGATAATGAGTGATTACAAACGCATAATGTGGCAGAAACTAAACGTACAGTATATAAACCATGGATTTTTCCGCCGAAGTTCGAGTTTTGGAGAAAGAGAGACAGCGCCTTATAAGTGCCAATGACTTCGAACAAGCTAGCATTGTTGAATCCCATATTCAGCAACTGGTACAGAATTCACATCGTGATACAGCTGAAGAAAAACAAAAATTGAACCAAAGACAATTCGACATTCATCTTGAGAAAATTAAAGCCGAAGCTAGCAATTTGGTTAGTCAAGGTATTAAGGACATCTTACAAACAAGATGTTTTTATCATAGATTGTTTTCTGATCTACAAACACGTCAGTCGAATCAAATAGCTGATCTCACTG…
TRINITY_DN755_c0_g2_i1	869.228	1.13982	1.25e-12	ThyB	TGTCAATAACTGCAGGGCGCATCGAGCTTATATGTGGTCCAATGTTTGCTGGCAAGACAACAGAAATGCTCCGTCGTTTGGACCGTGCTGAACTCGCACATCAAAAGTGTTGTGTGATGAAGTATGATAAAGACGATCGCTATTCAGCAAACAACGTATCAACACATGACTATAAGATGAGGGAGGCAATTCCATGTGCCACACTTCTACCTCATCTTCAACAATGTATGCAATTTGATGTGATTGGTGTCGATGAAGGGCAATTCTTCTTAGATGTCGTTGAATTTGCTGAAACTCTTGCCAATAAAGGAAAAACTGTGATTGTTGCTGGGCTTGACGGAACTTTCCAGAGAAAATCATTTGGAACAATGTTAAATCTCATTTCAAAATGTGAATCAT…
TRINITY_DN4734_c0_g1_i1	339.523	1.13979	4.45e-07	Uncharacterized protein	GTTATGAATAGTGACTGGTCTGCATATTTAGAGACACCTCCTTTCCAAATCAGTCGCCCCGACACTCCAGTTGAATTCAGTAGTTCCTACTTGTATGACACCATCGACATCAGTGATTTTGATGCCACATTACAACCATCTGAAATGCCTGAACCTGTTAAACAGCTTCCAGCTGGATACACCATTTTCCTTGACTATGGTTCCTCTCCAATCATCAATTACTACGACACATACAGTGAATTAGAAAATAGAGTTATTAGATTGTCAAATATCTCTACTACTTCTTCAGAGACTGACTTATCCCAAGTATTCGAGTATATAGGTGATGTTGAAAGCACCGACTTTTCTCAGTTGCAACTTGGTGTAGTTACAGTTAAATATTATGATATAAGGGATGCA…
TRINITY_DN333_c0_g1_i1	8801.25	1.13713	1.04e-19	UDP-glucose 4-epimerase	TGTCATTGTCGAATTATTTGGGGTTTGATCGATAGAATTTATTCAATTGTTCGATCGATTCATTTTGAAATCTTATTTTCTAATTCGGTACTTAATTCTGATGTTATCCCAGTGATAAACTATCACAACTGTCGAGTTGATATTAATTCCCCAATAACTTAAGGATCAAAAGAAAAACAGTCAACTATTGTGATCATCAACGGAATGCATCGCGCACACACTGAGAAGGAAAAAATAGAAAAGACGAACTTTCACAAAATCTTGGAGAATGAAAATTGAAACCAGAAGAGATTATCTTTGAATAGAGCGATGAAAAAAAAATTCACAACAAAATCTCTTTGTTAGCCGCTGATTCACAACGATTTAGTCGGCCGAATAAAGATAGAAAAAGTTTTATCA…
TRINITY_DN29782_c0_g1_i1	3090.07	1.13549	0.000254	Uncharacterized protein	CATCATCTTTCATCAATGGAACCAGAAGAAGACTTCGAGACATGGCTTATGATCATAACAACTGTTGTAGATGATATTTCGTCATTTGGGGCTGTTGTTCCATCACTTCAGCGTTGCTTCAAGAGCATTAAAGATACAGGAAATCTGCCACCATCACTTGAAGAGAATACAGTGCGTTTCGAAGAATGGCTCTTCCCAGAAGTTGTATCTAAGTTGCTTAAACTTGGAAATTTGGATGCTGAAGGTTTGTCGGTTTTATATAAGAGTTTCGAAGAATTCTTAGATTTGTGCGTCTATGGAATTAAGAAAGGCAATACTAGACTTGTAATATGTGGATCACATATCCTGCTTGATAAAGATTCGAGAGTGTATACATCTAATTCTAAAGAAGAAATCCGA…
TRINITY_DN1306_c0_g2_i1	2176.15	1.13367	2.93e-05	Uncharacterized protein	AATTACTGCTACTTTGAGAAGAAACTTGAGGTTTTTCAGTGAAATGAAAGGCAAATCATTCATTGAAGATATCATGATTTGTATTCCACTATTCATCATAGTATTTATTATTAGGGATTTCAAAATCACTGGATCTTTGGTCATGTTTCGGTTATCATTGACTATTAAGTTGATTAATTGAATTTTATCTCACTATAAACGTGCCTCCACATGCTCTCGCTCTATTTTTTGAAAATCCCTGTTGATTAGCTAGGACAAACCAAGGCTGTTTCCTCTCCAAATATCATACTATTCATGCGAAAATATCAAAGCATGAAAAGCAAGTGAATTGTTCGAAATTTGTTTTTTCCAGAACAATTATTGAAGGTGTCCGATTATTCATTTAGCAAAGTCGTTAAT…
TRINITY_DN382_c0_g1_i14	291.224	1.13291	2.47e-09	Chromatin accessibility complex 1	CCCCCCCCCCCCCCCCCCTTTTTTTTTTTTTTTTTTTTTTTTTTTTTTTGCATGACCCCCTACCCATGAAATATTTTTTGCCGGTCAATTCCACCGGTCAAGGAATTGTCATCGGCCGGTCACCGGTCAAGATTTTGACCGGCAGAATGACTCTTGACTCTTGGTGACCGGAGGTTTTTGACCGGTCAATGACTCTTGACTCTTCTTTTTTGACCGGTCAATGACCGTGACCGTCCTTAATGAACTCGGTCAATGACCGGTCAACATCCCTAGAACAGAAGGATATATTGCTCCAGAAATCTATGACCCAAATGATGGACAACCTGTATCTTATCCAGCTGATATATATTCTTTTGGGGCGACTATTGCTCATTTGCTGTATAACTTTCAACCGAAAAA…
TRINITY_DN25556_c0_g1_i1	241.986	1.12838	0.0176	Serine/threonine-protein phosphatase	CCGATCTTGGATTTGGACAAAATTCTGGCTTTGATAAAAGAAGGGAAACAAATTCCAGAGAATGATCTGACACAATTACTGAACAAAATTATGGAGGTTATGTTCAATGAACCAAATATTCTTCAATTACGTCTTCCAATCACAATTTGTGGCGATGTTCACGGGCAATTATACGATGTATTCGAATTATTCGAAACTTCTGGTGGGATTGAAAAGAATCATTACCTATTTTTAGGCGATTATGTTGATCGTGGTTTCTTCTCAGCTGAAACATTCATCTATATTGCAGCTCTGAAGTTAAAGTACCCAGACCGTGTTCATATTCTTCGTGGAAATCATGAATGCCGGAGTGTTAACCAATTATACGGGTTTTATGATGAGTGTTTGAGTAGATATGGT…
TRINITY_DN1202_c2_g1_i1	334.666	1.12767	7.43e-09	Uncharacterized protein	ATATGAGTTTAATCCAAGTGATTTTGCAATTTCGCTTCGTCAGCTAAAAGTCTTTTTATCAGAAGCTCAATCAGATCAAATTCCATTTACTGCGCTTAGTTATGTCATTGGAGAACTGAACTATGGTGGACGTGTTACTGATTATTGGGATAGGAGGACTTTACTCGATCTTATTCAAAAATACTTCAGCAAAGATATTTTGTCATCAACTTTCACATTTGGATCAAGATATTTCGTTCCTCCATACACATCCAAGCACCATGAAATGATGGAAGCTTTCAAGAATTGGCCAGCAATAACGGAAGGAACTGATGTGTGTTTAAGTGAGAATGCGTCTACTTTAAATGCACGAAATGAAGCAATGTCAATATTCTCAAGCCTAATTGAAGTTCAGCCAAC…
TRINITY_DN9730_c0_g1_i1	367.247	1.12762	5.63e-05	Uncharacterized protein	CTTCTTTTCCACATTTTTCTCAGGATTCGTAAAAATGAGAAAAACTTCGAGGGAATGAAGGAAACAGAAGCTTGTACGATTAAGGGTTCTAACATTGTCGTCATTACAACATCTTGCACCGAATATAAATATATTTCGTCCAAATGTGACAACTGCGCTCTATCATACAACAAGAAAGCATCTCTCATCTTTGATAGCTGCGAATTCATACTCAGCGCTGATCAAATAACAATGATTGATATTCAAAAAATCTCGATATTTGTTATGGAATCGAAATTCGAAATAATTCCTCTTAATTCAACGCATATCAAGCCTAGATTAATTATGTTGATTCAGTCCCCAATTCAGATGGCAAATTGCCAGATATTTTCTCCTGATTCAGATTATACTCAAAAATCT…
TRINITY_DN1202_c2_g2_i1	780.217	1.1225	4.32e-11	Dynein heavy chain family protein	CATGGAAGAGCAATGCTTTAAATGGATCATTGTAGATGGACCTGTTGATTCAACATGGATTGAATCAATGAACTCTTTACTTGATGATAACAAAGTACTTTGTTTGCCGAATAATGAAAGAATTCAAATTGGGAATTATGTGAAAATCGTGTTTGAAGTCGGTGATTTGACTTACGCATCTCCTGCGACTGTATCCCGTTGTGGTATGGTTTACTTTGATCAGGTTTCGATTTCCTGGAAGAGTTTGTATGATTCATGGGCTGATAAATATAAAGAATCACATCCAATTATTGTAACATATATCAGGACATTAATGGATCAATATATCCCAGATATGATTCAATTTTTGCAACAGGATTCGAAAATGGCAATTAGCGTAAATCCAAACTTTGCTGTCCA…
TRINITY_DN21416_c0_g1_i1	238.341	1.12177	8.47e-05	Rhodanese-like domain containing protein	GCCATCCATAACTCGCTACAATTCCACTGTTGAAAGCATCACGAAGTTCGAGATTGTACCTGACTTGGACCCCCTTCCGACTCCAGAAACAAAAAAGAGAAAGAATACGATTCCCAAGCCAGAAAAATTTCAATTCTCACATAATGAGGATGATCAGAAAATGATTTTGCCTAACTTCAAGTCGTCCCAAAGGATGCCATGTATTACACCAGCAACTTTCGCAGATGTCCTCAGCGGAAAATATGATGATTATTTCGACGAATTGTATGTTATTGATGGTAGATACTTCTTCGAGCATGAAGGAGGACACATCAAAGGTTCTCTTAACAGTAACAATCCGGGGAAATTCAGAGAGATGTTCTTTGATAATCCAAGAGAAAGGTCAATCATTGTCTTTCA…
TRINITY_DN15902_c0_g2_i1	231.521	1.12142	0.00286	Uncharacterized protein	GCATAGTCCAACAAAAATTGATGATGCTTTGAGTAATCTTGATGAAGATGATCGACAATGTGTTTACAATTTGCTTCTCATGGAAGATTGGAAACTTTGTCAACTAGATCTTGATAGAAATGATCAAGAACTAATTGAAATGGCCGAGGTTCAATCACGAATCTATGATATTGCTTCATTAATTCAAATCCAAAAAGGCACAATGAAACAGATTACAATGTCTAAATCTGCTCCTAAAGTCAGTCAAAATGGAATCATTATTTCCGCTTGCAAGAGATCGATTCATCGTTATATAAGATGCTCAATCCATGTATATCCAGACATTAGTAAGATCGAAGATACTCCTGAAGAGCGAATTAAGCTATATGGCAATTTGGATGAGAAAAGCATTAACCAAAT…
TRINITY_DN35580_c0_g1_i1	294.383	1.11925	0.0105	Ubiquitin-conjugating enzyme E2 S	AAAACATGCTTGCTTTGCGTCCTGAAGTCGCCAAAAGGCTCATGAGTGAAATGCGCACACTCCAGAAAGCTGAACTTGGAGGCATCACAGTCAAAATGAACACAAACAACTTAACAGAATTCCATGCATTAATTGAAGGTCCAGAAAACACGCCGTTTGAGGGAGGTGAATTTGAAATCAAACTAGAAGTTGGGGAAGAGTTCCCACAAAAACCACCAAAAGGATATTTCCTTACCAAAATCTTTCATCCCAATATCTCTGAATCAGGAGCAATTTGTTTGAGCACTCTCAGCAATGACTGGACTGAAGACACTGGATTAGACAAGCTTTTGCTCTCTGTTCGATGTCTTTTGATTGAACCAAATCCAGATAGTGCATTGAATGAAGAAGCTGGAAGAT…
TRINITY_DN22621_c0_g1_i1	477.282	1.11767	1.78e-11	Uncharacterized protein	GAATGAATTAGCAATTGAAGGGGATCCTCATCAAATCAGCACTCAAGTACGAATTATGGCAGTTCGGGCGATCAATGAGTTCGGAAGACCCATTACAGCCCACGAAGTAGAGAAATGGATAATGAAAAAGTATCCTGAAACGTGGAAAGCGGTCTCATCAAAATGCTACGATTACGTCAGAGTGATACTGTCACTAACTAAGAACAACGTGATTGTCAAATTCAAGTGTAAGAAGATAAGACCAGGTGTCGACAAAAGAGCATGCTTTTATGGGTTATCAACTGTGAATTATGATCCAACTACATGGGAGAGTGTTGGCCCAGGAAGTAAGGCGGCAAACTCACACAATTCAAAGAAAAAGAAATTCATATACTCTGAAACATCAAGTTCTTCAGTGTC…
TRINITY_DN542_c0_g2_i1	288.679	1.11527	2.74e-05	Aurora kinase A	ATCGATCTGAGAACGAGGCTCCTTCAGTTCGTGGGATTAGAAAGCTCCCTCAATCAAAGCGAGTTGCTGTCAAGCAATGGTGTCTTGATGATTTCGAGATTGGACGTCCTCTTGGAACAGGAAAATTTGGTCGTGTTTATCTTGCAAGAGAGAAGCATGCAAAGTTCATTGTAAGTCTCAAAGTACTTAACAAATCACAACTTCAAAAGGCAGGAATCGAGCACCAGTTAAGAAGAGAAATTGAAATTCAATCTCATCTGAGGCATCCAAATATCATCAGAATGTATGGTTATTTCTATGATCAATCACGGATCTATTTAATCATTGAATATGCAGCACGTGGTGAGTTATTCAAAATTTTGCGTGAAGCAGAAAGATTTGATGAAGAGACTTCAGCAA…
TRINITY_DN4846_c0_g1_i1	1375.42	1.11448	8.12e-06	PRP38 family protein	ATGATGTTGTGTATCCTAATTGGAGCTACACTCAAAATTTTAAGCGAGTTGTTCGTGGACACGCACCTCAATATCTCATAGATACCACAACTAGGTACAAAATCTATCATTCTGTATTTTACCAGCAATATTGTTTCGGTGTTAACTTGGTTTCATTTGTTGATAGAGTACAAATGCTTCAAGGAGTTGGAGGACTTTATGGACTCCTCAGGCAGCCCTGCAATTTTTATTGCTTGTTCTTGAAATTACTGGAATTAGAACCATCTAATCAAATAATTTCCAAATTCCTTAGTACGCGATGCTGGCAATTAAAATACCTAAGGTTACTTGCTGCCATGTACATTAGATTCACTTATCCTCCAGATCAAGTATATCAATCACTCGAACCATTACTTAGCC…
TRINITY_DN40481_c0_g1_i1	227.977	1.11354	8.45e-06	Uncharacterized protein	TTTTTTTTTTTTTTTTTTTTTGAATTTGGATTTCGAAAATTTTGATTCTCAAGATGATTTTTCACTCCTCAATTTTTGGAATGAAAATGATGAAGTTCCACAAGAATTAAGTAGCGGTCTGCTGCCACAATTTGATGATACTGGACAACAAACTATATGGCAACAAAATACAGAGCAGCAAGATATTTGGCAACAAAATACAGAGCAACAAGATAATGAACAGCAATATATAGATAAACAAGATAATGAACAGCAATCTATAGATAAACAAGATATTGATCAACGAGATATAGATGTTGGGCAGGTGGTTTGCCCAATATCCTCTCAACCTGCTTTCTACCCAAAAGTACGAAAGAAAAAGTCAACAAGAGTTTTACAACAAGTGCGAGCTTTCCAAAA…
TRINITY_DN11637_c2_g1_i2	2729.33	1.11276	1.55e-10	Uncharacterized protein	TTTTTTTTTTTTTTTTTTTTTTTACAAATAAATATCCAAGAAAGGTATGAAAATCGATATCAATTATATTTGCGTTGGAAAGGCTGGAACAGTAAGTATACTTGCTTCCCAAGCTGAAGACTATCCGATCCTGAACGAGCTGATTCAAATCGGTGATCAAGTGGAAACGACCATTCGAAGGAAGGAAAGCACCGAGAAATCGAAGAAAGGACCAAAGATCATAATGTCACAAGCTCTCATTAAAGTAACTGGTACTAAGCTTGTTTCAAATGATTCATTGGAAATAATAGGGGAAATTTTACAATTAGGAAGAGAGATACTCGGTCTTAAGAAAGGAGCCAAAACAACTGTTTGGATACTTGAAGGAATCGAGTTTCAACTCACAAAAGACAATTGGAA…
TRINITY_DN860_c0_g2_i1	453.421	1.11252	4.95e-05	WH2 motif family protein	TCAAAATACCGAATTTTTCAAATATGTCAGGTTCTATCTTTCCATTGGCTGGAACTTTGAGATAGAGTTTCCAGTTTATTTTTGATTTGATTATGACAATCACATCACCTGTACGTTTAGGGCTTTGAAATATTTTGAATTCGTACGTTTAATCATTTTCATGAGTCGCCGGAACCAGAAGCGTCCTCTAGCAGCAACAGATGTTGAAAACCTTCCTGGAAATACAACAGAAGAACATCACGATAAGAAAGGAATCTTTGGCCGAATCTTTGGAAAGAAAGATGAAAGTAAAGGAGTAAAACAGACTGCAGCAACAACAAGAAGGAAGAGGAGGCCTTCAAAGCTTGCAGAAGAAGATGTTTTTGATGACACAGGGAAAATTGAAGAGCAAATCAAAGA…
TRINITY_DN1517_c0_g1_i2	376.522	1.11188	8.61e-06	Uncharacterized protein	CTAGCTACGAAAATGATTGAAGCTTTCAAATCTGATGATGTTTCGTATTTGGAGCGTGTTATTGCCGAGGGACTCTCTGTAAATAGTGTTCTCCCGGTTGTCATACATGTTTCGCCCACTTTTCTCCGTCAATCACCGACATTAATTTGTGCAGCAGCTTATTATGGAGCAATTGAGTGTTTTCGATTTCTCTTCCAGAGTGGCGCCGACACGGACAAAGGAGACGACAAAGGGCGCAAGTTATGCGAATATGCGGCAGCAGGAGGCTCGATCGAAATTTGTCGATTTCTTGACGTCAATGACTTCAAGTTTAATGAGAAATGCATCCCAGTAGCAGCTAAATCAGGCTCCTACTCCACTTTTATGTGGCTTATTCTCAACAAAACGAAGGGAATTTCG…
TRINITY_DN39000_c0_g1_i1	1883.82	1.10993	9.04e-21	Kelch motif family protein	CTCTACATATATGAGACACAGGCTAGAGACTTGATTTCGACATTCATAATTTTCAACATATCGAAGTGTTGTAATAATTAGGCTCATTGCATTCTAATTGTCACTGGCTATGATCCTCGATAAGCGTTGAAGGCTCATTTTTACATGGAACAAAAAAATTACAAAATGAAAATGAATGATATAGTGTCTCAGCTCATCATCAATGAAGCGTAATCAACATTACGGTATCGATATAAGAATTTTTTTTTTCCTGAATATTTGAAATTATAATAATTGTACTTTGTTCGGCCTGATTTTTACATTTTTCAGATCTCCAATTGTTCCGCATGAACATACCACAAGAAGCGCCCTCCGAAAAATGTGTTTTTTTTTTCGATTGTTTATTTTTTCATCTCACGC…
TRINITY_DN2727_c0_g2_i1	5557.25	1.10993	2.38e-08	Ribonucleotide reductase, all-alpha domain containing protein	TGAGTGCATCAAAAGACAGCCTTGTGTTCACAGAAAATGCTATGAAGGTTCTCAACAGCCGGTACCTGCGCTGTGACGAAAAAGGGGAAGTAATAGAGACACCAAGTGAAATGTTTCACAGAATTGCCATAGCAATTGCATCCAAAGAAGATGATTCCTCAAGATGGGCGAAAGAATTCGAAAAGATAATGGTAGAGAAGAAGTTTTTACCAGGAGGAAGAACAATTAGTACAGCAGGAACAGATGAACCATTAGTATCAAACTGTGTTGTGTTACATGTTGATGATTCATTGGACAGCATCTTCACCACACTTCAGGATGCCGCAATGCTCCACAAATGTGGTTCAGGCGTTGGTTTCCCATTTCATTTATTGAGACCAGCTGGATCTAAGTGCAAGA…
TRINITY_DN9012_c0_g1_i1	225.253	1.10839	1.3e-05	Uncharacterized protein	AAAAGCGATCTCAAGCCACTTCAAAAGACCGATTTGAATCCCACAGAGTCGAAGAATGGATTCGATATTGCATGTTACGCGTTTAGAATCGTGTGTCTTACAATTCTCGAGATATATAAATATCAACATGGTCAATATTTTTATAAAACGCTCTATAATGTTGCGTTCTACATAGTTCTCTTTTACACGCTTGCGAATAGAAAGATTGGAGGGATTGGATTTGTTATTTTACTTGATTTAAATTGCGTCGAGGCTATTTCATACGAGACGGTCATGACACCCATAACAAAGCAAATATTAGCGAATGTAGACTTCTCTTATGTATCAGAGAATCATCCAGAGTTTTATTTATACGGAATAGTCACATTTTCAGTGACATTTGTTTTAGGGCTCCTTCCG…
TRINITY_DN47_c0_g1_i8	861.847	1.10806	0.382	Uncharacterized protein	GATCTGATTAGTCTAGCTTTCTTTGCGCTGTTAGTTCGCTCTGATGACTATTGGAAGAAGATATGTGCTTGCATTCCTGGTAAATGCGCCAAGTCCTATTCTTGCAGTGGATACGAAACAATTGATCCCTCATCATCAACCTTTATTGAAGACTTGAACACGGTTCGAAACAACATCAAGAATGTCTTGCTCTACTTCGATACATATGATGACATTCAAGTTCAGTTCAATATGAGAGATATTGCTGGATTGACCTTTAATTTCACCACTTATGATGGTAGAATCGACATGGAGTTCGATTACTATAATGGAGAAGACTATGGAGGCAATCTGTTCAAGTTTGGTTATCTATGCATCCCGAAATTCGTTCCTGTCAGTGATTCAAGCACAAACCCCAAT…
TRINITY_DN2820_c0_g1_i1	297.036	1.10526	0.000424	Ubiquitin family protein	CTCAACCTTTGTTCAACTGGTAGCGATAAATATCAAGTCACAGCCGAGCCAACTGACACGATATTAGCTGTTAAAAAGCTTCTTGCAGCAAAATATGGATTGATTGCAGGAAAAACAAGAATCATTTTCCAAGGACAGATTCTCCCTGATAGCAAGACCGTTTCGATGTGTGGAATTGATAACAACTCATGTCTGGTTCTTCACACAGCTCAACAGAAAAAGAAGAAGGTGAATCATCAAGTATCATCCGAAAATGTTGATGAACAATCGATTACAGATATTAAACCACCACCTGAAAATGAATCACAACCAACCGCAGAACCATTACCAGAAGTTAAAAGAAAATTGAAACATCCAGATCCACCAGGTTTCAACATCAAGGTCCAAGAGTTGATCTCA…
TRINITY_DN3653_c0_g2_i4	243.506	1.10494	6.88e-05	NifU-like domain containing protein	AAGGGATCTAAATCCGCACTAGCCAAAGTCTATCAAGAATTCGTTTTTCTGCTAACCGTTGTTTGAGAAATACTCGAGTGTACCACATGCAATTCCTGCCTTTTTCGACATCCGACCACCTAATCTTTTTTGTATAGGATCTTTGGGTACTACTTGCCTCAGATGTTTGAGGCCTCATATTTTGTGTATTTCTATCACATTGTGTACAGCTACTGATGTCTTATTGAAAAATTATTAGTGAAAGTTATATCTGACCCACCTCTGAGATTGGATGACGACGATCAAAAATCGGGAGAAAATCTTATAGAGTTCTCGCCTTCGGCGATGACGATGTCGATGACGAAAAAGGCAGTGCAATTCAGTACAATCATTTGCAAGGGCACTTATCTTGGGGGTTCA…
TRINITY_DN31105_c0_g1_i1	2669.73	1.10491	7.29e-15	Uncharacterized protein	ATCTGGAAAATTAATTAATTCCGACAAAAAATGCCAAATCATTAATTTCGACACCTTCTCAAAAATGCAAAATTTTAGAAAATTTTGATCACTTCACTATGAAGAATGGTGATGAAAACGAGAAGCCAAGTCGTCCAAAGGGCAGGAAACCACTGAAAGTAGCTCGTGGGACTGGTAATGAAGCCCTAAAAGTCAGCCGCCGCCTCGAAGGCTTTGACCATCTTCAGTGCCAAGCTTATAAAGCTCTCACATTCTACTACAGCTCAGGAATCACTCACAACGAGCTTAAAAGCCTTGCTCAAGTTATTTGCAAGCACACCGCTCTCAAGCTAGATCGAGATGCGACGCGAGATAACAGAGTTCTAATTAAGTGGTTTCAAGAGAACTGGAACGTATGCG…
TRINITY_DN37081_c0_g1_i1	210.566	1.10484	0.00372	Uncharacterized protein	CTTCACATTTGAACACATCAACATCATGTCGCTTGATCAGCAAATTTTAACCAGGGAGAAACTAGTCGAAAAGTTCGGCTACAAGCTGCCACTCCATAAAATCAGCTCTTTGGTCCATGAAATCTCTGATGCGCATCAGATATCTGTTGGAAGAAGTGTAATACGCTCTAAGGAGAAACTGATCGAATGGATAGCTCAGCAATGGGATATTTCGGAACCTTTTATAGAAAAGAAGAGCTCGTGTTGCCCGAAAATTCAAAATGAAATGATAAAGAACTTTAATCGGGTGACTAAGAGCTTCACAAAGATCCCAGAGGTCAAAAAATCCCTTGAGAAAGTAATTGGGCGTCCACTACGAATGAATGCTCTAAAAGATTTAGGATCGAAAGTTTTCGCTCA…
TRINITY_DN673_c0_g1_i1	517.8	1.1043	5.01e-07	Uncharacterized protein	GAAGAAATTCAAGCTTTGCTGATGATTGCCAAGAGCACGTGAATTGGATGCAATCAATACTATCAAATGCCCAATCATCTACAACCTCCACCGCATCACATTCAACTAATGCTTATCAAAGCCAAATTGATGATTTGATTGCATCAATTGAAAAGCCAATTGACCCAATTCGTCAACCAAAGATCAGTGATATCTGTGCTCAATATCAAGGAATCTCAGATTCGGCTTATCGTCCAAGTGTTGAACCATCTCCATTGAATCCATCTTGCCCAGCTCCAACAAATTATCAGAAACAATATCGTATTTCTGATCCAGTTGATAATTCCGAAGAGGACAGCGATTGTGAAGAATACTATGTTGAAGATGCTGAAGCAATTCGCGGACAAGAGATTCCTGACT…
TRINITY_DN31101_c0_g1_i1	3612.89	1.10266	4.37e-08	Uncharacterized protein	TTAACCCTTACCCTCAATTATTCCCGACATGACAATTAGACCATTATCACATAGAGAAGCCATTGTTAGATCAAAATACACGAATTTTCTGGAATATAAAGCAATCAAGAATTCGCAACACTTTTATTAATTGAGATGGACCGACAGGTAACCGTTATGTCAAATTATCAATGACTGAAGAGATCGTGATTGGTGACGAGTTTCGAGAGATCGCATCCTATCAGAACTTGCTTGCTTCTCTTTCAAAAGAAAATTATGATGAAATATTTCGAGAAATCAAAGTGAAGTATGTTGAAAGTTTTTCATCTTTTTGTTCTTTCTTTCGTAACATAGCTGATCTCATTCCTGTCCACTTTTCCAATATTCCAATGTATGCCAAATTCGTTAAAGAGCTTGTTA…
TRINITY_DN25723_c0_g1_i1	10024.1	1.09691	7.35e-15	von Willebrand factor type A domain containing protein	AGACGGCATACGAGATAGACTTGGGTGACTGGAGTTCAGACGTGTGCTCTTCCGATCTCCCCCCCCCCCTTTTTTTTTTTTTTTTTTTTTTTTTTTTTTTTTTTTTTTTTTTTTTTTTTTTTTTTTTTTTTTTTTTAAAATGCTTGGAAGATTCTGCATCATCAAAGAGGGCGTCAAACCACAGCCAGCACCCATCAAATCACTCGAAATCACAGGTACCCAGGTTGGTTTCGTGAACACGTTTCGTATTCTTCAAGAATTCGAACATAAAGAAGCTGATCCAATTGAAGCCACTTACATAATGGCTAATGATAATAAGATATGCCAATATGATATGGTTTTTCAAGTTGGGGACGAAGTTATTAAGCCAATTGTTGAAAAGAAGGAAGAAGCGGAAGA…
TRINITY_DN19660_c0_g1_i1	1232.91	1.09682	6.7e-08	Uncharacterized protein	ATCTTAAATGTTTGTCCTGCTGCTCGCTGCAGCTACGTCCAACCCGCGGATCTGCATTTGCCACTCTCTATGTAGCAAATGTGCGACAGATGAGCTCCAGGTTGACATTATTAACGATTTTAATTCCGAGCACATCATACGCGAGCAAATCCAAATGAACGCCAATATCTATTTTAATATACAGAATGAATTCGATCTAACCGATTTTAAACCTGTTATCAATTTAAGGGCACTGATTAATCGTAATGTCGAGATTACAATTGGGGATTTAAGCGCAAATTCTAACTCTAATGTTACTATTTTATTCACATCAGATGATAGTTATGCACAAACATCACTTAGGATCACTGGATTGAACATTGTTATGAAAGATTTTTCTCCAATTCAGAATAAACAAAT…
TRINITY_DN37906_c0_g1_i1	1951.9	1.09615	4.37e-14	Ubiquitin-conjugating enzyme E2 D4, putative	TCTTCCGATCCAAACATCAAAAGACTCACAAAGGAATTTCAAGACATCTCTAGAAGCCCTCCAGCTGGAATTTCAGCTGCTCCTATCGATGGAGACATGTTCCATTGGGCAGGAACCATCATTGGACCAGAACAAACACCATATGAGGGAGGTATCTTCAAATTGGACATAGTATTCCCACAAGAGTATCCTCATAAATCGCCTGTTGTAAAATTCACTACAAAAATTTATCACCCGAATATTGATGAAAATGGAATTGCTTGTATTGATATCCTCCGTGATAAATGGGCACCATCAATTAAGATTGACCGCGTTTTGCAGGAATGCCGCACTCTTTTGGCACAACCACACCCTGATTCGCCATCTAATCCAGAGGCTGGAAATCAATATGTTAATGAA…
TRINITY_DN334_c0_g1_i1	12925.1	1.09586	9.65e-05	TKL family protein kinase	TTTTTTTTTTTTTTTTTTTTTTTTTTTGATGTTTCTCGCTCTCTTCTTGCTCGCGATCAAGATGAAGCGTACCATCGAAAATCCAGCCGAAAATCACGTCCTTGACACATGTGTGGGACCCAATATAGAAGTAAATGATGAAACTAAAAGAAGATATGAATGGAATTCTAAAACAAATAATGATCCAGTGATCATATCCGGATGCGTATTTACAATAAACTATGTCAATGTGATTTATTTTCACGTTGATGGAGATTACAACCCTAAATTCACTATTGAAAATTGCCAATTCCAATATGCCTATGATTATGGCGGCGCAAACCAATGTGGAGTTAGATTAGAGACAAAGGGAGACGTTACAATTACTGACTGCTCATTTAAACATACTTCATTATTACA…
TRINITY_DN35869_c0_g1_i1	639.985	1.09365	1.98e-08	Serine/threonine-protein phosphatase	AGATATAATCTAAATAAACAAACGGTTATCAGAATTATTTTCAAATAATGGATTTCAACATACCTCCAACTGACGAAGATGTTTTTTCCTATATGCTGGACAGATACGTCGACCTGCTCCAGCAGAGCCCCGAGGCAGTCGCAATGCAGGAAATCAAAATGACCATCACCAACATGCCTCCATCATACGTTCATGTGCTTTGTGACAGAGTTCGAGGCTTAATATCCATTGAGCCGACTGTACTGAAGCTTCAATCACCAATTATAGTTGTCGGGGACCTTCATGGTCATTTTCTTGATTTGATTCGAATTTTGCAAGCAGGTGGATTACCCAATCCCCAGAAATACCTATTTTTAGGAGATATCGTGGACAGGGGAGAGTTCTCATTGGAAACCATCC…
TRINITY_DN7384_c0_g1_i1	278.543	1.09323	5.25e-08	Uncharacterized protein	TCTCCTTTTCGGCATCCAAAAGATCAAACAAAAGGATGTGTCTCTCACCACTCTTTTAGAAATCTAAGATTAACAACTTTCCCTGCATTAAACAAGTTTTCCCAATATGAATCCCTATCCTTTTCAGAAAACCCAATTAAATCTTTCAGTGATTTGCCTACATTAGCCAATCTTAGAGAGCTATACTTAGATGGCACACAAATAGAATCATTTAAAGATTGCAGACCCCAACCAGCCTTACATAGTGTATCTTTGAAGCACACCCAATTAAGTAGGCTTCCATTGATCAACATCATGTGCTCAATTGCATTTGGAAGCTCAATTAGATTTGTGAATGGGATTGCAATTAGAAAGGAAGAGTATCATATAGGAGAATTTTTAAGACCAAAGCTTGCCACA…
TRINITY_DN31377_c0_g1_i1	5163.5	1.09122	8.09e-15	Tubulin-tyrosine ligase family protein	TTTCACATGAAGAGTGCCAAGACTTCACCAACTCGATACAGATGCTCTGATATCCCAGTTGTCATTGACGTCATGGAGAGCAAAGGATACGAGCAGATCGAAGAATCAATCGAAGAGGAAGACGAGGAAGATGAAGAAGAAGAAGCACCTGATATTGAGCCCGATGAAGGTGACAGTGATGAGTTGCCAATAGGTCCTAATAGCTGGGATATAATGTGGTGCAGCTCAAAATGGGTAATCAATTATATTTTGGGAATTAAAAACGTTGTTCGTCTTCGCAAAGAGCAACGAATCAACCACTTTCCGAATTCGTATCAGCTAACACGGAAAGATTACACGACATTGAACTTAAGCAGATATAAAGCAGATCTACGCAAAAATGGACAGTCTTGCTTTAAT…
TRINITY_DN32429_c0_g1_i1	316.8	1.08666	1.39e-08	Uncharacterized protein	CTCACAGAGAAGCGAAGAAAAAACGCCTCACTCCTCTCCAATCAGCAGAAGTAGTACAGACAGGTAAGATATCATTCCAAAGATGCGGTATTCAGACATTTAAACAGATAGAAATTCCAGATGTTGCAATAAGCATTGATTTAGCTGACAACACTATCTATGATTTTGCTGGATTTGAGCCTTCGTCATCTCTAGAAACGCTCATACTGGATAATAACTTGTTACTATCATTTTCCGGATTCCCACAGCAACAATGTATTAAACATTTTTCAGCAAAAGGCACCCCAATTGCACAGTTGCCAAATTACAGACAAATAGTAATATTAACAATTGGCCCGCTTCTTGAGTCAATAGATGGAGTAGATATCACATCTAATGAGAAGAAGGAAACAAGTAGTT…
TRINITY_DN32170_c0_g1_i1	298.385	1.081	2.87e-08	Uncharacterized protein	GGAAACCAAATCAGATTCAAAATAAAACCCCAAGAGCCAAAGCAGCAGAACGTATTAAAATAGATCTCAGTTATAATCCATTCAATATGCCTCCTGATTCTGAATTGTTAGCAAAGCGGGATAAAGAACTTGAACGTTTGAAGAAAATCAAGGCTGCCAAAGTGGAAATGAGTCTGCAGGAAAGAAATTGTCCAATACTTCCAAATCTCAACGCTTCTCCTTCTAAAGTATACCAATCAACTTCAACTTTGATTGATAGATCTGATTACATTCCACCAGTCGGTCCTGAATACCAATGTAGAGAGGAATTGCATGAATTTATAGACCAAAAGCGTGAAATTTTCTTAGTTCAATTGTTAATCGACAGAAAACAGAAAGAAATCGAGCGAATTAATCAAC…
TRINITY_DN34641_c0_g1_i1	316.716	1.08068	8.72e-09	Myb-like DNA-binding domain containing protein	ATGAGTTCTGATAATGAGTTTGACTCTCATTACAAACCAAAGAAGTACAGGCACGTTTTTTCGCCCGAAGAAGATGAAATCCTACAGCGATGCGTGTTGCAGTATGGGACTCATAATTGGGATCTGATATCTCAGCATCTACCCAATAGAACAGGGCGTCAGTGCAAAGAAAGATGGTTTACATACTTGTCGCCTGATGTTAACAGGTCCCCGTGGTCAGCAGAAGAGGATGGACTTCTATATGATCTAATTCAAAAATATGGGAACAAATGGGGAATATTAATGACCTTTTTCCAGAATAGAACTACCAACAATGTAAAGAATAGGTGGAACACAATAATGCGTAAAACTCATATTCTCGGTATTGAGCACATTAATAAGAAAAGTTTTGTCGAAACA…
TRINITY_DN4964_c0_g1_i1	6724.49	1.07842	5.08e-23	Fumarate hydratase class II	TGAACAAGGAGGTTTCTATACATTTTTTAATTATTTGCCACTTTTTTAGTTTGAGTTGTTGACCAAATATGACTGAAAAATGTGGGCTCATAGAAATATTTTATCGGCGCCATCGGCTTCATTTCACAATCATTCAATGGCGACAAGGACTGAGAATGACGAGTTTGGGCAAGTTGAAGTTCCTGCCAATCATCTTTGGGGTGCTACCACTCAACGCGCTATCAATAACTTCAGCATTTCAACAGAAAAAATTCCGCATGAAGTTATTGTGGCAATTGCTGAAATTAAAAAGGCAGCAGCCATTGTTAATACCAAAATTGGTGCATTAGATCCAAAGAAAGCCGAGGTAATTATTTCAGCAGCAGACGAAATTATTGAAGGAAAACATTTTGACGAATT…
TRINITY_DN512_c0_g1_i5	27630.4	1.07757	1.8e-15	Dynein heavy chain family protein	ACTAATGTCTTATTACCAGAGTGAAGGCGAACAACAACCACAAGCCGCTGCTCCAGCAGCAGCTCCCGCTCCTGTTCCAGAAGTTCAACCACAGCAGAACGAATTACCTGCTGCAGTTGCCTGGTTCAAAGAGCGTATCACTCTACCTGGATTTACTGATACTGTGTGGAATGGCATCCATGATCAAACTGTTTTCGATTTTCTCACATCTCCGGAAGCATATCGTTTATTTGCAGTGTTTGAAGACGGAAGATTGAATCTTAGCCAAGTTCCGCCTCCAGCAGAAACAAGAGAAATTGTGTATTTCCTCCGAAGGACACAACAAAAGCCAGACTTTTCAAATCTCACTAATTCAATCCAATGGGGTCAAATGCATGGCCGCGCAGTTAATACTTTGTT…
TRINITY_DN7886_c0_g1_i1	286.831	1.0761	0.000362	Uncharacterized protein	CTCTCATCAAATTCACAAATGTTCATGAAGAGGAGCAACTCTCTCGATCGCTCCCCATCCTTCCTCATCTCCCAAATGGACGATCCAACGGTTGTTTCGAAGCTCTGTAAGGGGTTTATCAAGACAGAAATCGATCCTGACAACTTCGAATCCAACTTTGTTAATACTGTTTTATTACCCCAAATAAAAGGGAAAATAATAAGTTACGACAAGGAAGCTTTGCTCACTCTCCCTAAATTGATACGTTTGATAGCCGACAACTTGTTTGATGATGGAATTTTACTGATAGAAACTCAAATTCTGGAAACTATCGAGCAATGCTACCTGCAAAACGGGGATCAAACTTACAATGACCTATATGCCGAGGTGTGTTCTTCAATACCTTCATCATATCGCGAT…
TRINITY_DN1234_c0_g1_i1	670.277	1.07275	1.07e-06	Small GTP-binding protein, putative	ATGCTTGGTTGGGATAGAAAAGATGCTGTTTTGTCACTTGACATTACTGAGGTTGAGTTTGCAGAACCTGTTAGTGGTACATTCATTGTCAGCTGGAACAAACGTCAAGATAGTGATCAAACGAAAGAAGTTACAATCAGCAATGAAACTAAAGCCGTCTTTGGTGCTTCATTCAGCATTAAGTCCACATTTTTGATCAAGCAAAGTGATGGAAAAATTAAGCCAGCTAATCTACTCATCAAACTGTGGAAAGATGGTGAAGAATACGCTAAAGTAATATTGAATCTGTCTGAATATTTCAGTTCTCAGTCCAATTCCGTGGATGATGTTCAGCTAGAGAATGTTCACGATCCAAATGATCATATGGTATTGCGGATCAAAATGAGCTTTGCAGACACC…
TRINITY_DN23720_c0_g1_i1	432.465	1.07122	2.82e-05	Uncharacterized protein	AATGGGAGGTGGTGCGTCAAAACAGACGAATTTTCCATATAAACCAAGCACTCCATTTAATGGAATGTTCAACTATTTATACCGTGTGAATGGAGGCAATATCATGCAGAAGGGAGTAGTTGATGTCACTGTCAGTAGCACAAGTCCTAGATGCTATGGAAAGCCTGAGCAAGTGCTTGACATCAACTTTGATGGTGATTGGACCTCCAATAATGATCCTAATTCATATTATCAAATACAATTCAGGAATTTGAAGGTACAAGTTATTGGATACACAATCCAAACAAATGACAGTGGTGCTGGAACTTCACATGCCAAATCATGGAAGTTGGAAGGCTCGAATGATGGATTCCAATGGTCAACACTTGACAATGTCAGTGGATCCAATGATCTGAATGG…
TRINITY_DN7300_c0_g1_i3	308.867	1.07004	0.0075	Uncharacterized protein	TGTGATTCCAAAGCCAAAACATAAAATTTTTACATTTATATCATTTGGTACTTTTTCGGTTTACTTGTATGATCGTGATGTCCATTGAGCGTTGCTCCTTCTGCTCCTGTTTCCTTGACGACCTCTCCTCCCTCTTTTATAATTAATATCATAATTTCTGGTTAGAGAATAATTATCAGAAGCGTTGATGGTATCATCAGGAATTGGGGCTGGTCTTACTGGCGTATCTTCATTCTTTGTTTTTTCCACTTGATCAAAATTTGACATTGAAATTTTTATTTCTGGGAAAGGCGATGGGGAAAGGGTCCATCTAGTATGAAAAGGAGTGTTAATAAATAGGTTTGATCTTGTTACTTCTGCTTGTGTCACCATTGTATCAAATAACTCCATGTTTTCTCT…
TRINITY_DN5025_c0_g1_i1	419.141	1.06829	0.000306	Uncharacterized protein	TTTTTTTTTTTTTTTATTCATTGATGGCTTTCATAACAGATAGAAGCATTAATATTGCTAGAACAGGTCAATCCGTTGAAGTTCCACCGAATGATCTTGCTCGCTTGATGTTCTATCTTTCCACTGTTGAAAATTTAATAACATTCGGGATTCCGAGTCGTTATCGAGATTATACTCGCTATTATTGGATTACAGATAAGGAAAAGGAAGATATTGTAGCATTTTGCAACATATTATCAATCGATCTATTATGTAAAGCGCATCTGATGATTCATGACCCTCGACTGTGTAATAGAACCATGAACGAGTTCTACCGAATCACAGACACTCGAGTTTCGATGGGAATTAATCGAAGTACTGTTATTGCTGGAAGAAGCGTTGATGTTCTGTCCATAATGG…
TRINITY_DN2537_c0_g1_i1	417.112	1.06663	6.59e-07	ABC transporter family protein	ATGGATTCTCGCTTTCACACTCGCACACAGGCATCAATAGGCTTCCAAATCTATCTCTCCTTCCTCAAGCTTCGTCTCAAGGAGCCCATTTTCTATATTGCATACGTTGTTGGTCTAATCCTTTCATTCATTATGTACGCGGTCCCAAACAACATGTCCTACTTTGATTTAAGTAATTATAGCACTCCAAAGTTCAGTCACTATGAGGGCTACCCTACAGCCGTCGAATATACTCTTTATTCTTACGGAGATGATGACACAGAAAAAGCACCAAATATTTATGTTTATCCAGACAATTACTTCGCAATTCAGGCCGTAAATTCCTGCTTCGCAGTAATGAAATTCGATTATGGTTATAAAAGAGTTGATACAACGCCACAAGGTAGAAACACGATCAAC…
TRINITY_DN40342_c0_g1_i1	2448.11	1.06569	8.73e-07	Uncharacterized protein	GTTAGTATGTTTCTTCTCTCCTTTTTGTTTATCAAGAGATTGCCGCTTCCACCAGGTATTTTGATGTTACAGGATAATATCAAGCACACTTTTGCTAATCTTACAGAAGCACTTAAAAATACCTCTACCAAAATAGTCTTAGCAATTACTGATGAACCTCTTTCTCCTGAACTTTTAGGAAACCTTTCCAAAATTCCATCAAAACGCGGAGTGCTAATTTATCCTAATGACACTGTTGCAAACCAAGTAGCCATCCAATCAGTTGATCCAGCAAATATTATTAAATTAAATGTTTCAACAATTGAAGCATTAATAGCCAAAGAGGATGATGATAAAACTTATATTATTTACAACATACTACCTTTCCATCCCACCCTTCCAAATCCATTTGTTCCAGGT…
TRINITY_DN1755_c0_g1_i1	1130.22	1.06434	7.86e-17	Uncharacterized protein	ACCAAATGAAAACAAGCGGTTCCCTCAAAGTAATTCCAGACTCTATTACATTTCGTGAACTAAATCCAGGCGACATTGACACAATGGATGTTTGGATCACAAACAAAGGGATTTCTCCAGCGCGTGTGAGATGTTCGATTGGGAATAAGGACCCTTTCACGCTTTCTACTGAAGGAACGCTTTATATTCCACCGGGATTGGAAAAGAAAATTACTATTACTTATCAAGCGAAAGATTGTAGAGTTTATAATTCTGAATTGAAAATTGAATGTACAGGATCAAAAGTAGTTATACCGGTAAGAGCCACTCCACCGGCGCCTAACATCATAGCAGATATTTCTCAAATGAATTTAGGATTGATTGGAATAGAGACTGTTTTTAAATTTCAATTTTCAATTA…
TRINITY_DN30951_c0_g1_i1	12931.4	1.06274	2.65e-09	Xaa-Pro dipeptidase	TCTATGGATTACCCAAAGATAGACATTGATAATCGGCCATTCCCAAAGCCAGAGATGTTCAAAAGCCATCGTGAGCGCGCTGTGAAGTACATGAAGAACAAAGGTTGCGATGGATCAGTTTTAGTATATGGATTGCCAGAACCATCCCGTCCTCTCTGTGATTTTGAGCCAGCGTTCAGAAACGAATCCTGCTTTTACTGGCTTACTGGTGTAAATGAAGCAGATTGTGCAATTTACATTGATCTCGCAGATGGAAAATCTACTCTCTTTTACCCAGATTTGCCACCTAGTTTAGCTATGTGGATGGGTCCACTTCCATCACCTGAAGAGGTCAAGAACAAGTACGGCGTTGATGATGTGAAATTATTACCAACACTTAATGAATTTTTGGATACTCAA…
TRINITY_DN21953_c0_g1_i1	376.187	1.06256	0.000458	Kelch motif family protein	AATGGGTGGAATTGAAAGTATTCCATCTCCTCAGCTTGTTGTCGGATCATTCAAGGATTCCTCCACATATTCCCCTGTTCATTCGTACCAAGCGCAATACAACAAAATGAATATCAATCCAGAGAATAACAAGAAACTTGTTAAGACTGCGTTTTATAGCAAAATAACCCAGCATATGACTCAATATCTCTCTCCTGCATCTAGAACTAATCATTTTACTGTGAACTCCGACATTTTCAATAAAGCTATCATTGGATATGGGAAAGATATTAGGGATAATGCTTTAGAAGATATTTGGGAATTAGATTTAGAAACGTATGATTGGTGTAAGTTAAAATTTGATGGTTACCATAATCATCCAAGATATAATGCTTCTGCCGCAATTAATTATGACAAAAT…
TRINITY_DN26064_c0_g1_i1	61203.7	1.06227	8.32e-11	V-type proton ATPase catalytic subunit A	AAAGTATTGAATAGTTTATCGGTAAGAAAATGGTAGATGAATTTTGACTACAACCGCCTTGCTCGAGCAGCATTCATTCATCATGTTCACCACTGTTGAAAAGAATCGTCAAGATCAACTTCAAGGTCTTATCTATTCCATTTCAGGCCCAGTCGTTGTCGCTGAAAAGATGGCTGGTGCACAAATGTACGAACTTGTTCGCGTTGGGAAAGAAAAACTTGTCGGAGAAATCATTCAGCTTGAACACGATACAGCTACTATCCAGTGCTACGAAGAAACATCCGGTCTTACCATTGGTGACCCCGTTGTCGGAACTAGCAAACCACTCTCTGTTCTTTTAGGTCCAGGTTTAATGACCAACATCTACGATGGTATCCAACGTCCACTTAAGGATATCAG…
TRINITY_DN22988_c0_g1_i1	1299.18	1.06004	3.07e-07	Uncharacterized protein	GAGTTCACAATATTTGATGGGACGCATAGAAATTTATCTCTGCGTTTTTTATATCTCCTTTGATGCGCTCGAGTTGCAGTAAGTGGAGACACATTCTTATAGTCGAAGACGATGGATCAATCTCATGCGATTACACCCTTGACGAGACCGCCAAGCATGTATCTAAGCTTAAGCGCCAATCACGAAGGGATCTTCATAAAATGACTGGGAAGAGGTACAAGGAGCGCTCGTGCGGGTTTAGCATATATAAAATGCATAAGATCGAGAACCAGTATGAATCTGACTCGCCAGAGTCATCTGATTCAGAATCAGAATTCTCCTTTGAAGAAGAAGAGGAGGAATCACCTATCATAACCGAAGTATTGGTTCATACACCTAACTTTGACGTCTATGATTTGA…
TRINITY_DN860_c0_g1_i1	354.837	1.05994	5.19e-05	WH2 motif family protein	ACCTCCACCACCACCTCCTCCTCCCCCTAAACCAGCTAAGCCATACCTTGAAAAGAAGCTTGAGAAGATTCTTGGAACATCTTCAAAGCCCCCTCAACATATGGCTGTTCAAGTTGATATTATTTCGGAACTTAAGAATTTCAGCAGGAATAAGCTTCGTACAACCGGTGTTCGAAGATCAATTGGTGGAACGCCAATCAAAGAAAGAACTGTTGAAAGCACTCCACTTACAGCAGATGCTGAATTGTTAGCCTCCGTAAATATACGCCCCGACTCATCTGATTCTGAGGAAGAATTGGCTGATGGAAAAGAAGAATAAATGAAGAATAAGATTCATGCGCAAAAGATTTAAATATTTCAAATTCAAAAAAAAAAAAAAAAAAAAAAAA
TRINITY_DN8880_c0_g1_i1	296.954	1.05885	0.00213	Uncharacterized protein	ATTCGACATCATCATTACATCTCGTCAGATTCGTCAGCAATGCGCAACAAGCATGCATCAGACTCAGTAGAACTTCAGCACGGAGTTTCACGCTTGTCAGAGCCGAAAGACGATTTTTCTCAAGATGAAATGAATTGCTTGAATTCTTTCATTTCTTTTTCATTGATATACAAACTAGTTGATACAAAATCGTGTTTGAACAAGGTGGGCTTCCAAGTAATTGAAAATTGCAATCAAGAATTTCAGAATCTTTTTTCTTTTGTAACAAGACTGCGTGAACAGCACAAAAGCATCTCAAAATATGTAAGTGATGTCAATATTTCGCCAATTATTATCTTAAAAATACTCAGAAGATTATTTTATATTGATTTGGAAAACTATGATGCATCAGATGAATCA…
TRINITY_DN30323_c0_g1_i1	482.282	1.0581	1.37e-06	Uncharacterized protein	AACATGAATTAGCTATTCAAAGATTTTTTGTTCATCAATTCTTTTCAAACTGATCTGTACGTTTAAATCATAATGATGGAGAACAGGCCTCAAAACTCGCCCATTGCTAAGAGATCTCCAGGTACTGTAGATGGAACCCCGTCCCCACTGAATTCTCGAAAGGATAAGCAACAATTAATCCTCGAAAGACAAAATAGTAATCTTGCTCAACTCACAGCTTTTAAGGCCAAAATCGAGGGAAAGGTTCAACGCAAGACTGCTGCATTGGAGGCATTTAAGCAGAATACGATTGAGGCAATGAATGCACTATCGAAAGATCATCAAGATGAGCTTGTCAAGCTTAAAGAATCCAATGAAAAGGAATTGGAAAAAATAAGAAACGAACCTATTATTCAACAA…
TRINITY_DN26598_c0_g1_i1	270.809	1.0567	0.000636	STE family protein kinase	TAACTCTCTATCAGCTTATTACCTCGGAAAGACACTAATTAAGCGAACCACATCAAGTATTTGCAAGGCTACCAACAAGAAAACACGAGAAGAAGTCTGGCTCAAGCTAATCAAGAAGAATCACAATCCACAAGAGATGATTGATCGCCAAGCTGCCATTCTTAAGTGGCTCGCTCACTTTGGTTTGATTACCATTCATAAGATCTTTGATACTGATGAATTCAAGGTGATTGAAACTCCAATCATCAAAGGACACAAACCAGCTGACATACTCTCAGATGATTGTACTATTTCGGAATCTACAGCGATTGGAATTCTCTGGAGCCTCATTCAGAAGACACAAGCAGCACATTCACGTAATCAACTTCTATTAGACTCGTATGAGAGCCAAATCGCTCT…
TRINITY_DN2998_c0_g1_i1	904.605	1.05611	3.14e-06	Autophagy-related protein 9	GAAAGACGAATCCAGCCACGTGTGGACGGATATTTACGAATATTACGAGAAAGGAGGGGTCACAATGCTTGTCCTCGATAGTTTATCATCTCTAATCATTGGTTTAGCAATCTCTTTTTTTCCAATAATTGTTTTTGGCTGCTGCGATTTTACGAAACTCGATATAACGACTCATTTGTCTGATTTTATCAGTCCAATATCCATTGGATGGAAACACACTCCAATTATAGCCAAAATATGCTGCATTATTTTTTTTATATACAACTTTATTCAGTTTTTACAACTCGTTTTGGCTTTACCACGGTTTCTAAAGTATCATAGATACTACACAAACAAACTGGGCATCCCAGACAGTGATTTGTCAGTGATTGAGTGGAATGATGTTGTTGAATCTGTTCT…
TRINITY_DN21578_c0_g1_i1	414.087	1.0557	1.63e-06	Uncharacterized protein	TTCGCTGTGAATGAATGATGAATCTGTAATTTGCATCCATCCAGTTGTCGAAGAGCGGGGAAAAGTTAAGAATGATGAAGATAATGCTTTTCGTGTCACTTTAAAGGACTGTCTGGCATGCAGTGGTTGCGCAATTACTGAAGATGAGCTCCAATTGCTTGCTCATCAGGATCCAACAAATGTTTTGGAATCTCTTCATGACCATGCAGGGTTTCACACTATTGTTTCTGCTTCAGCAATTGCAAACTTGGCTGCATCAAGAAATATTTCAATACCAGAAGCATTCGGCGCTATTACCGTATTTGCAAAGAATCTTGGAGCTTCAAAAGTTGTTTCAGACGGAGTTTGGCAGTTAGTATGGCGAAAATTATTAATAAATGACTTTAAAACAAAGGGATT…
TRINITY_DN1188_c0_g1_i1	223.387	1.0552	2.71e-07	Uncharacterized protein	TATTTCTCTTAGCGATAAATTTTCTCTCAAATCATCGAACTGACCAATTTGCAATCGGCGCTTGTGCAAATGACGTCATTACATACAAAGAAAACCTCTATTTCGACCGATAATTAATAAATAAAATCGACAGCCATATATAGCGGGCTACAGCACGTTTAGAGCAGTGCTAATCTATCAGTATTGTTAGCACATACCAATTTCCGCATTAAAGCCCAATTATTGAATTTATATAATTATCGAAATACCAATATCTTAAAAAAAAAGTGGTTCCACTAATTGGCAAAGTAATATGCGGCGACAATTCGAAGTCGAATTCAATGATTGCCAAGGTAATTTACATTCCTCTTACGTTTAGAAATAAGAGTGAAATGATGCAGGAAGATGAATTAACAGAGC…
TRINITY_DN74_c0_g1_i14	1146.39	1.05254	2.4e-08	Tubulin beta chain	GGTCAGTGCGGCAACCAAATCGGCGCCAAGTTCTGGGAAGTCATAAGTGACGAGCACGGCATTGATCCAACCGGATCATACCATGGTGACTCAGATCTTCAACTTGAAAGAATCAACGTCTACTACAACGAAGCTACAGGAGGAAAGTATGTCCCACGTGCTGTCCTTGTTGATCTTGAACCAGGTACCATGGATTCAGTTCGTGCTGGACAATATGGTCAACTCTTCCGCCCAGATAACTTCGTCTTCGGACAATCTGGTGCTGGTAACAACTGGGCTAAGGGATACTACACAGAAGGCCAAGAACTCGCCGAATCAATCCTCGATGTCATCCGTAAGGAAGCAGAATCCTGTGATGCTCTCCAAGGCTTCCAACTTGTTCACTCACTCGGTGGTGGT…
TRINITY_DN145_c0_g1_i2	2375.35	1.04863	1.22e-23	V-type proton ATPase subunit	CGGCGGTTGCCAAAAGAAGAAGGAATGGATGATCTTCACTACAACATGAAGTTTGGCTTCCTTGACTCAGTTTGCCGTGCGAACTTCACAAGCTACTTGACAGAAGCGGACTACATGCAACTCAAACAGAGTGAGACACTTGATGATTTTCGTCTACATCTTGGAGCTGCTGGATTTAACGAGTATCTTTCTTCAGATGCTGGATCAGCAACACCAACTATCATTTACGAGCGATGTTTGGAGCGCATGGTACAGAAATTCGACGAGATGGAAGTTCAATCATACGACGAGCTCGCAGAATTCTTCAAATGGCTTAGAATTCCATATATGATTGATAATGTTGTGTTACTCATATCAGGTGTTGTTCACCACAGAGATGTTTCTGATTTAATTGATAGA…
TRINITY_DN1047_c0_g1_i2	200.557	1.04755	0.0857	Ubiquitin family protein	AACAATTGAAGATTATGTTCATGGCAGTTTTAGTGTCAATTCTAAAAGTTCTGAATACAAATTATATAATCCTTTCATACTTTCTACTATTCAATATAGTCAAGATGGGTTTTATTTACTCTTCGCAAATGATAAAAATATTACATTCCACAACGAAGAACCAAAAATCAGTATTATTTCTCCATTCTTTTCTATAAATTCAATGATTGCAAACTGCGCTGAATTAAATAATTCAAATTTGATTTTCCAAATAAAGCATGATCTAACCCTAAATGTCCTTCCTGATTCAGTTTTCACGGGGATTAAACTTCAAGAATATATATTCACTAGTGATGAAATGAAATTGTATGGCAAGCAAACAGAGAATGCACCCAAACAAAAGAATGTTTTTCTCAAGGT…
TRINITY_DN25711_c0_g1_i1	458.785	1.04737	4.23e-05	Uncharacterized protein	TTATGCTTCTCGCTTTCCATGTCGTGTTTGGAGCTTCGACTCTTCGACATATGGATTATCAATCGATGTTGCCATTTGTGAGGTTGTCGTCGTATGGGTTTCAAGCAGGAGGTACCTTTCATTATATCGTCAGTTCAGAAAGCTTATCGCACACAATGATGCTTATGTTTGATTCAAAAGAGCTTAATACGATATTTTCCTCTTCGACATCTGATATAATAATGAAAGCTTGCGATAATACTTCAAGAGAATTCGCGAAAATGAACTTTACATCACCTGAAATGGCCTACAAATTTGAGTGGCAAGGATCTGTGCCCAAAGATTCCCTTTATACGACATACATAATCAACTGTGATAAAAATCCAGCTCAATATGTCATAGACGCCGAATATAGGAACC…
TRINITY_DN490_c0_g1_i7	712.85	1.04471	1.74e-05	Uncharacterized protein	TTTTTTTTTTTTTTTTTTTTTTTATTTTGGTACAGCATCCATCTGTAAGATCGGACACTGCTCTCGTGCTCGATGCTCCAGTTGAAGTTATAGGGAATCTTGTTATAGAATGTGAGCGATCCATGGATAAATGGTGATAAGTCCTAATTCTATAATGAGTACTTGGACCTCGACTTTAACAATATGGCAAAGAGCCTATATAGTCCTAGTGACAGATTGGGCAGACAACGTTAGTATGGATGCATACTATGCATTGCATAGTAACCAAAAGAAAAATCCTATAAATATTACAATATATTTATAGAACAATACTTATAGAATTTAATTAATGATTAAGTTCTATAAATTAATTATAATTATTGTTTATTCATTATTGTTCAATATTGCTTCAATTACTGA…
TRINITY_DN10480_c0_g1_i1	404.812	1.03763	2.34e-09	Uncharacterized protein	CTGATATCTGGGATTTTAGCTCACTGATCCAGAAATGGTCGTCGACAACTGCTGAATCAACAGCTCCTCTAGCAGATAACCAGGAATTGATGACGAAAATGGAAGAAGAATTGAAATTCTATTCGACAGAACTGGAGCATCTTGATACAGGAGAAATAAAAGAAACTGACAATCTCCTTTCGGCTCCTCCATCTAGAAATCGTGATAGACCACTCTCAAGTCTAGGTACACCACGGCAATTAGAAGCTATTACCCCCAAAGCTAAATCAAGAGCTGCTCCTGTTATAGTGAAACCCCCACCTACAGCACGGAGACAAAAACCTAAAGAAGCAATGCAAATGAAAGCCAAAAAAACTTTCATATCCAACACAAAGTTTGATCCAACTGCGCCTATTTTCA…
TRINITY_DN2780_c0_g1_i8	7194.66	1.03747	4.32e-26	Uncharacterized protein	TTTTTTTTTTTTTTTTTTTTTTTAATGAACGAAGAACCAACTCAACGCATTACCTAGATTTAAACATCTTTCGCATGAAGTGATGTGTCATGAGACCAACAGTTGTTGGCCATTAAGTTCAATGACCAAATCTCAAGCCTCGCTTGTCAAAGACTTCCATCGGGTCCTAACCTATTATGGAGACGAAAGTGTTCCTTCAGAAATGTTTGAATTTTCGATGCGCCTCATTATTGAAATTACCAATCGCGAAAAATATATTATTAAGAATGAAAATTCGTTTTCAATTTTATTTATTGCCATTACAAGCTACACACTCAAACGCTTGATGATAGAAGATGATCTTTTCTCGATGTTTGCACTTCCACTTTCAATTAACGTGATTAACAGGAAAGGATTGTC…
TRINITY_DN31693_c0_g1_i1	906.388	1.03699	6e-07	Uncharacterized protein	ATGATGATTTTCTTTGTTCTGCTCGAATTCGCGAATTCCTTGAAATTGAGCGAATTCTGTTGCGATTCTGAGGAATATGGAATGCAAATTGATCTCGATGACATTGACATTCCTTTTTCGGAATGTTCCATCACTGATTTCACTAATTACGACATAAAAACAAGCTATTCAGCTATAAAACACTTTTTGGATCAATATAGAACACTTCGATTGGATGGAAACATTCGATTTACTATCACAAATGTTGATTCAGGAGATATACTGAATGGATTGGATATTGCCAATGCTAAACTAAGTCTCTATCTAGCACCAAACATTTCATATATTTCGTCATCCATTAACATCAATGCTGATCTTGGATCGAAGCTTGATATTTATGGAGGATCCTTTAAATTAGTC…
TRINITY_DN6861_c0_g1_i1	308.894	1.03629	0.000352	Glucan 1,3-beta-glucosidase	ACTCCTTGATTATACTGAAGCGTTCTATTTGGCTTTCATTTAATTGATTAGTTTCTTCAGATGCTGTATGATCTTCAATTTCGGAGTGTTTTCCACCTGTTGGCGATTGTTGATTGATTGAGGATTCCGCATGAGAAGGCCTGACTCCGAATGTATTTCCTTCTCCTAGTTTTGTGTTTGAAACTTCATCTGGTGATCCAGAGAAGTGGTTGTTTGTTACAGACACTTTGTCGGCATCTG
TRINITY_DN208_c0_g1_i8	207.005	1.03611	0.127	Unknown function	TCCCCCCCCCCCCCTTTTTTTTTTTTTTTTTTTTTTTTTTTTTTTTTTGCAAAAATGCGATTTTTAGGCGATTTTAAACTTTTGATCCAAGTGGCCAAAAGTGGTTGGGCCATTTATAAAAGTAGTCAAAAAATAGAGGTTTGTTCGAATTTTCAAATTTTCACTTGAAAAGATTCATATTTTTTCCGCTCTTGAATAGATTTTGAAGATTTTAATCATGGTATCTTTGGGGGGAAGCATCTCATCTATTCCTTGCTCAAGGAGCAACTTTGATTCATCCAATATTGAGCAAATTTCGCCGTGCCCCTTCGCCGTGCCCCTTTGAGCCATCTCACATATTTTCTTCCTAATTCACTCAATAATCACATTAGAGCTGAAATTTCTTCCTCAAATGGTTTA…
TRINITY_DN810_c0_g1_i2	1979.72	1.03563	8.81e-12	Dynein heavy chain family protein	AAGCAATATTCCGAAGATGAAGGTCCAGACAACTTGTGGATTGTTCTAGATGGTCCTGTTGATGCTCTTTGGATTGAAAACATGAATACTGTACTTGATGATAATAAAAAGTTGTGTTTGTCATCTTCAGCTGTCATCAACTTTACTGATAGAATGATGATGCTTTTCGAAGTTGAAGATCTTGCTGTTGCATCACCAGCTACTGTCTCACGTTGTGGAATGGTTTACATGGAACCAAATCCATCAATGAGATATCTATTTGATTCCTGGGTATTGAGACAGCATCCCGAAATTCAGCCAATGTTTAGTGAACAGCTTGGACCACTATTCGATAAATATCTTGTTCCAACACTTAAATTCATGCGCGAAAAGCTGAAGGAACCAATTCAAACAACTAAT…
TRINITY_DN27025_c0_g1_i1	2598.2	1.03553	3.96e-07	Uncharacterized protein	CTTATGCAAAATCTTGTTGCGTACGACTACTCTGGATCTACATCTGGCAAAGCTTTTTATCATGATACAGTGCAAGATATTCTTGAGCAATATGAACCTTATGATGTTATATTGTGGGATGGTAATGTGAAAGAATCTAATATGAAAGAACTGAAGCAAATTAACCAAAGGCGAGAAGGAGGAGGCTGGACAGAACCAATGCTTGTAGCTGAGTACTGCTTGGTTCACAATTTCCATGGGAAATTGATTTTGATCACTGATGGTCAAATCGTTGAAGATGAGGTAAAAAAACTGGATGAATATCTCGATGCTAACCCCATGTCTGTTGAAAAGATAGATTGCTATTTGATCCAAACATGCAATTCGAAATTAGATGCAACAGTGGTGACTCCATTTTTA…
TRINITY_DN29751_c0_g1_i1	1422.11	1.03509	3.22e-17	MutS domain III family protein	ATCGAAACGATCCGAGAAAAGGGTTTTAAAAAGAGTTTCTGTGTTTTTCAATGTTCGCGCCAAAAGTTAGTTCACTTTCAGATGATGTTAGATGAAGAAGGCGGGCATCTCATTTCACAATATGAGTCAGTCTTCATTATTCCAGTTTTTTAAGACCAAGAAGGATTCCCAGCCGCCTACATCCCCCGCTACTAAGAAGGCCACTGCCATTCGTACTCTCACGAGGCTGAGCAAACAAAATGAAGATATCGACTTCGATTTGTCTTCTGATTCTGAAAATGATACTGATGATAAAGCAGTAGATAATGTAGTGAAAGCAGAAAGGATAATGAAAAGCAACCAACCTAAAAAAGAATCGAATTTGACGAAAGTTGGAGAGAAAAACACGACCAAAACATC…
TRINITY_DN21547_c0_g1_i1	1027.62	1.03279	6.89e-09	Putative serine incorporator-like protein	TGGAATATGGAAACGGCGACTCATTCATTGAAGTTCGAAATTCTCCTGATTCCGAACATGAGCTAAAGAAGGCGAACATCTATTATGCCGGCAAATTCCTTTTCGTCGCGATCCTATGTTTTATTTTGTATAATACAGGGTCGTCATGGATTGGAAAGATCATTTCGACCATCTACAAAGGCAAAAGTGAGATTGGTGCGACACTGGTTGCTCGTACAACATCATCACTTGCAATTTGGTTCACAATTCATGCTCTTATCATGATTTGCAATCCAAATCTTGTTGATTCTTGCCAATTCATGATTCATATATCGTGGAAATTCGTTCACTCATTGTTGTTCTTCGCATTATGGATTGGATTTTGGTTTATTCCAGATTCGTTCTTCGATTTTTACATGA…
TRINITY_DN26316_c0_g1_i1	718.533	1.03208	9.21e-13	CAMK family protein kinase	TTGAGAATCATTGCATTAAAATTTCTACATTGCATTCATTAGCTTTATTAAGTGAAAGATGCTTAACAGCAAATGAAAGGGAAATTATAACAAGTTTTATACCAGAGCTTGAGTTGTTATTAAAGGAAAACAAAGTGAATCAAACCAAATTCATCTTCCAAATTTATACAAATTTAATAACCTACCAAAACGTCGATTGGAATGTCACTTCTATATCCAGAGCCATAAATTTATGCTATGCTGTTGATCCAGAGCTTCAAAAATCAGTGTTTTCTTATATCAATTCAATAGGTGATAAAATGTTGCAAAACCCCGAGATATTGATTTTCCTTGATAAATACAACATCAACAAGCATCTGCATGATCTTTTGGTTTCTTCAGGGCTTAAAACCAAGTATT…
TRINITY_DN4554_c0_g1_i1	996.599	1.03186	7.25e-05	Serine/threonine-protein kinase PLK	ATCTCACGTCCTATTTCTGTACCTCTAACAATCGTTCGCACTAGCAACACTAGAAAAACAATTTATAAGCGTCATGAAGAACTGGGTCGTGGAGGCTTTGCAGCAGTCTATCGCATTACTAATCAAACCACTGGAGAAGATTTCGCTCTGAAAGCCATTTCTAAAGAGCGTGTGTCTAAACCTAAATCATTAGAAAAAATCAAGAGCGAAGTGTCGATCCAGAAATCGTTGAATCATCCAAATATTCTAAGGTCGTATGACTTTTTTGAAGACTCACTGAACTTTTACATGATCATTGAACTTTGCCCTGGAAATTCGGTAAAGGACATGATCAAAAAGCAAGGAAAACTCAGTGAAATTGATACTTCAAGAATTCTCACTGATATCTTGAATGGATTG…
TRINITY_DN2100_c0_g1_i1	18851.2	1.0306	6.76e-19	Uncharacterized protein	TCACCAATCAAAAGGGAATGATGTAGCTCATGACATTCAATTCCAAGCGATGTCATCTTATCGATGATTTCTTTATCAGTAGCAATGTCTGGAGTACTTGAATCATCAAGAGTTTGCCATTTGCTATTATAAATCTTACTTTGCGCGATAATTGACTTATATTCCGCCTGTGAAAACCAAGGATGTTCTTTAATTCTCTCGATTGTGATACGAGTTTCAGGATCTTTGCATATCATTTTCTTGAGTAAGTCTACCAAAGGAGGAGAAAGAATAGAAGGATAAAACACATCTGTATAAACGATTTTTTGAAGAAGTCTTTGAAGGTTATCATCATCATATGGAAGATGACCAGCAACAATTGAGTATAAGAGGATACCAGCGCTCCAAATATCAGCGGCT…
TRINITY_DN40525_c0_g1_i1	255.757	1.02984	0.000231	Aryl-alcohol dehydrogenase	GAAAGCACAAGCAGCAATTGGCTTCGATGTCAATGAGGAACCCAAAATTATTGAAGTTGATATCCGCGATCCTCTTCCTGATGAAGTTTTAATTAAAGTGATTGCGAGTGGTTTCTGCAGCTGTGATGTTGCATGCTACAACGAAAACAAGTCTTGGCCCATTGTTATGGGACACGAGTTAGGTGGGATTGTTGAGAAGGTCGGGAGCTCCGTTTCAAACGTTAATATTGGAGATCATGTGATTGCAGCTCCAGGATTCTGCGGAAAATGTGACGCTTGCAAGAAGAATCAAGCTTACAATTGTGAGAATGTCTTTAACTACTGGCTTGGGGAACAAATCGATAGATCATCACCAATATCTTACAATGGCCAAGAAGTAACCGCATTTGCAATTATCTC…
TRINITY_DN20868_c0_g1_i1	242.691	1.02946	0.0182	CAMK family protein kinase	ACACAAGATGGGAGACAACGAGATCGAATTTACTACAGGGACCCAGCTTGGCGAGTATTTATTAGGACCAATGATCATGCAAACTACATTTGCGCGACTTTTCGCTGCCGCTTCTCAAAGAACAGGCGAAAAAGTTGTTATTAAAATTATGGAACGATCTACTCAACTTGATCAGCTCTATATGAATGAAACAAATGCTCTATCAATTTTGTCACATCCTAATATAATCAGATCTGTTGAACATGGCGTTACTGACAATTTTACATACATAATCACTCCATTTTGCCAGAATGGTGATCTATACGACTTCTGTTACAAGCAAGGACCTCTTAAAGAAGAAGCAGCTTGTAAAGTAGCATACCAAGTGATTGATACACTGTCTTATTTGCATTCTATGGG…
TRINITY_DN24349_c0_g1_i1	512.116	1.02926	0.000278	Uncharacterized protein	CAACAAATGCTCGCTTCTAGCTTTGCTCGCTCACTCAACAACCAGTCAGTCTTGGCTCCACTCCGTGATGCTGTGCACACCCTTGCCAGTGGATTCACGCTCGAAGGAATGAAAGACTTCTTCACAAGATTAGGTGACAACATGTATAATGAAGGAATGCAAATACAAGATCCAAAAGAACTCGACAACTTCGCATCCAAGATGAAGTTTGAGATACAATCAATCGAACGCCAGGCAACAATCGAATCAATGTACAAAGAATATCCAATCAGCAGCACGCTGTAGAAATAGTAATCATAATAAATAGTAAATATAATAAAAAAAAAAAAAAAAAAAAAAAAAAAAAAGGGGGGGGGG
TRINITY_DN36987_c0_g1_i1	864.425	1.02891	1.17e-14	Flap endonuclease 1	ATCTGGGAGTGAAGAACTTGATGAAATGGGTTGAAAAACACGCGCCTGGTGCAATTAAAGAGATGAACATTGAGCAGTTACTAGGTCGCGTTATTGCGATCGATGCATCAATGCAGATCTATCAATTTTTGGTCACAGTCAGACATTCGGGTAATCAGCTAACTGACTCTGATGGAAACACCACATCGCATCTACAAGGTGTCCTGCATCGAACTGTGCATTTCATACAAAGCGGAATTCGCCCTGTTTACGTATTTGATGGAAAGCCGCCTGAACTCAAGGGCGCTGAATTAGAAAGACGTAAGGAACGTCGTGCTGAAGCAGAACAGCAACTCAAGGTAGCAATTGAAGCAGGGAATGAGGAAGATATTGACAAATTCAGCCGAAGGACTGTTAGAA…
TRINITY_DN35053_c0_g1_i1	916.522	1.02692	1.55e-11	Uncharacterized protein	CTTTTAGTGGCATGTTATTCAAAATATGTCTGCGCCTGAGCAAATGTGGCTCTGGGGATCTCGCTATCTCAATGGAGCGAATCCTATTAGATTTCAGTGTTATAAAGCTTATAAAGGCTATGAACTGTTATATGTAGCCCAGTTCAGTCTGCAAATACCAACTGTCAGCACGCATACTCTCATGCTTGTAGATCTCGCAGGAAACAAGAAATGGATTCAGCCACATCTTCCAATTATGGAACAAGGAGTGACAGAAGGATGTATGGTGATCGAACAAGATCCAAATAATCTTTTATACGAACCTCCTCAAATCGCTGGAAATGTTCCTCAACCAGGGCAATTACCAGCTGGACAGAACTATGCATTTGTTGAACCATCATACTTGAATATTCAAGGGCA…
TRINITY_DN15474_c0_g1_i1	338.046	1.02649	2.42e-08	Uncharacterized protein	CTGTAAGAAGTAGCACATCGTCAAACATATCATCAAATTACGTTTATGTCAAACCATATGGGCAGAAGAATTCAAAGCCAAAGCGCGTGTTGCTTCCAAAAAGCATTAACACACTTAAAAAGTCATGCAAAACATCTCTCAAAGAAACGCGTCCAATTATCACGATACTGACTGAAAATGAAGATGTTATTTCAGATATTGGCGATATCGAGCCAGGATCAACAATTTTCGCAACTCATATTGAATCGGAATTCCTTATTCCCCAGACAAAGCAGCCAGGACTACCAATAATAAGAGCAGACTCTGTCAAGTCGATGATCCCAAAGATGAATGATTCTGAGCAAGAAATATATATGGAAGAAGATCTCATTCAAGACGGACGCGTGATACAGGCAAAAG…
TRINITY_DN39531_c0_g1_i1	4483.21	1.02572	6.25e-17	Uncharacterized protein	ATCCAAATGACCTCTTCTGACGACTCACGACAAGCCAATGCTGATCAATTTGCGCAATACCAAGCGCGACTTCACGCCGAGGAAATAGACTTTCTTGCACGTGAAACCCACGAAACTGATTTACAAAAGTTGATCGAGCTCCAACATTCCAAACTCCATGCTGATTTTGAGCTCGAAAAGAACAACATTGATCGTGATTCTAAAATTGACTTTTCAATTGCCAAGAACGAACAAAGAATTCGCGTATTAGGAATTCAAAGAGATATTGTCAACCAGGCTCAAGATAATACCCGCAAAAAGCTAAAGGAATTTCATGACTCGCCACAATACAAAGAATGCCTCACTAAATTAATAAAACAAGGCGTTTTACAAATTAATGAATCAAAGATTACCATACAT…
TRINITY_DN1429_c0_g1_i1	8029.56	1.02399	1.16e-06	Major facilitator superfamily transporter	CCGATCTGGGGATTATTAGCATCAATTTGCTTTATGCATTCGTAATCATGCTCGGACCAATCACCTTTGGTACCATCATGTGTTATCCATCACCAACCGCGACACAAATCCAGAAGCATCACGGGTTAGGTTCCAGCTCCTTAGAGTGGTCATTCTACAACTCAGTTTCGTCACTGTTCGCCATTGCAGGACCATTTGTTGTTACTGGTGTCTTAAAAATGTTTCATGCTTCAAGAAAGAAGACTGTTTTCGCTATTGCAGTATTCGGAGCTATTTTCTGGTTCCTTAACCTATTAACAGAAGCTAACATGTGGGCCGGCATTGTCATACGTGCTTTCCTTGGAATTGCTATGGGAGCTTATTCTTCAATATCACCAATGTACTTAGTTGAAGTAGCGC…
TRINITY_DN2875_c0_g4_i2	4900.26	1.02252	4.01e-10	Dihydroorotate dehydrogenase family protein	TGAATGAAACAGCGACAGTGCTTGGAGGGACAACAGAGACTATCACACCTGCATGGACTCTGGCGGCCAACGCAGAACGAATCCGAGAAATAAGAAGACTACTTGGACAGAGTCTGATGGAGACAGGAAAGAATCCTCAGCAACTCTTTGAAGAATTTGTCCAGAGTGATCTACATGTCATAAGAGGAACAACTACTCAAGTCAACAACGGATACTATGACGAATAGAAAAAAATATGTTGTATATTACTTTAATCGATTTGCGTCCTGGAAATAACAGCAAAAACACATTTCACAGTAGGCAATGAGTTGATTGCAGTAAGTACAAGCATATTTAAACAGTCATGACGATGATGATAATGAAAAAAAATTTACACGAGAGTATAATTTTTTGAAGAGG…
TRINITY_DN19770_c0_g1_i1	2343.92	1.02219	2.53e-05	Histidinol-phosphate aminotransferase	AAATGTTCTTGGATGATCCAATTGTTGCCAAGTATCAAAAGCCAGGCGTCCAGTGCTTCCACGGAGGCCAGTCATGGATGCGCTGCAAGAATTTCAAGTGTGACTTCTCAGTGACAACTAATCTTTCAGGTCCACCCAATTCCGGTGTTCAAGCTGCCTTAGACTCTTTCAAGGAAATCGAGCATTACCCTGACCAAGAGGCCTGGGAAACCAGGTGTCACATGGCGCAAGTAATGAGATTAAAACCAGAACAAATTTTAATTGGGAATGGTGCCTCTGAATTCATTGATATTGTCCCTCGCTTGTTTCCACCAGGTACGCATTGGCGCCCTGGCCCATGGCCAGCTCAGTTTATGGAGTATGAAAGAGCTGCATTAAACGCAGGCCTGATTAAAGTGC…
TRINITY_DN23337_c0_g1_i1	214.885	1.02155	0.00546	Serine/threonine-protein phosphatase	GTGAATCTCAATCAGTCGACGCTCTCTGTTGTTGATCATTTTTGCAAGATTTTCTTGCCTCTTTCACGCTTAAGCGAGCAACAGATATTACTTTTTGGTTCCACATATTGTATCCCGAGATTTGATCCTGAAGATATAATCGATCTATGTGCTAAAACGACGGAGTCTCTGAAGGATCAAGGCCCGCTTCTTTACTTAGAGCCACCAATATACATTGTTGGAGATTTACATGGCGATATTCATGATTTGCTTCGAATATTATCCCGCGTCGGCGATTTAAGCAAAATTCAAATTCTTTTTTTGGGTGATTATGTCGATAGAGGTGGTTTTTCAAATGAATTAGTTTTACTTTTATTCACCATTAGATGCAAATATCCTAAAAATGTTTTCTTGCTTCGT…
TRINITY_DN352_c0_g1_i2	290.347	1.02106	2.25e-07	F/Y-rich N-terminus family protein	ATTTAGTAAACCGCAACATTTTGGCGGGTTGTTGAAGTGTGATGTTCCTCTCCAACTCAATCTACACAATCTATGACTCTGATGAAGAGGAAGTCCCGAAAGCCGTAAAAGGTCCAACAATTGGGCAAATAATTGGAATAGACTCACAAATCCTGACAGATGATTCTTGTTTTTACGTTAAGTATACCGGCGAATCTTTCATTCATTGCCATTGGCTCACAAGGGCCCAAATGTTTGACCTTGGTTTGTCCTCTCTTGTTTACCAAAGATTTTACGACATGTACAAAAAAGATCAGCTTGAACCTGTAGATTTTGTTGAAAATTTGTTTAAACCTTCGTCTTTTGAATTTGACTCGTCATTTGTTACCCCTGAAAAGGTCATTGCCTTTAGATTCAATG…
TRINITY_DN25754_c0_g1_i1	2951.22	1.02034	2.1e-10	Malate dehydrogenase	CAATTGCTGATAGATGGGTCGAAATTATCATATTTTTTTGCTCCATTTCTGGTTTCTTCAGAATTTGGAAAGAATATTATAATAAAAAGCTCCATTTTCCATAGATTCCAAAAAGGTGTGATCCTTTTAAAGAAAGAAAACAAGAATTTGGTGAATCAGCAATATGAATATCAGCACAATGATGATAAAGGGGGGTGTTTAGCGCACTATGACAGCATATCGATTGATTTATGCGGTTTCACATACAATTCAGCAAAGAATTATGGTGGAGCATTATATATTAATTCAGATTTGGCAAATGTTGTGATCACTGCATCAAATTTTTCTGGAAATAAAGCAAATTATGGAGGATCAATGTTTATCCAAAACCAACATGGAATAACAACAATTTTTAAATCA…
TRINITY_DN5929_c0_g1_i1	264.111	1.02002	4.49e-05	Uncharacterized protein	GGAAAACATCAAATGTCAACAAATCAAACCAAGAACAGTCTCTCTAAACAGGAGGAAAAGAAGCTCTCCAAGAAAGGGAAATCGTTCCGCTTTTTTACAGAGCAACATTTGAAGCAATTCCCTTCTGATAAAACATTAGCAACTGCTACATCCCTCAATGCCAGCCAAAATCCGTTTACCAATTTCAATGGCATGATTAGCATGCCTTATCTTCATGATATGAATCTAGATAACACAGAAATAATCTCTTTTCAAGGTTCGATTGAATTACCCTCACTCGTCCGAATATCATTGAAAAACACCCCAATATCTCATTACTCCACTCTTGGAGTGATGTGCTCAATTGCTTTCGGTCACAAGCTCAGGTTTTTGAATGCGGAAAATATTCCTGAACTTGAT…
TRINITY_DN30383_c0_g1_i1	581.999	1.0198	5.46e-09	Uncharacterized protein	GAGAGAGTTGTTTTCCAAGCCGAAATAGAGCTAGTTCAGCTTGCGCGGGGGCAGCAGAAGTCTTTTCAAGGCAGCACAATCAAATTGGTCCAAAATGACGCATTTGAAGCCCGATTTGAAATTATCACAAGTAATAATGACAAAATAATTGCAAATATCAATGACGTAATCAATTTAGCATACCACACATTAACAGCATCACTGGCATTCGATGTTAAATTCAATCAGAAGCTCTACAACTTCTTGATTAATTTTTCGACCGCAAAGATTATGAATAATTTCGTAGAAGAATATGTCAGATGTGTTTATGAGCAAGCAGCGCAACGCAGGACAAAAGCACAAGATTCAGCTGAATTAGAAAGATTCAAATCATATTATTCACTAGATAAGAAAGACCAT…
TRINITY_DN2951_c2_g1_i1	1002.01	1.01858	1.65e-07	Heat shock cognate 71 kDa protein	TTCATAAACTTCTGGTTCTTCATCACCGTGTGATCCGATCCAATCAAGTGTGTCATTGATTTCCTTGTTGATAAGATCTTTGTCTTCTTGGCTGAGTGCTTGTGCGAATTGTTCGTTGCTGATTGAGTTACGAACTCCGAAGCAGTATCCTTCAAGAGCATTCTTAGCTTCTACCTTCTTACGGATCTTTTCATCTTCACCCTTGAATTTCTCAGCATCAGCAACCATTTTATCAATTTCTGCTTGTGAAAGACGTCCTTTCTCGTTCTTGATTGTGATCTTCTTCACGTTACCTGTTG
TRINITY_DN21058_c0_g1_i4	8517.64	1.01729	3.68e-10	Uncharacterized protein	ATCCCCCCCCCCCCTTTTTTTTTTTTTTTTTTTTTTTTTTTTTTTTTTTTTTTTTTTTTTTTTTTTTTTTTTTTTTTTTTTTTTTTGAAATAAGTCGATGTCAGACATACTTGTAGCATATGGATCCACTCGAGGAGCAGCAATGGCACAAGCCAAGAAGATCGCCGAACTCCTTGGTGTCGAAGCCATTCCTTTTAATTCTGTCACAGAGACAATGATCAAACAAACGAACAAAGCCGTCTTTGTTGTTTCTACCACAGGAAATGGATCACATCCAATGAACTGTTCTGCTTTTGCTGATAGTTTCGAGTTCTCTAACTGTGATTGCTCACATCTTAAATTTGCAATGCTTGCATTGGGAAGTTCCTACTATGAATACTTCTGTCGATCAGCCATAAT…
TRINITY_DN49_c0_g1_i21	2863.22	1.01725	1.25e-06	Uncharacterized protein	CCCCCCCCCCTTTTTTTTTTTTTTTTTTTTTTTTTTTTTTTTTTTTTTTTTTTTTTTTTTTTTTTTTTTTTTTTTGATGCTCTCTCTTCTCCTCGCGAGACTTTCATTAGAAGCAAACTATCCAAAGACAATATGCGCATGCCACAATTGCAATAAATCACAAGATGATTGCATCAGAGCTCAGACAGTTGATCCTCTGCTGACAACATTCTACGAAGACTTCGACACGGCGCGTGAGAATCATCGTCAGATTCTTCTTTACTTCAACGAAATGAAAGCGGCACAAACATTCGAATTCAATCTGGCAGCCTTCACGAATCTCGACATCCAGTTCATTTCATACGACTATTTTTCACCAGTTATTCTGATGAAGTATGAGAATGAAGAAGATTACTCTAA…
TRINITY_DN21275_c0_g1_i1	2111.31	1.01612	3.8e-06	Surface antigen BspA-like	AAATGAATGATTTCAACTATAACTTATGGTCAGACAGAAATGAAGCACGAGCTTTTGCAGAAAACCACCAACACTTGATATTCCCAGCAAATGTTCGTCTCTGTGATTTAGAAAGATTTTCTCAATTATTCCTAAATAGAACAAAAGATAAGATCACGTTTGAACAAATATCATTTGAGAAAGGAGCAAAAATTGAAGCTATTCCATCAAATCTGTTTTCAATTTGCCGAACTAGAATCGAACTTCCTTCAAGAATCAGAAGAATAAATTTTAATTTTCTAAAAGGAGATATACCATCAATTGTCATCACTATTGATCAGTCAAACAAATTTCTTTCTGTAAGTGGAAAGGACAACTTTAATTATCACTTTCCTTTCGAACCAATCAAACATCATTTTA…
TRINITY_DN3434_c0_g1_i1	1896.32	1.01604	2.39e-09	Uncharacterized protein	TCCCCCCCCCCCCTTTTTTTTTTTTTTTTTTTTTTTTTTTTTGAAATGCTTTCGATTTTCGTTTCACTTTGTGTCTCGATCGTAAAAGCAACCGAATGGAAGGCTTTCAACTTCCCAGACAACGTGGCCTATGACAACATGTTCCGAGTCAAAGCTTCGTCTGTTGAAGGATCAGATAATTTTGTCTCCGTAACAACAAACGGCGGACAGTGGTCAAATGATGTTCGAATTCAAACTATCATCGATGGCAACAAGAATACCTATTATGAAGCAGGAAAAGTATTGAATGCAGAATTTAAAGAGCATACAATTGATCTAGTCTTCGCACATCCCCTTTTAAACATTACAAGAATCACAATGCTTGGGCGCCAGGCATCAAGCAAAGGGTTTCCCTTAAAT…
TRINITY_DN23065_c0_g1_i1	2081.55	1.01502	6.82e-09	Phosphoribulokinase	TTTTGTGTTAATAATCTGATGTCCGAAGATAATTTGAAAATGAATTAAGTCAGATGAATCCAAATGATGTGAAAATTTGTTAGTGACCATTAAAATGATAGTAACACTTCACTAATGACGAGCACATTTCCAAGACAAGTTCTTTGCTCTGAACATGCAACACTTTCCTTTCTTGTATGGTCTCAATATCGTAAGATAACAGGAAGACTCTTGCGCATTGTTCACGCTCTTCCAGGATCTTTTTATTTCGTCGATCTGAAACAGAATGAGATATCTCAAGACGCAATCAGCCAGATTACAAATGCAATCAAAGTAATACTCGAAAGTGATACTCCTATTGAGATAAAACCAATGAGCCGCGACTCACTGTTTGATATTTTTATAGAACAAGGCTTATAT…
TRINITY_DN371_c1_g1_i1	272.961	1.01377	8.18e-05	Adenylate cyclase, type VII	GGAATTTCTTTCTGTTCTTTCAAGTTGTTGATCATCACTTCAGGCACAAGATTCAATAGAATGTTGTCCATTCTCACTTTTCCTTCAGCAATTTTCCTCATTTCTTCAACATCATTTGTTCGATCTTTCAGGAATAAACAAAACTGGTTGTGGAACTTAATGAGCGTCGCCTTCATCTGGATCTCATTACTTTCACATATTAAGGATAGTTTGAGGTTTGTTCGATCGCTTTGATTACCGTGAAGCATGTTATCAACAATGGCAGTGATTTTCGAATATGAATCTTCATATTGTGAATTTCTTTGTGATGATGGTGCAAATAGATAACTCAGAGGCTGTCCAAGTAATTGGGCTGCTGTGTATCCAGTTAATGTTGCTAATGACTTGTTTAGATTATTA…
TRINITY_DN629_c0_g1_i2	395.63	1.01367	0.00422	Uncharacterized protein	CCCCGATGTCTCGTGCAGCCGCAATTTAACAGCAGATGCTCTCATAAGTATCAGTGGAAGCACCGTAAATACTCAGATGCTCCGAATCATGGCAAGAGAGGTCTAATCAGAATTAGATCCACAAACATGTACGTAAACGTGGAGCACACCACACTCAATGGTTCCTGAGGAAGTGTTGTTTTAAAGGCTTGACACTCTTCGGGCGGGAAACAAAGTTAACTCGTTAATATGAATAAATTTGGGTTTTTAAACTCCGGAAACGCAAAGATCAGCATAATATGTATTAAAATACAGATGTAGATATCAAAGACTGCGTTTTTGATAAGCTCTGGGCAAACCAAAACCCAACTGGTTTTTATCCTGTTATGAACATCAAATTGACTGACAGTAGCGAATCTA…
TRINITY_DN35863_c0_g1_i1	2585.17	1.00988	2.47e-12	V-type proton ATPase subunit F	CAGAAACAAATGAGTGACTTTCGCCACATGCACGTGTCTGAATTGGGCTACTACATTGCCATCATTGGAGACGAAGACACCGTCACTGGTTTTCTTTTAACTGGAATCGGACAAATGGAATCAGACAACACAAACAATTTCCTTGTTGTACGCCCCAAAACAACCATAGAAGAGATCGAAACCGCTTTCAACAAATTTACATCAAGAGAAGATGTAGCAATTCTATTGATTAATCAACATATTGCAGCAGAAATTCGACCTTTAATAGAAAAATTCGACAAACCTCTTCCCGCTATTCTGGAAATCCCAAGTAAAGATCATCCTTACAACCCGGAAGTGGATCCTGTTTTCAAGCGCGTGTCAGCTCTTCTTGGTATGGCATAAACATCTTCTAATACA…
TRINITY_DN21297_c0_g1_i1	392.385	1.00886	8.19e-09	TPR Domain containing protein	GAAATTGAGCAAAATGAATGCTCTTCTTCTTAGTGAAAGAGTGTCTGTCTTATCCTCACTCAATCAATTTTTTAACGTATGTACGTTAAAAAACAAAACATGAATCGATTCCAACCAAGAGAAACAAAAACATACCAACTACGTGTTAAACTTGCGGAAAAAGAACTGGGGAAGACTTTAAGTCCAAAGAGAGATGATGATGATGGAATAGATGAGGCCGAAGATGTTGGAAATGTACGTGACAACCGTGGGAAGGTTATTTCTCATGAGGAAGTGCTACAATTAGAATACAAAGCACTTGTTTCCGAAGGACAAACATTATACTATCGAAATGAGTATCACAGAGCAATTGAGGCTTTTACAAAAGCAATTAATAATAACAAAGATGACTTAGACATA…
TRINITY_DN35460_c0_g1_i1	226.407	1.00801	0.00436	Myb-like DNA-binding domain containing protein	TTCATTTTTTCATGAGCAAGTCCAAATGCGGTCCAAACCCGAGCTTCACACAAGAGGAGGATGCACTCCTTGTCCACCTTGTTACCACGCTTCCTGAGAACTCGTGGCATCAGATCTCGAACAAATTTAAAAACAAAACGGCAAAGCAATGCAGGAACAGATGGATAAACTACGTTAACCCTAATTTGAAGCACGGTGACTGGGATATGTACGAAGAATTATTGATATTAGAGAAATACGAAGAAATCGGGCCAAAGTGGGCGTTGATCAGCGCTTGCTTCGAGAACAGATCAGCTAATGATGTAAGATATCATTGGGTTCAAATGACGGGAGGATTTCCTGATCGAAATGCACATCTATTGATTGAGATATCAGAAGCAATCAGCAAGGGCCAACAAC…
TRINITY_DN34289_c0_g1_i1	2774.47	1.00737	5.2e-18	Uncharacterized protein	TGCTTTCTTTTTGATCCTTCTCTATTTTTCTTCTTCAAATGAACCAGGTTTTGTGTACGAGAGATATTATAGCGAGATAACGTTCACGAATCTAGCTGATCACAATATCATCAGTAATCTTGATCTCAAAACATTTAAATTTGGTTACAATGCGATTAGTATGATTGGTTCTTTTTGCCCTTCATCTAGTGGATCTTATACATTCAGAGTTAAAGGGCGTCCCTGTGCCCAACTCATTTTTAGAAATGATGAAACATATCTTGGAGCTGCTGGAAATTGCTGGCCAGCCACCTCAACTGAAGCGTATCTTGGTCCTTATGAACTTGATGCTAACCATTGCTATCCAATGCGTGTTAATTTAAGGACTGGATGTGCATTATATCCTCAGTACTTGAATAT…
TRINITY_DN28335_c0_g1_i1	338.044	1.00703	3.48e-05	Low molecular weight phosphotyrosine protein phosphatase	AATGGCTGCATCTCAAAAGTCAGTCCTGTTTGTGTGTCTAGGTAATATTATCAGATCTCCGTTATGTGAAGGTCTCTTTCGTCACTTAATGGGGAGCAGTGCTCGCGTAGACAGTGCTGCTGTCTCAGATGATGATATAGATCAGCACCCCAATCCGCATGCCCAAAGAATAGCGCGGGAGCACGGTTTTGATATCTCAAAGCATGTTTCTAGAATAGTTACTTTTGATGATTTTAAGAATTTCGATATTATGGTGGGAATGGAACCATACGTTACCAAAGAACTAAAAAGAATGAAGCCAATCAACACCAATCCGATAATTATTGATTTTGCTCCAGGAAGGGGAATTCCTAACCCATGGTGTAACCCATATAAAGATTTTATACCTATGTATGCAAT…
TRINITY_DN2780_c0_g1_i1	361.83	1.00526	0.000242	Uncharacterized protein	TTTTTTTTTTTTTTTTTTTTTTTAATGAACGAAGAACCAACTCAACGCATTACCTAGATTTAAACATCTTTCGCATGAAGTGATGTGTCATGAGACCAACAGTTGTTGGCCATTAAGTTCAATGACCAAATCTCAAGCCTCGCTTGTCAAAGACTTCCATCGGGTCCTAACCTATTATGGAGACGAAAGTGTTCCTTCAGAAATGTTTGAATTTTCGATGCGCCTCATTATTGAAATTACCAATCGCGAAAAATATATTATTAAGAATGAAAATTCGTTTTCAATTTTATTTATTGCCATTACAAGCTACACACTCAAACGCTTGATGATAGAAGATGATCTTTTCTCGATGTTTGCACTTCCACTTTCAATTAACGTGATTAACAGGAAAGGATTGTC…
TRINITY_DN30538_c0_g1_i1	218.96	1.00489	0.000136	FHA domain containing protein	AAAAAAAATGAGTCGAGCTCTTTTATTGAAGACTAGCAAGCTTTTCAGCCCTCGCTCGCCGTCCAACATTCTAATAGACAGCGAGAAGACTAGTTTTGGGCGTCGGGGAGAAGTGAAAATAGACACGACAGCTGGAAAAGAAATATCTCGCGTACACTCTTATTTATACCGACGGGATTCAGGTGATTTGATCATTTGGGTCTTAGAAGATAACAAATCTTTAAACGGAACATTCGTAAATGGAAAGAAAGTATATCGAACTGTTTTACATCACGGAGACGAGGTTGTGTTTGGAGGAGGCTCTGATTTCCAGGTCGGTGACAAAGTACACACAACAGATAGCGCAGAATGTAGGTATAAATTCTTCATTTTAGCTCCTAAAGTGCAATTTGATAAATC…
TRINITY_DN1_c0_g1_i1	3864.01	1.00343	0.000372	Uncharacterized protein	TAGTTGTTGATGTTGATTCACTTGACGATTTAGTTACACAGAAATATCTTAAAAAATTTGGTGGGAAAATGTTAGTTATTTCAGCTACTTACATTACTTTCTTTGGAGATGGATGGAAATTCCAAGAGAACAAGCTCAAAAGTTCCGCATTGATTAGAGATATAGATTTTCAAAATGGCAAATTCGAAACAGGAAAGCTACTCACATTATATACAGGCCAAGATGTCTCGAAAATCATTGGTCTATCAATCAGTGCAATTCCTGGTAAAGATAACATTGTTTCAATAACATATGGAGTTGGATGGAAGAATATACCTAAAAATGATGATTTAAAGATTAACACTAATGGAGCAAAATTGGTGCAAATCACTGCATCTTCGTATCCATTCCCTGGAGTGT…
TRINITY_DN34870_c0_g1_i1	999.092	1.00173	0.000592	PAP2 superfamily protein	TACGCATATGATCGTCATACATATTAATAGATAAAATAGAAATATATTCTGGATATTGACGGGAAGCTGTGACTTTCCCACGGTTGTTTTGTGCGTAATGACCATAGGTGTCCTGGCTTCACTCAATTATATATCGTTAATGTCTCAAACATTTGAGAAGCGTGGCGTGTTGGTGATTACAGCCAAAATGACACATGTTAAGTGATTTTCAAAAGAAAATGATCGTTTTCATTATAGCGGAATGGACTTCAATCGAATGAATCTAAAGGAAAAAGCGTATGTCTTCATCAAGTACTTCAATGTACCTGATTTCGTCTGCGCAATGCTCTGCGTAGGTATCTGGTTTCTCTGCAAGAAAACTCCTGCCCGTCCTATGTATATTCCTCGCAATGATGCATC…
